# Supplementary material for: Grafting with rootstocks induces extensive transcriptional re-programming in the shoot apical meristem of grapevine
Source: BMC Plant Biol. 2013 Oct 2;13:147. doi: 10.1186/1471-2229-13-147 (PMC3852942; doi:10.1186/1471-2229-13-147)
Supplement: Additional file 2 — All genes differentially expressed (log fold change of 1, p value <0.05 adjusted with Benjamini-Hochberg) in the shoot apex of Cabernet Sauvignon (CS) hetero- (CS/Riparia Gloire de Montpellier (RG) or CS/1103 Paulsen (1103P)) compared to auto-grafts (CS/CS). [file 1471-2229-13-147-S2.xlsx]

## Sheet: Feuil1
	Normalised mean expression values (Log2)			Gene expression comparisons (Log2)			p values			Adjusted p values (Benjamini-Hochberg)				Mapman functional categories (BINs) and gene descriptions
Probe identifier	P1103	CS	RGM	P1103 - CS	P1103 - RGM	RGM - CS	P1103 - CS	P1103 - RGM	RGM - CS	P1103 - CS adjusted p value	P1103 - RGM adjusted p value	RGM - CS adjusted p value	Gene identifier	BINCODE	NAME	DESCRIPTION
CHR15_JGVV48_53_T01	7.79853	12.2922	7.15412	-4.49367	0.644408	-5.13808	6.7714e-06	0.293876	1.75216e-06	0.000287259	0.999979	0.00016653	VIT_15s0048g02430	17.5.1	hormone metabolism.ethylene.synthesis-degradation	similar to GB|AAQ65160.1|34365697|BT010537 At4g10500 {Arabidopsis thaliana} (exp=-1; wgp=0; cg=0), partial (62%)
CHR16_JGVV50_240_T01	6.28084	10.5982	6.4805	-4.31739	-0.199655	-4.11773	7.85776e-05	0.789242	0.000119628	0.000968478	0.999979	0.00126789	VIT_16s0050g00120	35.2	not assigned.unknown
CHR18_JGVV1_194_T01	7.07465	10.7971	7.05166	-3.72245	0.0229909	-3.74545	4.67359e-07	0.952045	4.37934e-07	0.000116001	0.999979	0.000101894	VIT_18s0001g03180	33.99	development.unspecified	weakly similar to UP|O80638_ARATH (O80638) Nodulin-like protein (At2g39510), partial (60%)
CHR13_JGVV64_87_T01	6.94016	10.4801	6.96846	-3.53997	-0.0283051	-3.51167	2.23828e-06	0.946616	2.42918e-06	0.000193064	0.999979	0.000194013	VIT_13s0064g00910	35.2	not assigned.unknown
CHR1_JGVV11_242_T01	6.09293	9.49534	6.30192	-3.40242	-0.208991	-3.19343	7.98153e-07	0.572472	1.54048e-06	0.000131758	0.999979	0.000155889	VIT_01s0011g04190	35.2	not assigned.unknown	UP|Q1ZXX2_ARATH (Q1ZXX2) Orf105a, partial (13%)
CHR10_JGVV3_44_T01	6.97965	10.3774	6.91315	-3.39774	0.066496	-3.46424	8.82259e-08	0.823959	7.14891e-08	5.55283e-05	0.999979	5.44291e-05	VIT_10s0003g00470	16.2	secondary metabolism.phenylpropanoids	weakly similar to GP|28804594|dbj|BAC58012. S-adenosyl-L-methionine: daidzein 7-0-methyltransferase {Glycyrrhiza echinata}, partial (49%)
CHR19_JGVV14_276_T01	7.5737	10.8976	8.0007	-3.32392	-0.427006	-2.89692	3.22138e-05	0.419167	0.000112383	0.000613009	0.999979	0.00121999	VIT_19s0014g03130	17.2.3	hormone metabolism.auxin.induced-regulated-responsive-activated	similar to UP|Q9LE80_ARATH (Q9LE80) Arabidopsis thaliana genomic DNA, chromosome 3, P1 clone: MJK13 (AT3g15450/MJK13_11) (MJK13.11 protein), partial (94%)
CHR8_JGVV7_472_T01	6.7218	10.0012	7.3803	-3.27939	-0.658503	-2.62089	1.98996e-05	0.194185	0.000153424	0.000471164	0.999979	0.00147768	VIT_08s0007g04000	35.2	not assigned.unknown
CHR19_JGVV90_94_T01	9.369	12.6452	9.70819	-3.27618	-0.339196	-2.93698	7.87172e-06	0.450073	2.26611e-05	0.000303988	0.999979	0.000537729	VIT_19s0090g01040	35.2	not assigned.unknown
CHRUN_JGVV265_9_T01	6.45985	9.70926	6.68171	-3.24941	-0.22186	-3.02755	1.45926e-05	0.637515	2.86226e-05	0.000405259	0.999979	0.000601669	VIT_00s0265g00090	35.2	not assigned.unknown
CHR17_JGVV0_847_T01	8.84504	12.0739	9.39261	-3.22881	-0.547574	-2.68124	2.70233e-06	0.180476	1.69724e-05	0.000207164	0.999979	0.000461706	VIT_17s0000g00830	33.99	development.unspecified	similar to UP|Q949G4_MEDTR (Q949G4) N3 like protein, partial (81%)
CHR5_JGVV49_50_T01	10.1151	13.3323	10.7453	-3.21726	-0.630198	-2.58706	8.12626e-06	0.166961	6.40599e-05	0.00030785	0.999979	0.000901813	VIT_05s0049g00550	35.2	not assigned.unknown	similar to UP|Q6QGY1_VITVI (Q6QGY1) Merlot proline-rich protein 2, partial (24%)
CHR8_JGVV7_448_T01	9.32814	12.5391	9.88028	-3.21098	-0.552138	-2.65885	0.000169909	0.3704	0.000791944	0.00145782	0.999979	0.00410907	VIT_08s0007g04240	33.2	development.late embryogenesis abundant	weakly similar to GB|CAB86908.1|7529728|ATF8J2 late embryogenesis abundant protein-like {Arabidopsis thaliana} (exp=0; wgp=1; cg=0), partial (41%)
CHR5_JGVV77_88_T01	7.32019	10.5173	7.19965	-3.19714	0.120545	-3.31768	1.31972e-07	0.680484	8.84643e-08	6.84148e-05	0.999979	5.51298e-05	VIT_05s0077g01150	26.4	misc.beta 1,3 glucan hydrolases	UP|Q9M563_VITVI (Q9M563) Beta-1,3-glucanase, complete
CHR14_JGVV6_90_T01	7.22496	10.3997	7.77367	-3.17478	-0.54871	-2.62607	1.23557e-05	0.237242	7.31059e-05	0.000372599	0.999979	0.000963518	VIT_14s0006g01580	35.2	not assigned.unknown	similar to UP|Q6QB11_ORYSA (Q6QB11) Little protein 1, partial (95%)
CHR1_RANDOM_JGVV155_7_T01	5.82729	8.86449	6.15266	-3.0372	-0.325368	-2.71184	4.63007e-07	0.307649	1.5101e-06	0.000116001	0.999979	0.000154402	VIT_01s0011g00560	35.1	not assigned.no ontology	similar to UP|O24124_TOBAC (O24124) 22 kDa polypeptide (DREPP4 protein), partial (70%)
CHR8_JGVV58_98_T01	9.54181	12.5299	9.66221	-2.98813	-0.120397	-2.86773	5.60383e-06	0.758516	8.41736e-06	0.000270568	0.999979	0.000338351	VIT_08s0058g00410	15.2	metal handling.binding, chelation and storage	similar to UP|FRI3_SOYBN (Q948P6) Ferritin-3, chloroplast precursor (SFerH-3) , partial (78%)
CHR16_JGVV98_105_T01	9.0942	12.0223	8.50872	-2.9281	0.585475	-3.51358	3.06737e-05	0.21528	5.24868e-06	0.000597087	0.999979	0.000269732	VIT_16s0098g00860	16.8.3.2	secondary metabolism.flavonoids.dihydroflavonols.flavanone 3-dioxygenase	similar to UP|Q9FLV0_ARATH (Q9FLV0) Flavanone 3-hydroxylase-like protein, partial (77%)
CHR8_JGVV58_96_T01	8.88571	11.7976	9.1034	-2.91189	-0.217685	-2.69421	1.47862e-06	0.518351	3.26848e-06	0.000170006	0.999979	0.000218721	VIT_08s0058g00440	15.2	metal handling.binding, chelation and storage	similar to UP|FRI3_SOYBN (Q948P6) Ferritin-3, chloroplast precursor (SFerH-3) , partial (78%)
CHR5_JGVV62_24_T01	8.04789	10.8657	7.88981	-2.81782	0.158084	-2.9759	1.55084e-07	0.547801	8.60231e-08	7.1299e-05	0.999979	5.51298e-05	VIT_05s0062g00300	26.2	misc.UDP glucosyl and glucoronyl transferases	similar to UP|Q5CD68_9MYRT (Q5CD68) Monoterpene glucosyltransferase, partial (38%)
CHR2_JGVV25_393_T01	9.8384	12.6513	10.1867	-2.81293	-0.348264	-2.46466	0.000145808	0.508089	0.000441205	0.00134446	0.999979	0.00282495	VIT_02s0025g04340	20.2	stress.abiotic	homologue to UP|Q9SPE0_VITRI (Q9SPE0) Thaumatin, complete
CHR18_JGVV1_682_T01	9.95431	12.7645	9.98427	-2.81022	-0.0299602	-2.78026	1.46708e-06	0.925888	1.63825e-06	0.000170006	0.999979	0.000161902	VIT_18s0001g10150	27.3.3	RNA.regulation of transcription.AP2_EREBP, APETALA2_Ethylene-responsive element binding protein family	similar to UP|Q2VEU4_SOYBN (Q2VEU4) Dehydration-responsive element binding protein 2, partial (63%)
CHR7_JGVV31_237_T01	10.2553	13.0356	10.3709	-2.78026	-0.115549	-2.66471	1.79563e-06	0.722857	2.7693e-06	0.00017865	0.999979	0.000203914	VIT_07s0031g02610	27.3.27	RNA.regulation of transcription.NAC domain transcription factor family	similar to UP|Q2Z1Y1_PRUMU (Q2Z1Y1) NAC family protein, partial (65%)
CHR3_JGVV38_42_T01	8.84834	11.5913	9.1983	-2.74297	-0.349955	-2.39301	0.000160974	0.500316	0.000500671	0.00141716	0.999979	0.00306991	VIT_03s0038g04330	35.2	not assigned.unknown
CHR10_JGVV3_45_T01	6.22869	8.97139	6.25595	-2.7427	-0.0272591	-2.71544	4.00625e-06	0.937371	4.42871e-06	0.000234715	0.999979	0.000250402	VIT_10s0003g00480	16.2	secondary metabolism.phenylpropanoids	weakly similar to UP|Q8GU24_ROSCH (Q8GU24) Orcinol O-methyltransferase 1 , partial (62%)
CHR1_JGVV127_31_T01	11.064	13.8015	10.8883	-2.73752	0.175728	-2.91324	0.00010227	0.719023	5.84889e-05	0.00111102	0.999979	0.000865442	VIT_01s0127g00560	35.1	not assigned.no ontology	weakly similar to UP|Q6QUQ2_QUESU (Q6QUQ2) Protein disulfide isomerase, partial (86%)
CHR4_JGVV23_236_T01	9.79069	12.5257	10.2688	-2.73499	-0.478146	-2.25684	4.4027e-05	0.292667	0.000240411	0.00071185	0.999979	0.00193093	VIT_04s0023g01330	27.3.22	RNA.regulation of transcription.HB,Homeobox transcription factor family	weakly similar to UP|Q43427_DAUCA (Q43427) DNA-binding protein, partial (78%)
CHR3_JGVV88_41_T01	9.56911	12.2968	9.379	-2.72764	0.190109	-2.91775	5.38358e-07	0.507236	2.6366e-07	0.000119609	0.999979	8.51276e-05	VIT_03s0088g00810	20.1.7	stress.biotic.PR-proteins	pathogenesis-related protein [Vitis vinifera]
CHR3_JGVV63_183_T01	6.0241	8.73175	5.84054	-2.70766	0.183555	-2.89121	1.00407e-05	0.626945	5.25376e-06	0.000336388	0.999979	0.000269732	VIT_03s0063g01960	21.3	redox.heme	similar to UP|Q941Q1_CITUN (Q941Q1) Non-symbiotic hemoglobin class 1, partial (51%)
CHR9_JGVV2_605_T01	9.0778	11.7766	9.41272	-2.69876	-0.334925	-2.36384	9.82436e-06	0.378277	3.4861e-05	0.000332913	0.999979	0.000660542	VIT_09s0002g06770	35.2	not assigned.unknown	similar to UP|AN32E_MOUSE (P97822) Acidic leucine-rich nuclear phosphoprotein 32 family member E (LANP-like protein) (LANP-L) (Cerebellar postnatal development protein 1), partial (6%)
CHR16_JGVV50_218_T01	9.76426	12.451	10.2013	-2.68671	-0.437062	-2.24965	5.73628e-05	0.339338	0.000270867	0.000821228	0.999979	0.00207246	VIT_16s0050g00390	11.1.8	lipid metabolism.FA synthesis and FA elongation.acyl coa ligase	similar to UP|Q9SMT7_ARATH (Q9SMT7) 4-coumarate-CoA ligase-like protein (Adenosine monophosphate binding protein 3 AMPBP3), partial (92%)
CHR8_JGVV7_656_T01	5.67949	8.32547	5.80612	-2.64599	-0.126634	-2.51935	4.14632e-06	0.706956	6.76111e-06	0.000236535	0.999979	0.000305014	VIT_08s0007g02100	26.2	misc.UDP glucosyl and glucoronyl transferases
CHR4_JGVV23_2_T01	7.98326	10.6151	8.27716	-2.63188	-0.293896	-2.33799	0.000117245	0.53997	0.00032167	0.00119631	0.999979	0.00230382	VIT_04s0023g03910	15.2	metal handling.binding, chelation and storage	similar to GB|AAK55741.1|14190521|AF380660 AT4g38580/F20M13_140 {Arabidopsis thaliana} (exp=-1; wgp=0; cg=0), partial (96%)
CHR3_JGVV38_255_T01	10.9053	13.5359	11.6077	-2.63055	-0.702376	-1.92818	0.0007824	0.254006	0.00662369	0.0038372	0.999979	0.0191043	VIT_03s0038g02110	20.2.1	stress.abiotic.heat	similar to UP|P93499_PHAVU (P93499) DnaJ-like protein (Fragment), partial (57%)
CHR19_JGVV14_292_T01	10.5738	13.1787	10.9601	-2.60498	-0.386325	-2.21866	5.18556e-05	0.377047	0.000213895	0.000774071	0.999979	0.00179965	VIT_19s0014g03290	27.3.27	RNA.regulation of transcription.NAC domain transcription factor family	similar to UP|Q52QR2_SOYBN (Q52QR2) NAC domain protein NAC4, partial (66%)
CHR5_JGVV62_22_T01	8.52069	11.109	8.32674	-2.5883	0.193949	-2.78224	3.22501e-07	0.455424	1.48931e-07	0.000103047	0.999979	6.2868e-05	VIT_05s0062g00270	26.2	misc.UDP glucosyl and glucoronyl transferases	similar to UP|Q5CD68_9MYRT (Q5CD68) Monoterpene glucosyltransferase, partial (38%)
CHR19_JGVV14_97_T01	10.1303	12.716	10.2804	-2.5857	-0.150094	-2.4356	0.000313958	0.775111	0.00051028	0.00208851	0.999979	0.00310508	VIT_19s0014g01150	26.16	misc.myrosinases-lectin-jacalin	similar to UP|Q39436_BETVU (Q39436) SIEP1L protein precursor, partial (50%)
CHR14_JGVV6_181_T01	6.6413	9.22464	6.93511	-2.58334	-0.293807	-2.28953	0.000203488	0.557842	0.000549126	0.0016168	0.999979	0.00325042	VIT_14s0006g02850	35.2	not assigned.unknown
CHR17_JGVV0_811_T01	7.31506	9.89662	7.42335	-2.58156	-0.108289	-2.47327	9.10187e-07	0.7024	1.41931e-06	0.000139353	0.999979	0.000153562	VIT_17s0000g01280	27.3.32	RNA.regulation of transcription.WRKY domain transcription factor family	UP|Q5IZC7_VITVI (Q5IZC7) WRKY-type DNA binding protein 1, complete
CHR6_JGVV4_53_T01	8.74987	11.3296	8.75626	-2.57975	-0.00638822	-2.57336	7.91826e-07	0.981704	8.12599e-07	0.000131758	0.999979	0.000125076	VIT_06s0004g07920	30.6	signalling.MAP kinases	similar to UP|Q6EIX6_TOBAC (Q6EIX6) Mitogen-activated protein kinase (Serine/thronine protein kinase), partial (29%)
CHR18_JGVV1_698_T01	7.23304	9.7794	7.36918	-2.54636	-0.136136	-2.41022	1.18126e-06	0.635442	2.07948e-06	0.000159689	0.999979	0.000181934	VIT_18s0001g10330	29.5.1	protein.degradation.subtilases	weakly similar to UP|Q2HV71_MEDTR (Q2HV71) Protease-associated PA; Proteinase inhibitor I9, subtilisin propeptide, partial (29%)
CHR16_JGVV98_77_T01	9.2836	11.8148	9.46521	-2.53125	-0.181617	-2.34963	1.2949e-05	0.616388	2.63898e-05	0.000379772	0.999979	0.000577624	VIT_16s0098g01170	27.3.22	RNA.regulation of transcription.HB,Homeobox transcription factor family	similar to GP|5031277|gb|AAD38144.1| homeobox leucine zipper protein {Prunus armeniaca}, partial (27%)
CHR12_JGVV59_155_T01	9.0012	11.5287	9.40462	-2.52749	-0.403418	-2.12407	0.000201827	0.413742	0.000825036	0.00160879	0.999979	0.00421369	VIT_12s0059g01640	35.2	not assigned.unknown
CHR14_JGVV108_99_T01	8.98325	11.4954	8.87575	-2.51213	0.1075	-2.61963	1.00269e-07	0.63209	6.36327e-08	5.89132e-05	0.999979	5.37223e-05	VIT_14s0108g01070	27.3.27	RNA.regulation of transcription.NAC domain transcription factor family	similar to UP|Q8LRL3_PETHY (Q8LRL3) Nam-like protein 14 (Fragment), partial (51%)
CHR5_JGVV20_454_T01	7.11686	9.59123	7.14046	-2.47437	-0.0235956	-2.45078	6.47483e-06	0.94272	7.11887e-06	0.000285986	0.999979	0.000313029	VIT_05s0020g04820	35.2	not assigned.unknown
CHR9_JGVV2_50_T01	6.22629	8.68771	6.30596	-2.46142	-0.0796715	-2.38175	1.94676e-05	0.827739	2.66005e-05	0.000465574	0.999979	0.000580944	VIT_09s0002g00670	35.3	not assigned.new	similar to GB|AAO63268.1|28950689|BT005204 At2g46690 {Arabidopsis thaliana} (exp=-1; wgp=0; cg=0), partial (60%)
CHR9_JGVV2_302_T01	10.241	12.7022	10.7167	-2.46119	-0.475746	-1.98545	0.000175871	0.318029	0.00099627	0.00148863	0.999979	0.00479147	VIT_09s0002g03340	35.2	not assigned.unknown
CHR18_RANDOM_JGVV126_8_T01	7.50131	9.95258	7.4798	-2.45127	0.0215177	-2.47279	2.47874e-06	0.941986	2.26751e-06	0.000199837	0.999979	0.000187683	VIT_18s0001g01570	20.2.1	stress.abiotic.heat	similar to UP|Q9XET1_SOYBN (Q9XET1) Seed maturation protein PM31, partial (68%)
CHR7_JGVV5_192_T01	7.0187	9.45924	7.15686	-2.44054	-0.13816	-2.30238	2.84257e-07	0.566284	5.26918e-07	9.76686e-05	0.999979	0.000106599	VIT_07s0005g01980	3.1.1.2	minor CHO metabolism.raffinose family.galactinol synthases.putative	similar to UP|Q9XEJ7_BRANA (Q9XEJ7) Galactinol synthase (Fragment), partial (87%)
CHR13_JGVV158_7_T01	6.0205	8.45335	6.18633	-2.43285	-0.165834	-2.26702	2.42164e-05	0.65535	4.68101e-05	0.000521203	0.999979	0.000767587	VIT_13s0158g00090	35.2	not assigned.unknown
CHR5_JGVV77_29_T01	8.4855	10.9123	8.68851	-2.4268	-0.203004	-2.2238	3.99062e-06	0.512208	9.49627e-06	0.000234715	0.999979	0.000348969	VIT_05s0077g00500	27.3.25	RNA.regulation of transcription.MYB domain transcription factor family
CHR5_JGVV62_27_T01	7.51152	9.91317	7.4494	-2.40166	0.0621147	-2.46377	6.5461e-07	0.807545	5.00474e-07	0.000126425	0.999979	0.000106392	VIT_05s0062g00340	26.2	misc.UDP glucosyl and glucoronyl transferases	similar to UP|Q5CD68_9MYRT (Q5CD68) Monoterpene glucosyltransferase, partial (38%)
CHR14_GSVIVT00023534001_T01	7.42141	9.81019	7.84436	-2.38878	-0.422945	-1.96583	1.92322e-05	0.246921	0.000115191	0.000465194	0.999979	0.00123729	VIT_14s0036g00440	35.2	not assigned.unknown	similar to UP|Q84TG0_ARATH (Q84TG0) At5g02580, partial (56%)
CHR8_JGVV7_723_T01	8.35305	10.7285	8.46765	-2.37548	-0.114602	-2.26088	1.33309e-05	0.736219	2.14248e-05	0.00038506	0.999979	0.000519344	VIT_08s0007g01360	35.2	not assigned.unknown	similar to GB|AAL25566.1|16648748|AY058150 AT5g02020/T7H20_70 {Arabidopsis thaliana} (exp=-1; wgp=0; cg=0), partial (53%)
CHR5_JGVV77_101_T01	8.09432	10.4512	8.26933	-2.3569	-0.175008	-2.18189	0.000258633	0.708709	0.000486607	0.00185629	0.999979	0.00301504	VIT_05s0077g01280	10.6.2	cell wall.degradation.mannan-xylose-arabinose-fucose	similar to GB|AAS17751.1|42495032|AY486104 beta xylosidase {Fragaria x ananassa} (exp=-1; wgp=0; cg=0), partial (54%)
CHR11_JGVV16_261_T01	10.2773	12.6241	10.7162	-2.34677	-0.438811	-1.90796	0.000236737	0.349641	0.00122031	0.00176635	0.999979	0.0055178	VIT_11s0016g02980	35.2	not assigned.unknown
CHR2_JGVV25_270_T01	5.09459	7.43975	5.13843	-2.34516	-0.0438397	-2.30132	1.15808e-05	0.894415	1.39058e-05	0.000359907	0.999979	0.000411844	VIT_02s0025g02930	16.2.1.9	secondary metabolism.phenylpropanoids.lignin biosynthesis.COMT	similar to UP|Q6L8K4_ROSCH (Q6L8K4) Phloroglucinol O-methyltransferase, partial (92%)
CHR3_JGVV38_132_T01	10.5974	12.9394	10.922	-2.34205	-0.324656	-2.0174	2.03e-05	0.36189	8.07665e-05	0.000477964	0.999979	0.00101513	VIT_03s0038g03400	20.1.7	stress.biotic.PR-proteins	UP|CHIB_VITVI (P51613) Basic endochitinase precursor , complete
CHR3_JGVV63_165_T01	9.19327	11.5137	9.34945	-2.32041	-0.156185	-2.16423	0.00010564	0.707099	0.000193501	0.00113017	0.999979	0.00169969	VIT_03s0063g01770	35.2	not assigned.unknown
CHR13_JGVV19_171_T01	7.49753	9.8153	7.44515	-2.31777	0.0523792	-2.37015	3.38046e-05	0.885985	2.74139e-05	0.000627051	0.999979	0.000589989	VIT_13s0019g03520	35.2	not assigned.unknown
CHR11_JGVV16_352_T01	11.084	13.3985	11.5883	-2.31451	-0.504377	-1.81013	3.35465e-05	0.183325	0.000294684	0.000623046	0.999979	0.00218641	VIT_11s0016g03940	20.2.1	stress.abiotic.heat	similar to GB|AAL06998.1|15810194|AY056111 AT3g24520/MOB24_5 {Arabidopsis thaliana} (exp=-1; wgp=0; cg=0), partial (27%)
CHR18_JGVV41_117_T01	5.45287	7.73346	5.52479	-2.2806	-0.071922	-2.20868	4.41611e-05	0.845909	5.92355e-05	0.000713222	0.999979	0.00086866	VIT_18s0041g01030	21.3	redox.heme	similar to UP|Q941Q1_CITUN (Q941Q1) Non-symbiotic hemoglobin class 1, partial (51%)
CHR5_JGVV77_87_T01	8.21139	10.4757	8.2534	-2.26428	-0.0420178	-2.22226	2.42815e-06	0.877538	2.93716e-06	0.000199185	0.999979	0.000208628	VIT_05s0077g01140	27.3.35	RNA.regulation of transcription.bZIP transcription factor family	similar to UP|O22677_ANTMA (O22677) BZIP DNA-binding protein, partial (31%)
CHR5_JGVV62_25_T01	7.68107	9.94359	7.58386	-2.26252	0.097216	-2.35973	3.50666e-06	0.731318	2.28847e-06	0.000224282	0.999979	0.000188362	VIT_05s0062g00310	26.2	misc.UDP glucosyl and glucoronyl transferases	similar to UP|Q5CD68_9MYRT (Q5CD68) Monoterpene glucosyltransferase, partial (38%)
CHR14_JGVV68_208_T01	8.8957	11.1487	9.15264	-2.253	-0.25694	-1.99606	1.9431e-05	0.448507	6.01069e-05	0.000465574	0.999979	0.00087359	VIT_14s0068g02190	34.18	transport.unspecified anions
CHR13_JGVV67_174_T01	8.72552	10.9577	9.07817	-2.23218	-0.352648	-1.87953	0.000443704	0.46071	0.00164717	0.00262011	0.999979	0.00679535	VIT_13s0067g01240	17.1.3	hormone metabolism.abscisic acid.induced-regulated-responsive-activated	similar to UP|EMB1_DAUCA (P17639) EMB-1 protein, complete
CHR1_JGVV11_84_T01	10.8135	13.0439	11.2791	-2.23042	-0.465591	-1.76483	1.84203e-06	0.0943762	1.88127e-05	0.000179951	0.999979	0.000486774	VIT_01s0011g05810	29.5.11.4.3.2	protein.degradation.ubiquitin.E3.SCF.FBOX	similar to UP|Q6UEI5_MESCR (Q6UEI5) ZEITLUPE, partial (78%)
CHR1_JGVV127_33_T01	11.0847	13.3137	11.38	-2.22906	-0.295375	-1.93368	9.1167e-05	0.456127	0.000309437	0.00104461	0.999979	0.00224964	VIT_01s0127g00540	35.1	not assigned.no ontology	similar to RF|NP_564756.1|18406743|NM_104729 electron transporter {Arabidopsis thaliana} (exp=-1; wgp=0; cg=0), partial (57%)
CHR16_JGVV22_55_T01	7.85859	10.0838	8.13117	-2.22522	-0.272578	-1.95264	2.48199e-06	0.320504	9.16469e-06	0.000199837	0.999979	0.000346973	VIT_16s0022g01900	35.3	not assigned.new
CHR1_JGVV26_168_T01	7.71323	9.93517	7.71308	-2.22194	0.000152134	-2.22209	1.27725e-07	0.999399	1.27631e-07	6.76028e-05	0.999979	5.86945e-05	VIT_01s0026g00880	31.1	cell.organisation
CHR15_JGVV48_13_T01	9.62626	11.8427	10.0225	-2.21648	-0.3962	-1.82028	4.92255e-05	0.288034	0.000276956	0.000759064	0.999979	0.00210002	VIT_15s0048g02870	27.3.22	RNA.regulation of transcription.HB,Homeobox transcription factor family	similar to UP|Q9XH73_PRUAR (Q9XH73) Homeobox leucine zipper protein, partial (45%)
CHR12_JGVV28_46_T01	8.84845	11.0647	8.80017	-2.21628	0.0482866	-2.26457	6.99631e-07	0.838365	5.57975e-07	0.000128152	0.999979	0.000108597	VIT_12s0028g03560	35.2	not assigned.unknown
CHR2_JGVV12_122_T01	9.77045	11.9866	9.91436	-2.21612	-0.143907	-2.07221	4.20402e-06	0.6114	8.19376e-06	0.000236535	0.999979	0.000335808	VIT_02s0012g01590	35.2	not assigned.unknown	similar to UP|Q3E9A5_ARATH (Q3E9A5) Protein At5g20190, partial (36%)
CHR3_JGVV63_164_T01	7.3576	9.55438	7.62559	-2.19678	-0.267992	-1.92879	7.66909e-06	0.374554	2.69071e-05	0.000303673	0.999979	0.000583733	VIT_03s0063g01760	35.2	not assigned.unknown
CHR18_JGVV122_93_T01	10.5043	12.6927	10.6447	-2.18848	-0.14039	-2.04809	9.69587e-07	0.563026	1.92256e-06	0.000141833	0.999979	0.000175338	VIT_18s0122g00320	35.1	not assigned.no ontology	similar to UP|Q93V70_ARATH (Q93V70) At1g21000/F9H16_1, partial (85%)
CHR19_JGVV90_107_T01	8.72671	10.9043	8.73582	-2.17759	-0.00910941	-2.16848	1.90907e-07	0.964657	1.99676e-07	7.42252e-05	0.999979	7.1954e-05	VIT_19s0090g01180	35.2	not assigned.unknown	similar to UP|Q8LB46_ARATH (Q8LB46) Light induced protein like, complete
CHR18_JGVV1_95_T01	7.27292	9.44878	7.36541	-2.17586	-0.0924855	-2.08338	2.40689e-05	0.780049	3.61872e-05	0.00052086	0.999979	0.000673168	VIT_18s0001g01440	35.3	not assigned.new	similar to RF|NP_179220.2|42569070|NM_127181 ATP binding {Arabidopsis thaliana} (exp=-1; wgp=0; cg=0), partial (10%)
CHR8_JGVV58_10_T01	11.7869	13.9622	11.7982	-2.17534	-0.0113704	-2.16397	7.19927e-07	0.961041	7.605e-07	0.000128152	0.999979	0.000122648	VIT_08s0058g01390	27.3.32	RNA.regulation of transcription.WRKY domain transcription factor family	similar to UP|Q9M6E1_TOBAC (Q9M6E1) DNA-binding protein 3, partial (26%)
CHR13_JGVV84_6_T01	6.36446	8.52472	6.43281	-2.16025	-0.068346	-2.09191	2.52733e-05	0.83605	3.41799e-05	0.00053153	0.999979	0.000654425	VIT_13s0084g00060	20.1.2	stress.biotic.receptors	weakly similar to UP|Q69AB3_HELAN (Q69AB3) CC-NBS-LRR, partial (7%)
CHR8_JGVV7_773_T01	10.1404	12.299	10.3895	-2.15864	-0.249175	-1.90946	6.16813e-06	0.389863	2.03518e-05	0.000281437	0.999979	0.000508023	VIT_08s0007g00820	35.3	not assigned.new	weakly similar to UP|Q9AYN0_MOMCH (Q9AYN0) Inhibitor against trypsin (Fragment), partial (83%)
CHR18_GSVIVT00009163001_T01	7.87748	10.0348	8.03515	-2.15732	-0.157672	-1.99965	1.34159e-06	0.523743	2.91734e-06	0.000166961	0.999979	0.000207721	VIT_18s0001g07390	35.3	not assigned.new	similar to UP|Q9SB50_ARATH (Q9SB50) Clathrin coat assembly like protein, partial (26%)
CHR5_JGVV20_214_T01	9.91242	12.0684	9.99248	-2.15594	-0.0800635	-2.07587	7.74029e-06	0.783792	1.12144e-05	0.000303988	0.999979	0.000376561	VIT_05s0020g02310	6.5	gluconeogenesis.pyruvate dikinase	homologue to GB|CAA55143.1|559471|MCPPDR pyruvate,orthophosphate dikinase {Mesembryanthemum crystallinum} (exp=-1; wgp=0; cg=0), partial (12%)
CHR5_JGVV62_80_T01	9.25783	11.4035	9.19564	-2.14564	0.0621867	-2.20783	1.04747e-05	0.835399	7.91561e-06	0.000343526	0.999979	0.000329434	VIT_05s0062g01010	17.2.3	hormone metabolism.auxin.induced-regulated-responsive-activated	similar to UP|Q52QX9_MANES (Q52QX9) Aldo/keto reductase AKR, partial (98%)
CHR7_JGVV5_241_T01	10.108	12.2522	10.31	-2.14419	-0.201954	-1.94223	0.000166742	0.618611	0.000382128	0.00144247	0.999979	0.00256276	VIT_07s0005g02490	26.10	misc.cytochrome P450	weakly similar to UP|Q5ZE52_ORYSA (Q5ZE52) Cytochrome P450-like, partial (51%)
CHR14_JGVV68_219_T01	7.42202	9.5558	7.70838	-2.13378	-0.286358	-1.84742	9.72754e-05	0.453757	0.000333967	0.00108141	0.999979	0.00235555	VIT_14s0068g02330	35.3	not assigned.new
CHR3_JGVV17_84_T01	7.77105	9.89111	7.79143	-2.12006	-0.0203885	-2.09967	9.81087e-06	0.944617	1.07818e-05	0.000332837	0.999979	0.000370934	VIT_03s0017g01410	35.2	not assigned.unknown
CHRUN_GSVIVT00006788001_T01	7.76835	9.88573	8.0691	-2.11737	-0.300749	-1.81663	6.58505e-05	0.408837	0.000250877	0.000879015	0.999979	0.00198372	VIT_00s0421g00010	35.3	not assigned.new
CHR3_JGVV17_58_T01	7.62882	9.7449	7.82316	-2.11608	-0.194337	-1.92174	6.64469e-06	0.494517	1.70006e-05	0.000287259	0.999979	0.000461706	VIT_03s0017g01040	26.2	misc.UDP glucosyl and glucoronyl transferases	weakly similar to UP|Q589Y2_TOBAC (Q589Y2) Glycosyltransferase NTGT5a, partial (41%)
CHR18_JGVV122_2_T01	5.61051	7.72576	5.24995	-2.11525	0.360562	-2.47581	0.000386395	0.419279	0.000101252	0.00240049	0.999979	0.00115339	VIT_18s0122g01470	26.10	misc.cytochrome P450	weakly similar to GB|CAD41584.3|38567920|OSJN00128 {Oryza sativa (japonica cultivar-group)} (exp=0; wgp=1; cg=0), partial (22%)
CHR18_JGVV1_815_T01	6.13816	8.25308	5.99822	-2.11492	0.139943	-2.25486	9.42299e-06	0.632951	4.99951e-06	0.000327191	0.999979	0.000265702	VIT_18s0001g11580	26.10	misc.cytochrome P450	weakly similar to UP|Q9SZ46_ARATH (Q9SZ46) Cytochrome P450-like protein, partial (61%)
CHR14_JGVV6_91_T01	8.38774	10.4953	8.33524	-2.1076	0.0525023	-2.16011	1.47726e-06	0.828193	1.1455e-06	0.000170006	0.999979	0.000141028	VIT_14s0006g01600	35.2	not assigned.unknown	weakly similar to UP|Q9M9A2_ARATH (Q9M9A2) F27J15.21 (At1g49000), partial (19%)
CHR6_JGVV80_44_T01	7.07264	9.17135	7.19235	-2.09871	-0.119716	-1.979	2.8863e-07	0.563918	5.37522e-07	9.80315e-05	0.999979	0.000106599	VIT_06s0080g00790	27.3.26	RNA.regulation of transcription.MYB-related transcription factor family
CHR19_PDVV90_34_T01	7.92896	10.0224	8.39009	-2.09342	-0.461127	-1.63229	5.06905e-05	0.197248	0.000435214	0.000769009	0.999979	0.00279811	VIT_19s0090g00360	35.2	not assigned.unknown
CHR18_JGVV1_725_T01	5.56033	7.64985	5.72415	-2.08953	-0.163824	-1.9257	1.24142e-06	0.491401	2.8659e-06	0.000164401	0.999979	0.000205644	VIT_18s0001g10600	35.2	not assigned.unknown	weakly similar to UP|Q235N6_TETTH (Q235N6) Protein kinase domain containing protein, partial (4%)
CHR4_JGVV8_538_T01	10.0611	12.1485	9.94912	-2.08743	0.11199	-2.19942	4.56442e-06	0.676593	2.69434e-06	0.000243944	0.999979	0.000202069	VIT_04s0008g05760	27.3.32	RNA.regulation of transcription.WRKY domain transcription factor family	weakly similar to UP|Q2PJR9_SOYBN (Q2PJR9) WRKY78, partial (75%)
CHR17_GSVIVT00012932001_T01	8.39997	10.4854	8.48765	-2.08546	-0.0876813	-1.99778	0.000112837	0.815441	0.000164049	0.00116908	0.999979	0.00154133	VIT_17s0119g00230	20.1.7.6	stress.biotic.PR-proteins.proteinase inhibitors	similar to UP|P93378_TOBAC (P93378) Tumor-related protein, partial (75%)
CHR10_JGVV3_55_T01	10.6437	12.7282	10.893	-2.08444	-0.249234	-1.83521	1.45754e-05	0.413877	4.83964e-05	0.000405162	0.999979	0.000783167	VIT_10s0003g00580	27.3.3	RNA.regulation of transcription.AP2_EREBP, APETALA2_Ethylene-responsive element binding protein family	similar to UP|PTI5_LYCES (O04681) Pathogenesis-related genes transcriptional activator PTI5 (PTO-interacting protein 5), partial (61%)
CHR12_JGVV134_41_T01	7.41728	9.49965	7.28945	-2.08237	0.127833	-2.2102	2.55953e-06	0.613889	1.38999e-06	0.000204145	0.999979	0.000153562	VIT_12s0134g00490	27.3.25	RNA.regulation of transcription.MYB domain transcription factor family	similar to UP|Q9S7E3_SOYBN (Q9S7E3) GmMYB29A1 protein, partial (43%)
CHR12_JGVV28_283_T01	7.02819	9.10654	7.46278	-2.07835	-0.43459	-1.64376	4.45251e-06	0.121153	4.2824e-05	0.000242147	0.999979	0.000729532	VIT_12s0028g01030	35.3	not assigned.new
CHR19_JGVV27_107_T01	6.18119	8.25772	6.34323	-2.07653	-0.162034	-1.9145	3.0518e-06	0.529788	6.88302e-06	0.000213691	0.999979	0.000308629	VIT_19s0027g00230	27.3.27	RNA.regulation of transcription.NAC domain transcription factor family	similar to UP|Q93XA7_PHAVU (Q93XA7) NAC domain protein NAC1, partial (70%)
CHRUN_JGVV684_3_T01	8.50158	10.5762	8.60325	-2.07461	-0.101669	-1.97294	1.07773e-05	0.726566	1.75179e-05	0.000349954	0.999979	0.000470152	VIT_00s0684g00030	33.99	development.unspecified	similar to UP|Q45TE3_TOBAC (Q45TE3) Senescence-associated protein, partial (62%)
CHR7_JGVV5_324_T01	6.50698	8.5778	6.527	-2.07082	-0.0200157	-2.0508	0.00431382	0.973369	0.00458969	0.0133672	0.999979	0.0144201	VIT_07s0005g03410	33.1	development.storage proteins	weakly similar to UP|Q8W1C2_CORAV (Q8W1C2) 11S globulin-like protein, partial (58%)
CHR2_JGVV234_13_T01	10.0333	12.0883	9.98878	-2.05506	0.0444834	-2.09954	2.83726e-05	0.888712	2.3178e-05	0.000572	0.999979	0.000542866	VIT_02s0234g00130	27.3.3	RNA.regulation of transcription.AP2_EREBP, APETALA2_Ethylene-responsive element binding protein family	similar to GB|BAA32418.1|3434967|AB008103 ethylene responsive element binding factor 1 {Arabidopsis thaliana} (exp=-1; wgp=0; cg=0), partial (35%)
CHR5_JGVV62_49_T01	5.081	7.13203	5.35168	-2.05102	-0.270679	-1.78034	0.000159339	0.485486	0.000516338	0.0014101	0.999979	0.00312713	VIT_05s0062g00660	26.2	misc.UDP glucosyl and glucoronyl transferases	similar to UP|Q8RU71_TOBAC (Q8RU71) Glucosyltransferase NTGT2 , partial (45%)
CHRUN_JGVV2814_1_T01	8.02902	10.0743	8.10065	-2.04525	-0.0716321	-1.97362	5.26496e-06	0.787896	7.4987e-06	0.000263982	0.999979	0.000319739	VIT_00s2814g00010	33.99	development.unspecified
CHR5_JGVV20_53_T01	8.80732	10.8524	9.17877	-2.0451	-0.371443	-1.67365	0.000104	0.318956	0.000559415	0.00112034	0.999979	0.00328744	VIT_05s0020g00600	21.5	redox.peroxiredoxin	similar to UP|Q6E2Z6_MEDTR (Q6E2Z6) 1-cys peroxiredoxin, complete
CHR18_JGVV122_1_T01	7.69954	9.73928	7.48502	-2.03974	0.214526	-2.25427	3.22913e-06	0.402893	1.15976e-06	0.000219389	0.999979	0.000141028	VIT_18s0122g01480	26.10	misc.cytochrome P450	weakly similar to GB|CAD41584.3|38567920|OSJN00128 {Oryza sativa (japonica cultivar-group)} (exp=0; wgp=1; cg=0), partial (23%)
CHR18_JGVV1_523_T01	10.6916	12.7247	10.838	-2.03306	-0.146393	-1.88667	5.78288e-06	0.5856	1.2056e-05	0.000274283	0.999979	0.000388726	VIT_18s0001g08430	13.1.4.1	amino acid metabolism.synthesis.branched chain group.common	similar to UP|BCAT2_ARATH (Q9M439) Branched-chain-amino-acid aminotransferase 2, chloroplast precursor (Atbcat-2) , partial (57%)
CHR1_JGVV11_72_T01	10.818	12.842	10.9164	-2.02397	-0.0984185	-1.92555	5.84986e-06	0.712065	9.56615e-06	0.000275513	0.999979	0.000349407	VIT_01s0011g05930	17.8.1	hormone metabolism.salicylic acid.synthesis-degradation	weakly similar to UP|Q9XI57_ARATH (Q9XI57) F9L1.6, partial (29%)
CHR7_JGVV5_191_T01	6.50619	8.5239	6.679	-2.01771	-0.172817	-1.8449	1.73092e-06	0.467258	4.2963e-06	0.000176892	0.999979	0.000248643	VIT_07s0005g01970	3.1.1.2	minor CHO metabolism.raffinose family.galactinol synthases.putative	similar to UP|Q9XEJ7_BRANA (Q9XEJ7) Galactinol synthase (Fragment), partial (87%)
CHR3_JGVV38_310_T01	5.53301	7.55018	5.96873	-2.01716	-0.435717	-1.58145	0.00110329	0.372401	0.00579456	0.0048914	0.999979	0.0172813	VIT_03s0038g01430	10.2	cell wall.cellulose synthesis	similar to UP|Q69F98_PHAVU (Q69F98) Phytochelatin synthetase-like protein, partial (52%)
CHR17_PDVV119_15_T01	6.97065	8.98418	7.21767	-2.01353	-0.247021	-1.76651	0.000197773	0.526429	0.000579496	0.00158847	0.999979	0.00335229	VIT_17s0119g00260	34.4	transport.nitrate	similar to UP|Q9LVE0_ARATH (Q9LVE0) Nitrate transporter (AT3g21670/MIL23_23), partial (60%)
CHR5_JGVV49_82_T01	7.88351	9.88995	7.95652	-2.00644	-0.073002	-1.93343	5.63742e-06	0.781355	8.13548e-06	0.000271746	0.999979	0.000333882	VIT_05s0049g00930	34.7	transport.phosphate	similar to UP|O22055_CATRO (O22055) Phosphate transporter, partial (74%)
CHR1_JGVV11_145_T01	7.55579	9.55877	7.71759	-2.00298	-0.161797	-1.84119	1.42653e-05	0.577081	3.17808e-05	0.000399028	0.999979	0.000630506	VIT_01s0011g05180	20.1.7	stress.biotic.PR-proteins	weakly similar to UP|Q9AXU0_PRUPE (Q9AXU0) Major latex-like protein, partial (37%)
CHR4_JGVV23_4_T01	5.38497	7.38178	5.53027	-1.99681	-0.145297	-1.85152	4.47175e-06	0.572032	9.4529e-06	0.000242147	0.999979	0.00034785	VIT_04s0023g03890	15.2	metal handling.binding, chelation and storage	similar to GB|AAK55741.1|14190521|AF380660 AT4g38580/F20M13_140 {Arabidopsis thaliana} (exp=-1; wgp=0; cg=0), partial (96%)
CHR18_JGVV1_1089_T01	9.49668	11.4743	9.81206	-1.97762	-0.315381	-1.66224	4.67603e-06	0.229287	2.53837e-05	0.0002468	0.999979	0.000566507	VIT_18s0001g14520	35.2	not assigned.unknown	similar to GB|AAQ89647.1|37202064|BT010625 At1g75810 {Arabidopsis thaliana} (exp=-1; wgp=0; cg=0), partial (74%)
CHR13_JGVV19_226_T01	9.34136	11.3105	9.59262	-1.9691	-0.251264	-1.71783	8.37577e-06	0.357904	3.1086e-05	0.000310577	0.999979	0.000625803	VIT_13s0019g02930	20.2.1	stress.abiotic.heat	similar to UP|Q9SWE4_TOBAC (Q9SWE4) Low molecular weight heat-shock protein, partial (94%)
CHR8_JGVV7_129_T01	8.73731	10.7028	8.57487	-1.96546	0.16244	-2.1279	3.54729e-05	0.60389	1.67355e-05	0.00064025	0.999979	0.000457797	VIT_08s0007g07670	27.3.27	RNA.regulation of transcription.NAC domain transcription factor family	similar to UP|Q84TD6_ARATH (Q84TD6) At3g04070, partial (38%)
CHR5_JGVV20_76_T01	10.4462	12.4071	10.6772	-1.96091	-0.230989	-1.72992	0.000153237	0.530849	0.000437295	0.00137822	0.999979	0.00280783	VIT_05s0020g00840	35.1.22	not assigned.no ontology.late embryogenesis abundant domain-containing protein	weakly similar to GB|AAW28553.1|56744226|BT020426 At3g17520 {Arabidopsis thaliana} (exp=-1; wgp=0; cg=0), partial (21%)
CHR6_JGVV4_523_T01	10.7395	12.6982	11.082	-1.95874	-0.342545	-1.6162	3.69357e-05	0.283826	0.000204908	0.000652555	0.999979	0.00176012	VIT_06s0004g02830	35.2	not assigned.unknown	homologue to UP|NKX61_MOUSE (Q99MA9) Homeobox protein Nkx-6.1, partial (5%)
CHR12_JGVV28_47_T01	8.94447	10.9025	8.98084	-1.95805	-0.0363619	-1.92169	5.05429e-05	0.910162	5.9981e-05	0.000767863	0.999979	0.000872341	VIT_12s0028g03550	35.3	not assigned.new	similar to RF|NP_175399.2|30694646|NM_103864 DNA binding {Arabidopsis thaliana} (exp=-1; wgp=0; cg=0), partial (18%)
CHR3_JGVV38_311_T01	5.51717	7.4682	5.64909	-1.95103	-0.131918	-1.81911	0.000460744	0.750977	0.000799098	0.00269009	0.999979	0.00413231	VIT_03s0038g01420	10.2	cell wall.cellulose synthesis	similar to UP|Q69F98_PHAVU (Q69F98) Phytochelatin synthetase-like protein, partial (79%)
CHR2_JGVV25_272_T01	8.83798	10.7804	8.61122	-1.94243	0.226761	-2.16919	2.59451e-05	0.451635	8.96067e-06	0.000540105	0.999979	0.000344764	VIT_02s0025g02960	17.5.1	hormone metabolism.ethylene.synthesis-degradation	similar to GB|AAQ65160.1|34365697|BT010537 At4g10500 {Arabidopsis thaliana} (exp=-1; wgp=0; cg=0), partial (62%)
CHR12_JGVV59_46_T01	5.41059	7.35128	5.58195	-1.9407	-0.171361	-1.76934	0.00023049	0.652882	0.000492815	0.00173744	0.999979	0.00304012	VIT_12s0059g00490	35.2	not assigned.unknown	similar to UP|Q2W4G2_MAGMM (Q2W4G2) ABC-type branched-chain amino acid transport system, permease component, partial (5%)
CHR5_JGVV20_457_T01	8.7053	10.645	8.78063	-1.93966	-0.0753264	-1.86434	2.75583e-05	0.801358	3.98992e-05	0.000561804	0.999979	0.00070387	VIT_05s0020g04850	35.2	not assigned.unknown
CHRUN_JGVV561_2_T01	11.0981	13.0329	11.642	-1.93475	-0.543915	-1.39084	0.00226472	0.296606	0.0165795	0.00821094	0.999979	0.0397265	VIT_00s0561g00020	17.2.3	hormone metabolism.auxin.induced-regulated-responsive-activated
CHR1_JGVV11_97_T01	10.3253	12.2548	10.6344	-1.92948	-0.309056	-1.62042	2.61262e-05	0.307234	0.000127936	0.000542509	0.999979	0.00132692	VIT_01s0011g05670	35.1	not assigned.no ontology	similar to UP|NUD18_ARATH (Q9LQU5) Nudix hydrolase 18, mitochondrial precursor (AtNUDT18) , partial (89%)
CHR7_JGVV205_14_T01	7.11963	9.04906	7.23652	-1.92943	-0.116889	-1.81255	2.49782e-05	0.692276	4.47731e-05	0.000528333	0.999979	0.000749151	VIT_07s0205g00040	29.5.11.4.2	protein.degradation.ubiquitin.E3.RING	similar to UP|Q69K99_ORYSA (Q69K99) Membrane protein-like, partial (80%)
CHR16_JGVV50_136_T01	11.0219	12.9486	10.759	-1.9267	0.262837	-2.18954	2.66509e-08	0.102825	6.46507e-09	3.90035e-05	0.999979	2.00174e-05	VIT_16s0050g01250	35.1	not assigned.no ontology
CHR19_JGVV14_170_T01	10.6921	12.6177	10.9691	-1.9256	-0.277052	-1.64854	2.07477e-05	0.345697	8.70799e-05	0.000482747	0.999979	0.00106392	VIT_19s0014g01940	35.2	not assigned.unknown	weakly similar to UP|Q9MAI3_ARATH (Q9MAI3) F12M16.8, partial (6%)
CHR10_JGVV42_50_T01	6.52472	8.43809	6.63007	-1.91337	-0.105352	-1.80802	7.6411e-06	0.684348	1.3289e-05	0.000303477	0.999979	0.000403121	VIT_10s0042g00700	30.2.99	signalling.receptor kinases.misc	similar to UP|Q75WU3_POPNI (Q75WU3) Leucine-rich repeat receptor-like protein kinase 1, partial (28%)
CHR14_JGVV171_33_T01	10.3628	12.272	10.8078	-1.90921	-0.444983	-1.46423	0.000134761	0.219659	0.00115534	0.00128786	0.999979	0.0053044	VIT_14s0171g00360	35.2	not assigned.unknown	similar to UP|O65149_TOBAC (O65149) Late embryogenis abundant protein 5, partial (68%)
CHR18_JGVV1_428_T01	10.432	12.3385	10.5446	-1.90656	-0.112594	-1.79397	3.17023e-06	0.634408	5.83767e-06	0.000218362	0.999979	0.000282413	VIT_18s0001g07410	27.3.6	RNA.regulation of transcription.bHLH,Basic Helix-Loop-Helix family	weakly similar to UP|Q6ZA99_ORYSA (Q6ZA99) DNA-binding protein-like, partial (23%)
CHR8_JGVV7_233_T01	6.61617	8.52199	6.54168	-1.90582	0.0744895	-1.98031	3.0474e-06	0.751369	2.06292e-06	0.000213691	0.999979	0.000181934	VIT_08s0007g06560	26.16	misc.myrosinases-lectin-jacalin
CHR3_JGVV38_37_T01	8.38716	10.2861	8.24226	-1.89898	0.144908	-2.04389	0.000550548	0.726272	0.000303269	0.00302101	0.999979	0.00222531	VIT_03s0038g04390	20.2.3	stress.abiotic.drought_salt	similar to UP|Q6JV12_BRANA (Q6JV12) Dehydrin, partial (51%)
CHR18_JGVV1_728_T01	7.56003	9.45839	7.58918	-1.89835	-0.0291467	-1.86921	4.67987e-05	0.925044	5.39351e-05	0.000736737	0.999979	0.000823843	VIT_18s0001g10630	35.2	not assigned.unknown
CHR18_JGVV89_28_T01	4.70264	6.59769	4.74535	-1.89505	-0.0427129	-1.85234	3.91244e-06	0.858322	4.91703e-06	0.000232271	0.999979	0.000264583	VIT_18s0089g01140	30.2.99	signalling.receptor kinases.misc	similar to RF|NP_195827.1|15241674|NM_120285 kinase {Arabidopsis thaliana} (exp=-1; wgp=0; cg=0), partial (39%)
CHR18_JGVV89_16_T01	6.18929	8.08202	6.62716	-1.89272	-0.437865	-1.45486	8.24604e-06	0.108455	9.73024e-05	0.000308824	0.999979	0.0011262	VIT_18s0089g01270	20.2.1	stress.abiotic.heat	similar to UP|HSP41_SOYBN (P30236) 22.0 kDa class IV heat shock protein precursor, partial (41%)
CHR3_JGVV17_88_T01	7.1489	9.04084	7.25874	-1.89195	-0.109842	-1.7821	2.90098e-05	0.708815	5.05484e-05	0.000578132	0.999979	0.00080003	VIT_03s0017g01460	35.2	not assigned.unknown
CHR5_PDVV51_71_T01	6.73735	8.62608	6.92437	-1.88872	-0.187016	-1.70171	0.000729634	0.661696	0.00159151	0.00365857	0.999979	0.00662455	VIT_05s0051g00820	34.4	transport.nitrate	similar to UP|Q9LVE0_ARATH (Q9LVE0) Nitrate transporter (AT3g21670/MIL23_23), partial (60%)
CHR9_JGVV18_40_T01	11.4463	13.3329	11.6944	-1.88662	-0.248121	-1.63849	0.000302542	0.518683	0.00092727	0.00204451	0.999979	0.00457504	VIT_09s0018g00620	20.2.1	stress.abiotic.heat	similar to UP|DNAJ8_ARATH (Q9SAG8) Chaperone protein dnaJ 8, chloroplast precursor (AtJ8) (AtDjC8), partial (54%)
CHR19_JGVV14_451_T01	10.2688	12.1541	10.2288	-1.88536	0.0399766	-1.92534	8.04692e-07	0.84469	6.46026e-07	0.000132052	0.999979	0.000114653	VIT_19s0014g05090	21.1	redox.thioredoxin	weakly similar to UP|TRXL4_ARATH (Q8LDI5) Thioredoxin-like 4, partial (87%)
CHR17_JGVV0_210_T01	11.215	13.0983	11.566	-1.88333	-0.350993	-1.53233	9.43842e-05	0.301976	0.000537113	0.00106519	0.999979	0.00320481	VIT_17s0000g08010	3.2.3	minor CHO metabolism.trehalose.potential TPS_TPP	similar to UP|Q9LMI0_ARATH (Q9LMI0) T2D23.11 protein, partial (33%)
CHR9_JGVV2_444_T01	7.7137	9.58649	7.88096	-1.87279	-0.167262	-1.70553	3.52044e-05	0.575107	8.27753e-05	0.000637966	0.999979	0.00102856	VIT_09s0002g04930	35.3	not assigned.new	similar to UP|Q9FKJ0_ARATH (Q9FKJ0) Emb|CAB55405.1, partial (54%)
CHR12_JGVV178_4_T01	9.26938	11.1323	9.44493	-1.86296	-0.175544	-1.68741	4.31749e-08	0.265398	1.26506e-07	4.15716e-05	0.999979	5.86945e-05	VIT_12s0178g00040	35.1	not assigned.no ontology	similar to UP|Q9FMI3_ARATH (Q9FMI3) Emb|CAB77570.1, partial (15%)
CHR8_JGVV7_323_T01	8.09606	9.95577	8.12596	-1.85971	-0.0299022	-1.82981	5.32592e-06	0.901688	6.2576e-06	0.000265389	0.999979	0.000293036	VIT_08s0007g05580	27.3.99	RNA.regulation of transcription.unclassified	similar to GB|AAP13415.1|30023764|BT006307 At2g41380 {Arabidopsis thaliana} (exp=-1; wgp=0; cg=0), partial (55%)
CHR3_JGVV38_312_T01	8.96821	10.8242	9.23823	-1.85597	-0.270021	-1.58594	0.000156875	0.442165	0.000576495	0.00139672	0.999979	0.00334279	VIT_03s0038g01410	34.19.1	transport.Major Intrinsic Proteins.PIP
CHR18_JGVV1_776_T01	8.66553	10.5126	8.76782	-1.84712	-0.102296	-1.74482	2.07645e-05	0.712069	3.55147e-05	0.000482747	0.999979	0.00066646	VIT_18s0001g11130	35.2	not assigned.unknown
CHR14_JGVV66_36_T01	10.0898	11.9367	10.3282	-1.84689	-0.238405	-1.60848	0.000108107	0.475909	0.000350942	0.00114146	0.999979	0.00242449	VIT_14s0066g00400	35.2	not assigned.unknown
CHR8_GSVIVT00030294001_T01	5.37275	7.21581	5.16975	-1.84306	0.202999	-2.04606	9.06624e-05	0.533843	3.49618e-05	0.00104241	0.999979	0.000660542	VIT_08s0058g00400	15.2	metal handling.binding, chelation and storage	similar to UP|FRI3_SOYBN (Q948P6) Ferritin-3, chloroplast precursor (SFerH-3) , partial (42%)
CHR1_JGVV11_317_T01	6.57747	8.4191	6.46222	-1.84163	0.115241	-1.95687	0.000140211	0.735039	8.20493e-05	0.00131778	0.999979	0.00102299	VIT_01s0011g03430	35.3	not assigned.new	similar to UP|Q4BDI3_BURVI (Q4BDI3) DNA mismatch repair protein, partial (3%)
CHR4_JGVV8_539_T01	10.211	12.0526	10.3354	-1.8416	-0.124429	-1.71718	3.47635e-05	0.67019	6.61223e-05	0.00063545	0.999979	0.000914922	VIT_04s0008g05770	29.4	protein.postranslational modification	similar to UP|Q9LEU7_ARATH (Q9LEU7) Serine/threonine protein kinase-like protein (CBL-interacting protein kinase 5), partial (91%)
CHR19_JGVV14_192_T01	9.93945	11.7784	9.95641	-1.83898	-0.0169633	-1.82202	7.94907e-07	0.931959	8.75625e-07	0.000131758	0.999979	0.000130019	VIT_19s0014g02190	15.2	metal handling.binding, chelation and storage	similar to UP|Q9FN30_ARATH (Q9FN30) Tyrosine aminotransferase, partial (92%)
CHR7_JGVV5_64_T01	10.5208	12.3593	10.1254	-1.83841	0.395436	-2.23385	8.35783e-07	0.0663587	1.05288e-07	0.000132052	0.999979	5.86945e-05	VIT_07s0005g00660	33.2	development.late embryogenesis abundant	similar to UP|O65149_TOBAC (O65149) Late embryogenis abundant protein 5, partial (68%)
CHRUN_JGVV586_3_T01	11.096	12.9302	11.5971	-1.83416	-0.501122	-1.33304	0.00295759	0.327882	0.019111	0.0100499	0.999979	0.0445896	VIT_00s0586g00030	17.2.3	hormone metabolism.auxin.induced-regulated-responsive-activated
CHR12_JGVV35_20_T01	9.55513	11.389	9.50577	-1.83384	0.0493556	-1.8832	7.07413e-07	0.801353	5.35264e-07	0.000128152	0.999979	0.000106599	VIT_12s0035g02090	30.2.99	signalling.receptor kinases.misc
CHR1_JGVV26_6_T01	12.29	14.1234	12.7808	-1.8334	-0.490869	-1.34253	0.000902637	0.261179	0.00744954	0.00425799	0.999979	0.0209664	VIT_01s0026g02710	27.3.27	RNA.regulation of transcription.NAC domain transcription factor family
CHR14_JGVV6_92_T01	9.91412	11.7456	10.153	-1.83152	-0.238876	-1.59265	8.55438e-05	0.45996	0.000285894	0.00101482	0.999979	0.00214126	VIT_14s0006g01610	35.3	not assigned.new
CHR16_JGVV50_11_T01	9.23504	11.0621	9.76125	-1.82709	-0.526208	-1.30088	0.000118543	0.130514	0.00178377	0.00120387	0.999979	0.0072016	VIT_16s0050g02680	35.2	not assigned.unknown
CHR4_JGVV8_36_T01	8.1978	10.0244	8.39056	-1.8266	-0.192758	-1.63384	3.0771e-06	0.399179	9.34805e-06	0.000214426	0.999979	0.000347017	VIT_04s0008g00460	35.2	not assigned.unknown
CHR6_JGVV61_64_T01	9.3253	11.1496	9.39118	-1.82431	-0.0658786	-1.75843	3.74507e-06	0.774167	5.41339e-06	0.000230685	0.999979	0.000274827	VIT_06s0061g00970	29.5	protein.degradation	similar to UP|Q93Z34_ARATH (Q93Z34) At2g24280/F27D4.19, partial (66%)
CHR3_JGVV180_5_T01	9.28817	11.1094	9.26636	-1.82123	0.0218078	-1.84304	1.61012e-06	0.917541	1.42431e-06	0.000174917	0.999979	0.000153562	VIT_03s0180g00280	26.2	misc.UDP glucosyl and glucoronyl transferases	weakly similar to UP|Q9ZR25_9LAMI (Q9ZR25) UDP-glucose:anthocyanin 5-O-glucosyltransferase, partial (28%)
CHR2_JGVV87_26_T01	7.0967	8.91404	6.97445	-1.81733	0.122253	-1.93959	6.21791e-05	0.69043	3.41433e-05	0.000855766	0.999979	0.00065428	VIT_02s0087g00720	30.2.99	signalling.receptor kinases.misc	similar to UP|Q9MA13_ARATH (Q9MA13) F20B17.5, partial (23%)
CHR19_JGVV15_25_T01	6.55101	8.35857	6.42627	-1.80756	0.124739	-1.9323	0.000664017	0.757064	0.000389964	0.00343205	0.999979	0.00259353	VIT_19s0015g00270	35.2	not assigned.unknown	weakly similar to UP|Q6CBU0_YARLI (Q6CBU0) Yarrowia lipolytica chromosome C of strain CLIB122 of Yarrowia lipolytica, partial (6%)
CHR5_JGVV77_25_T01	5.06135	6.86738	5.23061	-1.80603	-0.169254	-1.63678	9.50662e-05	0.597621	0.000223221	0.0010677	0.999979	0.00184376	VIT_05s0077g00430	3.1.1.2	minor CHO metabolism.raffinose family.galactinol synthases.putative	similar to UP|Q9XEJ7_BRANA (Q9XEJ7) Galactinol synthase (Fragment), partial (82%)
CHR18_JGVV1_1133_T01	10.938	12.7436	11.0936	-1.80556	-0.155554	-1.65001	2.90348e-05	0.580891	6.66615e-05	0.000578132	0.999979	0.00091703	VIT_18s0001g14980	13.2.4.1	amino acid metabolism.degradation.branched-chain group.shared	similar to RF|NP_173562.1|15218984|NM_101992 3-methyl-2-oxobutanoate dehydrogenase (2-methylpropanoyl-transferring)/ oxidoreductase, acting on the aldehyde or oxo group of donors, disulfide as acceptor {Arabidopsis thaliana} (exp=-1; wgp=0; cg=0), partial
CHR18_JGVV1_525_T01	8.1241	9.9257	8.44051	-1.80159	-0.316406	-1.48519	0.00116819	0.469022	0.00443829	0.00508005	0.999979	0.0140654	VIT_18s0001g08450	13.1.4.1	amino acid metabolism.synthesis.branched chain group.common	similar to UP|BCAT2_ARATH (Q9M439) Branched-chain-amino-acid aminotransferase 2, chloroplast precursor (Atbcat-2) , partial (57%)
CHR13_JGVV67_228_T01	10.4444	12.2328	10.6683	-1.78839	-0.223897	-1.56449	3.85537e-05	0.439395	0.000128793	0.000664269	0.999979	0.00133358	VIT_13s0067g00260	35.2	not assigned.unknown	similar to UP|Q45EZ3_BETPR (Q45EZ3) Nematode resistance protein (Fragment), partial (61%)
CHR18_JGVV72_93_T01	8.09593	9.88386	8.09374	-1.78794	0.00219369	-1.79013	1.13944e-05	0.993035	1.12592e-05	0.000358566	0.999979	0.000376782	VIT_18s0072g00260	35.2	not assigned.unknown
CHR11_JGVV16_463_T01	6.93202	8.71526	7.29874	-1.78324	-0.366724	-1.41651	5.28307e-05	0.228519	0.000388304	0.000782224	0.999979	0.00258656	VIT_11s0016g05170	34.4	transport.nitrate	similar to UP|Q9SZY4_ARATH (Q9SZY4) Nitrate transporter, partial (67%)
CHR1_JGVV10_127_T01	9.85356	11.6366	10.0155	-1.78307	-0.161907	-1.62116	4.9221e-07	0.386845	1.32984e-06	0.000116425	0.999979	0.000150605	VIT_01s0010g01840	17.1.3	hormone metabolism.abscisic acid.induced-regulated-responsive-activated
CHR19_JGVV14_190_T01	11.1376	12.9195	11.3208	-1.78188	-0.183173	-1.59871	1.45099e-05	0.480513	4.04891e-05	0.000403722	0.999979	0.000707936	VIT_19s0014g02170	26.26.1	misc.aminotransferases.aminotransferase class IV family protein
CHR5_JGVV62_53_T01	5.30394	7.08479	5.28328	-1.78085	0.0206551	-1.80151	3.58907e-05	0.941692	3.22285e-05	0.000642749	0.999979	0.000635728	VIT_05s0062g00710	26.2	misc.UDP glucosyl and glucoronyl transferases	similar to UP|Q8RU71_TOBAC (Q8RU71) Glucosyltransferase NTGT2 , partial (45%)
CHR18_PDVV89_41_T01	8.42237	10.2028	8.70448	-1.78044	-0.282112	-1.49833	0.000155838	0.403353	0.000646217	0.00139078	0.999979	0.003592	VIT_18s0089g01030	27.3.3	RNA.regulation of transcription.AP2_EREBP, APETALA2_Ethylene-responsive element binding protein family	weakly similar to RF|NP_177844.1|15223860|NM_106369 DNA binding {Arabidopsis thaliana} (exp=-1; wgp=0; cg=0), partial (36%)
CHR2_JGVV12_172_T01	9.69968	11.48	9.76317	-1.78035	-0.0634892	-1.71686	2.63758e-06	0.76928	3.80816e-06	0.00020564	0.999979	0.000234497	VIT_02s0012g01010	35.1	not assigned.no ontology
CHR7_JGVV129_26_T01	9.66684	11.4434	9.72899	-1.7766	-0.0621516	-1.71444	1.35867e-05	0.807162	1.91326e-05	0.000388661	0.999979	0.000490328	VIT_07s0129g00260	26.24	misc.GCN5-related N-acetyltransferase	similar to UP|O64737_ARATH (O64737) Hookless1-like protein, partial (32%)
CHRUN_JGVV1764_1_T01	9.51822	11.2925	9.52164	-1.7743	-0.00341109	-1.77089	8.18204e-06	0.988712	8.33839e-06	0.000308382	0.999979	0.000337107	VIT_00s1764g00010	17.5.1.1	hormone metabolism.ethylene.synthesis-degradation.1-aminocyclopropane-1-carboxylate synthase	similar to UP|Q6U5H3_ROSHC (Q6U5H3) 1-aminocyclopropane-1-carboxylate synthase, partial (44%)
CHR2_JGVV12_247_T01	10.3513	12.1227	10.4187	-1.77148	-0.067463	-1.70401	2.17165e-06	0.749607	3.2222e-06	0.00019044	0.999979	0.000216668	VIT_02s0012g00170	2.2.2.1	major CHO metabolism.degradation.starch.starch cleavage	similar to UP|Q5F305_SOYBN (Q5F305) Beta-amylase , partial (85%)
CHR9_JGVV18_11_T01	8.60598	10.3757	8.31035	-1.76967	0.295626	-2.0653	6.67864e-06	0.224665	1.39904e-06	0.000287259	0.999979	0.000153562	VIT_09s0018g00240	35.2	not assigned.unknown	homologue to UP|Q9SSX8_TOBAC (Q9SSX8) WIZZ, partial (7%)
CHR18_JGVV1_1066_T01	6.92329	8.69279	7.08667	-1.7695	-0.163376	-1.60613	2.25805e-07	0.345226	6.3015e-07	8.44596e-05	0.999979	0.000114653	VIT_18s0001g14260	17.6.3	hormone metabolism.gibberelin.induced-regulated-responsive-activated	similar to UP|O65313_9ROSI (O65313) Cold-regulated LTCOR12, partial (89%)
CHR16_JGVV100_105_T01	11.7505	13.5115	11.9461	-1.76098	-0.195621	-1.56536	0.000425916	0.599954	0.00106629	0.00254742	0.999979	0.00502518	VIT_16s0100g00220	35.2	not assigned.unknown
CHR1_JGVV11_23_T01	8.7475	10.5059	8.60961	-1.75844	0.137887	-1.89633	3.18442e-07	0.43475	1.42005e-07	0.000103047	0.999979	6.17073e-05	VIT_01s0011g06450	3.5	minor CHO metabolism.others	weakly similar to UP|Q6TY49_HYDMC (Q6TY49) Reductase 1, partial (79%)
CHR17_JGVV0_77_T01	8.14885	9.90593	8.08596	-1.75708	0.0628889	-1.81997	2.14425e-06	0.763867	1.49474e-06	0.000189736	0.999979	0.000154402	VIT_17s0000g09570	26.10	misc.cytochrome P450	weakly similar to UP|C71AP_ARATH (Q9STK8) Cytochrome P450 71A25 , partial (45%)
CHR2_JGVV25_380_T01	9.03777	10.7937	9.06617	-1.75592	-0.0283963	-1.72752	1.35666e-06	0.886971	1.60494e-06	0.000166961	0.999979	0.000159701	VIT_02s0025g04200	35.1	not assigned.no ontology
CHR10_JGVV3_147_T01	12.3217	14.0775	12.54	-1.75577	-0.218339	-1.53743	6.64459e-05	0.468495	0.00021299	0.000882828	0.999979	0.00179558	VIT_10s0003g01600	27.3.32	RNA.regulation of transcription.WRKY domain transcription factor family	similar to UP|Q3SAJ9_CAPAN (Q3SAJ9) WRKY-A1244, partial (57%)
CHR7_JGVV5_454_T01	5.71889	7.47001	5.67047	-1.75112	0.0484219	-1.79954	3.21488e-06	0.823363	2.43755e-06	0.000219389	0.999979	0.000194013	VIT_07s0005g04880	26.9	misc.glutathione S transferases	weakly similar to UP|Q8H9E5_CUCMA (Q8H9E5) Glutathione S-transferase, partial (74%)
CHR18_JGVV1_1082_T01	11.8567	13.6054	12.3728	-1.74877	-0.516083	-1.23269	0.00167134	0.254887	0.014681	0.00655166	0.999979	0.0360127	VIT_18s0001g14440	20.2.1	stress.abiotic.heat	similar to UP|P93499_PHAVU (P93499) DnaJ-like protein (Fragment), partial (47%)
CHR16_JGVV100_81_T01	9.49256	11.2413	9.95816	-1.74873	-0.465604	-1.28312	1.92766e-05	0.0924482	0.000307495	0.000465194	0.999979	0.00224294	VIT_16s0100g00460	34.99	transport.misc	similar to UP|Q6EP85_ORYSA (Q6EP85) Membrane protein-like, partial (24%)
CHRUN_JGVV317_2_T01	5.09496	6.84038	4.94022	-1.74542	0.154735	-1.90016	1.32712e-05	0.538115	5.76531e-06	0.000384085	0.999979	0.000281121	VIT_00s0317g00020	35.2	not assigned.unknown	similar to UP|Q84TG0_ARATH (Q84TG0) At5g02580, partial (56%)
CHR16_JGVV50_99_T01	8.91116	10.6547	8.74657	-1.74352	0.164592	-1.90812	4.45047e-07	0.364518	1.7025e-07	0.000116001	0.999979	6.70764e-05	VIT_16s0050g01690	30.2.99	signalling.receptor kinases.misc	similar to GB|AAC53334.1|2367671|AF016583 Chk1 {Mus musculus} (exp=-1; wgp=0; cg=0), partial (6%)
CHR3_JGVV63_127_T01	10.877	12.6192	11.1558	-1.74222	-0.278849	-1.46337	9.81834e-05	0.374526	0.000431293	0.00108864	0.999979	0.00278138	VIT_03s0063g01380	35.2	not assigned.unknown
CHR17_JGVV0_794_T01	12.7377	14.4691	13.2107	-1.73144	-0.473011	-1.25843	0.000898831	0.251869	0.00775985	0.0042441	0.999979	0.0216031	VIT_17s0000g01460	35.1	not assigned.no ontology	similar to UP|Q7XYY0_MEDTR (Q7XYY0) AKIN gamma, partial (44%)
CHR5_JGVV49_1_T01	8.25535	9.98593	8.25479	-1.73058	0.000556477	-1.73114	8.22104e-07	0.997632	8.19349e-07	0.000132052	0.999979	0.000125078	VIT_05s0049g00010	10.2.1	cell wall.cellulose synthesis.cellulose synthase	weakly similar to UP|Q3Y6V1_TOBAC (Q3Y6V1) Cellulose synthase-like protein CslG, partial (10%)
CHRUN_GSVIVT00002338001_T01	5.92112	7.64671	6.12486	-1.72559	-0.203739	-1.52185	7.80226e-06	0.390403	2.62275e-05	0.000303988	0.999979	0.000575776	VIT_00s0685g00020	35.1	not assigned.no ontology	weakly similar to UP|O81922_CAPAN (O81922) Proline-rich protein, partial (35%)
CHR8_JGVV7_640_T01	6.70915	8.41692	6.67007	-1.70776	0.0390875	-1.74685	2.7088e-06	0.850896	2.15112e-06	0.000207164	0.999979	0.000184777	VIT_08s0007g02260	26.28	misc.GDSL-motif lipase	similar to GP|13161403|dbj|BAB33036. CPRD49 {Vigna unguiculata}, partial (69%)
CHR2_JGVV236_11_T01	5.86325	7.56946	5.8411	-1.70621	0.0221511	-1.72836	0.000665388	0.953511	0.000601379	0.00343622	0.999979	0.0034395	VIT_02s0236g00120	35.2	not assigned.unknown
CHR2_JGVV25_306_T01	6.13905	7.83998	6.23526	-1.70093	-0.0962123	-1.60471	1.82013e-06	0.630578	3.29293e-06	0.000179951	0.999979	0.000219073	VIT_02s0025g03310	35.1	not assigned.no ontology	similar to UP|O81915_ARATH (O81915) T7I23.21 protein (At1g02260), partial (80%)
CHR1_JGVV137_4_T01	6.46848	8.16939	6.49241	-1.70091	-0.0239242	-1.67698	1.40954e-05	0.922032	1.61569e-05	0.000398104	0.999979	0.000447657	VIT_01s0137g00790	35.2	not assigned.unknown
CHR6_JGVV4_118_T01	6.45261	8.14709	6.43832	-1.69448	0.0142897	-1.70877	4.41576e-07	0.934209	4.04055e-07	0.000116001	0.999979	0.000100263	VIT_06s0004g07230	26.2	misc.UDP glucosyl and glucoronyl transferases	weakly similar to GB|AAP31941.1|30387551|BT006597 At2g30140 {Arabidopsis thaliana} (exp=-1; wgp=0; cg=0), partial (22%)
CHR4_JGVV8_578_T01	8.25777	9.95023	8.45267	-1.69245	-0.194895	-1.49756	0.00020499	0.553336	0.00055999	0.00162144	0.999979	0.00328969	VIT_04s0008g06210	35.2	not assigned.unknown	similar to GP|3851530|gb|AAC72337.1| nodulin {Glycine max}, partial (47%)
CHR2_JGVV25_378_T01	6.92606	8.61778	7.06672	-1.69172	-0.140655	-1.55106	5.18684e-05	0.616301	0.000113133	0.000774071	0.999979	0.00122409	VIT_02s0025g04180	35.2	not assigned.unknown	weakly similar to UP|Q9LTK0_ARATH (Q9LTK0) Arabidopsis thaliana genomic DNA, chromosome 5, BAC clone:F17P19 (AT5g52200/F17P19_10), partial (19%)
CHR1_JGVV11_275_T01	7.63291	9.31958	7.26725	-1.68667	0.365653	-2.05232	3.0664e-07	0.0449957	3.68045e-08	0.000101808	0.999979	3.56013e-05	VIT_01s0011g03850	35.2	not assigned.unknown
CHR8_JGVV7_127_T01	7.29132	8.97622	7.22726	-1.6849	0.0640602	-1.74896	4.02959e-07	0.70818	2.71114e-07	0.0001134	0.999979	8.51276e-05	VIT_08s0007g07690	10.6.3	cell wall.degradation.pectate lyases and polygalacturonases	UP|Q8LKV2_VITVI (Q8LKV2) Polygalacturonase-inhibiting protein, complete
CHR5_JGVV77_128_T01	8.57096	10.2549	8.49761	-1.68396	0.0733587	-1.75732	8.3193e-07	0.689072	5.32039e-07	0.000132052	0.999979	0.000106599	VIT_05s0077g01570	20.1.7	stress.biotic.PR-proteins	UP|Q9FS42_VITVI (Q9FS42) Pathogenesis-related protein 10, complete
CHR5_JGVV49_175_T01	10.0032	11.6859	10.0898	-1.68268	-0.0866113	-1.59607	7.9395e-06	0.704875	1.33014e-05	0.000303988	0.999979	0.000403121	VIT_05s0049g01980	8.1.3	TCA_org transformation.TCA.aconitase	similar to UP|Q3HGI9_TRIER (Q3HGI9) Cis-homoaconitase, partial (39%)
CHR18_JGVV122_23_T01	9.90639	11.5876	10.057	-1.68126	-0.150606	-1.53065	7.19247e-07	0.409547	1.90159e-06	0.000128152	0.999979	0.000175207	VIT_18s0122g01210	35.2	not assigned.unknown
CHR7_JGVV151_19_T01	6.80325	8.48115	7.07181	-1.6779	-0.268568	-1.40933	2.18966e-06	0.19569	1.2456e-05	0.00019056	0.999979	0.000391974	VIT_07s0151g00840	33.2	development.late embryogenesis abundant	weakly similar to UP|LEA34_GOSHI (P09444) Late embryogenesis abundant protein D-34 (LEA D-34), partial (84%)
CHR2_JGVV25_22_T01	8.12952	9.805	8.60845	-1.67548	-0.478927	-1.19655	0.0010529	0.241025	0.00969205	0.00475067	0.999979	0.0257499	VIT_02s0025g00240	16.1.4.7	secondary metabolism.isoprenoids.carotenoids.Beta-carotene hydroxylase	UP|Q8LKV3_VITVI (Q8LKV3) Beta-carotene hydroxylase, complete
CHR18_JGVV1_270_T01	5.0366	6.70647	5.04754	-1.66987	-0.0109395	-1.65893	1.0736e-07	0.941648	1.15261e-07	6.10075e-05	0.999979	5.86945e-05	VIT_18s0001g04800	15.2	metal handling.binding, chelation and storage	similar to RF|NP_195680.1|15235984|NM_120131 metal ion binding {Arabidopsis thaliana} (exp=-1; wgp=0; cg=0), partial (80%)
CHR7_PDVV31_222_T01	8.07593	9.74398	8.21705	-1.66805	-0.141116	-1.52694	1.0531e-05	0.547244	2.46272e-05	0.000344225	0.999979	0.000559777	VIT_07s0031g02600	35.3	not assigned.new
CHR4_JGVV79_64_T01	11.578	13.2447	11.8707	-1.66666	-0.292635	-1.37402	0.00248466	0.513888	0.00844138	0.00879428	0.999979	0.0230637	VIT_04s0079g00810	35.2	not assigned.unknown	weakly similar to UP|Q29PZ2_ARATH (Q29PZ2) At3g03170, partial (25%)
CHR9_GSVIVT00017162001_T01	9.62103	11.2863	9.78001	-1.6653	-0.158989	-1.50631	2.61409e-06	0.437182	7.14924e-06	0.000204736	0.999979	0.000313429	VIT_09s0002g05190	35.2	not assigned.unknown
CHR8_JGVV7_257_T01	7.60503	9.26531	7.63758	-1.66028	-0.0325446	-1.62774	2.43774e-07	0.83932	3.01027e-07	8.67865e-05	0.999979	8.86619e-05	VIT_08s0007g06310	27.3.20	RNA.regulation of transcription.G2-like transcription factor family, GARP
CHR9_JGVV2_341_T01	4.9195	6.57805	4.93639	-1.65855	-0.0168956	-1.64166	8.99408e-05	0.95368	9.85137e-05	0.00103815	0.999979	0.00113312	VIT_09s0002g03730	35.2	not assigned.unknown	similar to UP|Q9MA01_ARATH (Q9MA01) F20B17.20, partial (11%)
CHR10_JGVV42_44_T01	5.13626	6.7873	5.17944	-1.65104	-0.0431801	-1.60786	0.000590026	0.905096	0.000725881	0.00316534	0.999979	0.00388007	VIT_10s0042g00600	30.2.99	signalling.receptor kinases.misc	similar to UP|Q75WU3_POPNI (Q75WU3) Leucine-rich repeat receptor-like protein kinase 1, partial (28%)
CHR2_JGVV12_139_T01	11.2694	12.9163	11.3428	-1.64688	-0.0734027	-1.57348	4.62391e-05	0.784797	7.00752e-05	0.000731434	0.999979	0.00094249	VIT_02s0012g01380	35.2	not assigned.unknown	similar to UP|CRCB1_HALSA (Q9HNW2) Protein crcB homolog 1, partial (17%)
CHR18_JGVV1_807_T01	7.16303	8.80626	7.34789	-1.64322	-0.184855	-1.45837	1.77001e-05	0.450239	5.41222e-05	0.000443237	0.999979	0.000825635	VIT_18s0001g11470	26.10	misc.cytochrome P450	weakly similar to UP|Q9SZ46_ARATH (Q9SZ46) Cytochrome P450-like protein, partial (61%)
CHR4_JGVV8_99_T01	8.32746	9.9632	8.38617	-1.63574	-0.0587151	-1.57702	4.99581e-06	0.781653	7.18318e-06	0.000254959	0.999979	0.000313429	VIT_04s0008g01100	26.10	misc.cytochrome P450	similar to UP|Q93Z79_ARATH (Q93Z79) AT5g24910/F6A4_120, partial (73%)
CHR8_JGVV40_54_T01	6.46933	8.10439	6.16335	-1.63506	0.305979	-1.94104	2.58023e-05	0.236095	4.86281e-06	0.000539201	0.999979	0.000264583	VIT_08s0040g02840	34.16	transport.ABC transporters and multidrug resistance systems	similar to RF|NP_178984.1|15225446|NM_126940 ATPase, coupled to transmembrane movement of substances {Arabidopsis thaliana} (exp=-1; wgp=0; cg=0), partial (44%)
CHR6_JGVV4_213_T01	6.79571	8.42687	6.49033	-1.63116	0.305378	-1.93653	4.92012e-05	0.266907	9.64655e-06	0.000759064	0.999979	0.00035087	VIT_06s0004g06210	26.10	misc.cytochrome P450	weakly similar to RF|NP_915855.1|34909016|NM_190966 cytochrome P450-like protein {Oryza sativa (japonica cultivar-group)} (exp=-1; wgp=0; cg=0), partial (28%)
CHR18_JGVV1_1067_T01	8.12261	9.7531	8.32365	-1.63049	-0.201041	-1.42945	1.52992e-07	0.198812	6.1971e-07	7.1299e-05	0.999979	0.000114653	VIT_18s0001g14270	17.6.3	hormone metabolism.gibberelin.induced-regulated-responsive-activated	similar to UP|O65313_9ROSI (O65313) Cold-regulated LTCOR12, partial (89%)
CHR2_JGVV33_59_T01	9.56128	11.1898	9.62351	-1.62856	-0.0622355	-1.56632	1.6377e-05	0.793732	2.37507e-05	0.000424893	0.999979	0.000549573	VIT_02s0033g00840	26.8	misc.nitrilases, *nitrile lyases, berberine bridge enzymes, reticuline oxidases, troponine reductases	similar to UP|Q3LRV4_LUPAN (Q3LRV4) Nitrilase 4B, partial (88%)
CHR11_JGVV118_50_T01	10.7322	12.3594	10.9186	-1.62728	-0.18639	-1.44089	3.25972e-05	0.470589	9.87921e-05	0.000616261	0.999979	0.00113501	VIT_11s0118g00570	35.1	not assigned.no ontology	similar to UP|Q8H6R2_PONTR (Q8H6R2) CTV.15, partial (47%)
CHR9_JGVV2_53_T01	11.7314	13.3575	11.9372	-1.62609	-0.205801	-1.42028	4.65231e-05	0.443604	0.000155788	0.000733963	0.999979	0.00149266	VIT_09s0002g00700	17.2.3	hormone metabolism.auxin.induced-regulated-responsive-activated	similar to UP|Q8H0W7_ARATH (Q8H0W7) Expressed protein (At1g56220), partial (24%)
CHR3_JGVV88_84_T01	8.76561	10.3911	8.75607	-1.62545	0.00953368	-1.63498	2.09198e-05	0.968752	1.97858e-05	0.000484913	0.999979	0.000500558	VIT_03s0088g00290	33.99	development.unspecified	similar to UP|PSK_ASPOF (Q9FS10) Phytosulfokines precursor [Contains: Phytosulfokine-alpha (PSK-alpha) (Phytosulfokine-a); Phytosulfokine-beta (PSK-beta) (Phytosulfokine-b)], partial (41%)
CHR11_JGVV16_136_T01	6.73847	8.35851	6.88926	-1.62004	-0.150793	-1.46925	3.8486e-08	0.266198	1.11412e-07	3.95918e-05	0.999979	5.86945e-05	VIT_11s0016g01640	16.2.1.1	secondary metabolism.phenylpropanoids.lignin biosynthesis.PAL	phenylalanine ammonium lyase [Vitis vinifera]
CHR18_JGVV122_11_T01	10.4685	12.0876	10.5486	-1.61908	-0.080106	-1.53897	7.39675e-06	0.713799	1.21565e-05	0.000299817	0.999979	0.000388726	VIT_18s0122g01340	35.1.9	not assigned.no ontology.BTB_POZ domain-containing protein
CHR14_JGVV108_33_T01	8.68983	10.3086	8.59726	-1.6188	0.0925704	-1.71137	1.15129e-06	0.611479	6.44648e-07	0.000159689	0.999979	0.000114653	VIT_14s0108g00340	30.2.99	signalling.receptor kinases.misc	similar to UP|Q75WU3_POPNI (Q75WU3) Leucine-rich repeat receptor-like protein kinase 1, partial (28%)
CHR10_JGVV3_37_T01	11.2911	12.9077	11.3123	-1.61661	-0.0211651	-1.59544	1.76482e-05	0.929081	2.00174e-05	0.000442976	0.999979	0.000504361	VIT_10s0003g00390	21.4	redox.glutaredoxins	similar to UP|Q9SGP6_ARATH (Q9SGP6) F3M18.8 (At1g28480), partial (62%)
CHR17_PDVV0_565_T01	8.79402	10.4103	8.79807	-1.61624	-0.00405071	-1.61219	9.15879e-06	0.985453	9.3868e-06	0.000322166	0.999979	0.00034785	VIT_17s0000g03780	35.2	not assigned.unknown	homologue to GP|2952331|gb|AAC05508.1| Arg/Abl-interacting protein ArgBP2a {Homo sapiens}, partial (2%)
CHR15_JGVV46_213_T01	8.06308	9.6793	8.0906	-1.61623	-0.0275178	-1.58871	1.81825e-07	0.856333	2.18536e-07	7.26731e-05	0.999979	7.6904e-05	VIT_15s0046g01390	27.3.3	RNA.regulation of transcription.AP2_EREBP, APETALA2_Ethylene-responsive element binding protein family
CHR13_JGVV19_297_T01	8.7355	10.3504	8.66593	-1.61494	0.0695766	-1.68451	1.47856e-05	0.765865	9.81559e-06	0.000407557	0.999979	0.000352848	VIT_13s0019g02180	26.8	misc.nitrilases, *nitrile lyases, berberine bridge enzymes, reticuline oxidases, troponine reductases	similar to RF|NP_196225.1|15239327|NM_120688 oxidoreductase {Arabidopsis thaliana} (exp=-1; wgp=0; cg=0), partial (94%)
CHR1_JGVV11_75_T01	9.83624	11.4506	10.1997	-1.61437	-0.363471	-1.2509	0.000321913	0.28085	0.00224417	0.00212261	0.999979	0.00849403	VIT_01s0011g05900	17.8.1	hormone metabolism.salicylic acid.synthesis-degradation	weakly similar to UP|Q9XI57_ARATH (Q9XI57) F9L1.6, partial (29%)
CHR7_JGVV31_123_T01	6.31466	7.92835	6.18155	-1.61369	0.133113	-1.7468	1.13679e-05	0.560167	5.20461e-06	0.00035844	0.999979	0.000268993	VIT_07s0031g01380	16.8.3.3	secondary metabolism.flavonoids.dihydroflavonols.flavonoid 3\'-monooxygenase	homologue to UP|Q2UYU6_VITVI (Q2UYU6) Flavonoid-3\'-hydroxylase, complete
CHR1_JGVV137_2_T01	8.97618	10.5873	9.1264	-1.61116	-0.150221	-1.46094	9.91471e-05	0.601175	0.000231294	0.0010944	0.999979	0.00188331	VIT_01s0137g00810	35.2	not assigned.unknown	UP|Q5ZW21_LEGPH (Q5ZW21) Methylase, partial (5%)
CHR18_JGVV1_263_T01	7.28822	8.89732	7.29456	-1.6091	-0.0063408	-1.60276	2.83629e-05	0.979667	2.9435e-05	0.000572	0.999979	0.000607197	VIT_18s0001g04660	35.3	not assigned.new
CHR12_JGVV28_303_T01	4.90602	6.51231	5.16524	-1.60629	-0.259223	-1.34706	1.0987e-05	0.262479	5.78537e-05	0.000352502	0.999979	0.000859919	VIT_12s0028g00670	35.2	not assigned.unknown	similar to UP|Q5Z5Q6_ORYSA (Q5Z5Q6) Zinc knuckle domain-like, partial (11%)
CHR11_JGVV118_8_T01	5.34314	6.94812	5.35284	-1.60498	-0.00969839	-1.59528	1.74862e-05	0.967197	1.85309e-05	0.000440494	0.999979	0.000483718	VIT_11s0118g00080	20.1.2	stress.biotic.receptors	similar to PIR|H86208|H86208 protein F22G5.26 [imported] - Arabidopsis thaliana, partial (2%)
CHR2_JGVV241_10_T01	7.03501	8.63949	7.06601	-1.60448	-0.0310025	-1.57348	0.000151881	0.917342	0.000179679	0.00137343	0.999979	0.00163214	VIT_02s0241g00100	35.2	not assigned.unknown
CHRUN_JGVV1355_2_T01	11.3338	12.9353	11.7761	-1.60149	-0.442244	-1.15924	0.000275594	0.18371	0.00314082	0.00193077	0.999979	0.010813	VIT_00s1355g00020	10.7	cell wall.modification	weakly similar to UP|Q850K7_ORYSA (Q850K7) Expansin-like protein B (Fragment), partial (47%)
CHR16_JGVV13_81_T01	7.504	9.1014	7.14775	-1.5974	0.356251	-1.95365	1.07216e-06	0.0635235	1.27089e-07	0.000153049	0.999979	5.86945e-05	VIT_16s0013g01080	27.3.3	RNA.regulation of transcription.AP2_EREBP, APETALA2_Ethylene-responsive element binding protein family	similar to UP|ERF5_TOBAC (Q40478) Ethylene-responsive transcription factor 5 (Ethylene-responsive element-binding factor 5 homolog) (EREBP-4) (NtERF4), partial (32%)
CHR1_JGVV26_7_T01	5.53414	7.1305	5.62364	-1.59636	-0.0895068	-1.50686	0.000163396	0.765627	0.000266685	0.00142719	0.999979	0.00205516	VIT_01s0026g02700	26.10	misc.cytochrome P450	weakly similar to UP|Q2MJ01_MEDTR (Q2MJ01) Cytochrome P450 monooxygenase CYP704B, partial (32%)
CHR8_JGVV40_240_T01	10.664	12.2592	10.6715	-1.59518	-0.00746535	-1.58771	1.8207e-05	0.974699	1.90422e-05	0.000450207	0.999979	0.000489886	VIT_08s0040g00800	33.99	development.unspecified	similar to UP|Q5ZFS7_PLAMJ (Q5ZFS7) Nodulin-like protein (Fragment), partial (54%)
CHR4_JGVV23_44_T01	9.13765	10.7303	9.27105	-1.59265	-0.133402	-1.45925	9.68381e-06	0.547786	2.25077e-05	0.000331771	0.999979	0.000535491	VIT_04s0023g03470	20.2.1	stress.abiotic.heat	similar to UP|P93499_PHAVU (P93499) DnaJ-like protein (Fragment), partial (57%)
CHR3_JGVV132_27_T01	7.08031	8.67153	7.05699	-1.59123	0.0233153	-1.61454	6.20832e-05	0.930628	5.4378e-05	0.000855244	0.999979	0.000827336	VIT_03s0132g00340	30.2.99	signalling.receptor kinases.misc	similar to RF|NP_195827.1|15241674|NM_120285 kinase {Arabidopsis thaliana} (exp=-1; wgp=0; cg=0), partial (39%)
CHR14_JGVV108_44_T01	6.66599	8.25341	6.53613	-1.58742	0.129865	-1.71728	8.28689e-05	0.639411	4.04867e-05	0.000997368	0.999979	0.000707936	VIT_14s0108g00450	35.2	not assigned.unknown
CHR4_JGVV210_14_T01	9.30493	10.887	9.38888	-1.58205	-0.0839517	-1.4981	7.77853e-06	0.695649	1.32502e-05	0.000303988	0.999979	0.000402825	VIT_04s0210g00140	11.1.8	lipid metabolism.FA synthesis and FA elongation.acyl coa ligase
CHR5_JGVV77_161_T01	5.35444	6.9357	5.33611	-1.58126	0.0183282	-1.59959	0.000118534	0.948922	0.000107096	0.00120387	0.999979	0.00118657	VIT_05s0077g01910	35.2	not assigned.unknown
CHR4_JGVV210_11_T01	9.62702	11.2082	9.77264	-1.58113	-0.145618	-1.43551	5.54787e-06	0.4856	1.43127e-05	0.000269437	0.999979	0.000414227	VIT_04s0210g00110	11.1.8	lipid metabolism.FA synthesis and FA elongation.acyl coa ligase	similar to GB|AAO64861.1|29028964|BT005926 At2g17650 {Arabidopsis thaliana} (exp=-1; wgp=0; cg=0), partial (17%)
CHR11_JGVV37_41_T01	11.0193	12.5985	11.2131	-1.5792	-0.193756	-1.38545	6.44305e-05	0.472858	0.000203619	0.000869391	0.999979	0.00175464	VIT_11s0037g00440	16.2	secondary metabolism.phenylpropanoids	weakly similar to UP|Q8LFT5_ARATH (Q8LFT5) Anthranilate N-benzoyltransferase, partial (25%)
CHR4_JGVV8_355_T01	10.8832	12.46	11.0441	-1.57673	-0.160896	-1.41584	3.94206e-05	0.5277	0.000104548	0.000670923	0.999979	0.00117509	VIT_04s0008g03770	13.1.1.2	amino acid metabolism.synthesis.central amino acid metabolism.aspartate	similar to UP|AAT3_ARATH (P46644) Aspartate aminotransferase, chloroplast precursor (Transaminase A) , partial (90%)
CHR2_JGVV33_57_T01	10.3786	11.9541	10.4172	-1.57547	-0.0386485	-1.53682	1.00227e-05	0.859734	1.27639e-05	0.000336165	0.999979	0.000394107	VIT_02s0033g00800	26.8	misc.nitrilases, *nitrile lyases, berberine bridge enzymes, reticuline oxidases, troponine reductases	similar to UP|Q3LRV4_LUPAN (Q3LRV4) Nitrilase 4B, partial (88%)
CHR2_PDVV25_251_T01	5.96195	7.53409	6.09091	-1.57214	-0.128962	-1.44318	0.000831074	0.72114	0.00157115	0.00400284	0.999979	0.00656102	VIT_02s0025g02940	16.2.1.9	secondary metabolism.phenylpropanoids.lignin biosynthesis.COMT	homologue to UP|Q9M560_VITVI (Q9M560) Caffeic acid O-methyltransferase, complete
CHR17_JGVV0_78_T01	10.3456	11.9161	10.1635	-1.57045	0.182148	-1.7526	2.24106e-06	0.341187	7.20558e-07	0.000193064	0.999979	0.000120526	VIT_17s0000g09550	26.10	misc.cytochrome P450	weakly similar to UP|C71AP_ARATH (Q9STK8) Cytochrome P450 71A25 , partial (45%)
CHRUN_JGVV531_6_T01	8.97235	10.5413	8.94979	-1.56893	0.0225547	-1.59148	1.84894e-07	0.878667	1.58627e-07	7.28456e-05	0.999979	6.42093e-05	VIT_00s0531g00060	10.2.1	cell wall.cellulose synthesis.cellulose synthase
CHR3_JGVV91_51_T01	9.29737	10.8648	9.29429	-1.56744	0.00307965	-1.57052	7.09258e-06	0.988295	6.95628e-06	0.000294766	0.999979	0.000308681	VIT_03s0091g00690	20	stress	similar to UP|O65150_TOBAC (O65150) Osmotic stress-induced zinc-finger protein, partial (53%)
CHR7_JGVV104_82_T01	12.5787	14.1423	12.6891	-1.56365	-0.110452	-1.45319	4.36766e-05	0.664025	8.49887e-05	0.000709121	0.999979	0.00104682	VIT_07s0104g00930	35.1	not assigned.no ontology	similar to UP|GI1L2_ARATH (Q9LYC1) Probable gibberellin receptor GID1L2 (GID1-like protein 2) , partial (37%)
CHR1_PDVV26_51_T01	9.69656	11.2598	9.83847	-1.56321	-0.141908	-1.4213	4.19964e-06	0.479843	1.07712e-05	0.000236535	0.999979	0.000370934	VIT_01s0026g02270	35.2	not assigned.unknown
CHR2_JGVV33_50_T01	10.1484	11.709	10.1946	-1.56059	-0.046174	-1.51441	3.48143e-05	0.8516	4.59872e-05	0.00063545	0.999979	0.000759572	VIT_02s0033g00670	26.8	misc.nitrilases, *nitrile lyases, berberine bridge enzymes, reticuline oxidases, troponine reductases	similar to UP|Q3LRV4_LUPAN (Q3LRV4) Nitrilase 4B, partial (88%)
CHR18_JGVV1_1105_T01	9.20295	10.7613	9.39834	-1.55833	-0.195393	-1.36294	2.57694e-06	0.311411	9.81394e-06	0.000204145	0.999979	0.000352848	VIT_18s0001g14690	29.4.1.56	protein.postranslational modification.kinase.receptor like cytoplasmatic kinase VI
CHR6_JGVV4_114_T01	8.48308	10.0414	8.43204	-1.55828	0.0510406	-1.60932	1.68079e-05	0.823074	1.23142e-05	0.00043376	0.999979	0.00039035	VIT_06s0004g07270	26.2	misc.UDP glucosyl and glucoronyl transferases	weakly similar to RF|NP_180576.1|15227717|NM_128570 UDP-glycosyltransferase/ transferase, transferring glycosyl groups {Arabidopsis thaliana} (exp=-1; wgp=0; cg=0), partial (32%)
CHRUN_GSVIVT00007470001_T01	7.64163	9.19183	7.73902	-1.5502	-0.0973861	-1.45281	3.57529e-05	0.69283	6.48983e-05	0.000641945	0.999979	0.0009049	VIT_00s0574g00020	35.1	not assigned.no ontology
CHR5_JGVV49_24_T01	9.0022	10.5477	8.74853	-1.54552	0.25367	-1.79919	4.9251e-07	0.13084	9.70168e-08	0.000116425	0.999979	5.51298e-05	VIT_05s0049g00260	17.5.1	hormone metabolism.ethylene.synthesis-degradation	weakly similar to UP|Q84MB3_ARATH (Q84MB3) At1g06620, partial (75%)
CHR12_JGVV28_51_T01	8.14322	9.6874	8.26454	-1.54417	-0.121311	-1.42286	2.74912e-05	0.612223	5.86623e-05	0.000561007	0.999979	0.000866056	VIT_12s0028g03510	26.16	misc.myrosinases-lectin-jacalin	weakly similar to UP|SNF1_SCHPO (O74536) SNF1-like protein kinase ssp2 , partial (5%)
CHR1_JGVV26_224_T01	8.62961	10.17	9.08207	-1.54043	-0.452464	-1.08797	0.000160738	0.135897	0.00241158	0.00141612	0.999979	0.00893539	VIT_01s0026g00290	35.2	not assigned.unknown
CHR19_JGVV14_250_T01	10.4791	12.0139	10.5301	-1.53475	-0.0509978	-1.48375	5.77897e-06	0.800325	8.07356e-06	0.000274283	0.999979	0.000332136	VIT_19s0014g02830	20.1.1	stress.biotic.respiratory burst
CHR2_JGVV33_51_T01	7.06529	8.59791	7.18387	-1.53262	-0.11858	-1.41404	4.06398e-05	0.631898	8.45928e-05	0.000680758	0.999979	0.00104369	VIT_02s0033g00700	26.8	misc.nitrilases, *nitrile lyases, berberine bridge enzymes, reticuline oxidases, troponine reductases	similar to UP|Q3LRV4_LUPAN (Q3LRV4) Nitrilase 4B, partial (88%)
CHR7_PDVV5_36_T01	10.2406	11.7726	10.5616	-1.53198	-0.32105	-1.21093	8.49748e-05	0.243355	0.000615035	0.00101084	0.999979	0.00348021	VIT_07s0005g00350	35.3	not assigned.new	homologue to UP|Q3HVN0_SOLTU (Q3HVN0) Ubiquitin-conjugating enzyme family protein-like, complete
CHR13_JGVV19_214_T01	9.02322	10.5551	9.08995	-1.53184	-0.066732	-1.4651	3.85154e-06	0.730173	6.01226e-06	0.000232178	0.999979	0.000286542	VIT_13s0019g03060	26.2	misc.UDP glucosyl and glucoronyl transferases	weakly similar to UP|Q8S997_PHAAN (Q8S997) Glucosyltransferase-12, partial (48%)
CHR13_JGVV101_37_T01	9.51608	11.0448	9.82839	-1.52872	-0.312303	-1.21642	0.000334501	0.327838	0.00192496	0.00218434	0.999979	0.00760415	VIT_13s0101g00520	35.3	not assigned.new
CHR9_JGVV2_614_T01	6.27378	7.80208	6.73169	-1.52831	-0.457916	-1.07039	1.62255e-05	0.0581753	0.000388741	0.000424323	0.999979	0.00258707	VIT_09s0002g06860	35.2	not assigned.unknown	UP|GRI22_VITVI (Q9M4H4) Ripening-related protein grip22 precursor, complete
CHRUN_JGVV710_1_T01	9.20677	10.7335	9.49263	-1.52675	-0.285859	-1.24089	3.30876e-05	0.247603	0.000210703	0.000621271	0.999979	0.00178502	VIT_00s0710g00010	35.1	not assigned.no ontology	similar to UP|Q9FJN7_ARATH (Q9FJN7) G protein-coupled receptor-like protein (AT5g65280/MQN23_23), partial (79%)
CHR2_JGVV33_61_T01	9.7649	11.2915	9.77215	-1.52665	-0.00724739	-1.5194	1.19529e-05	0.973191	1.2518e-05	0.000368059	0.999979	0.000392437	VIT_02s0033g00870	26.8	misc.nitrilases, *nitrile lyases, berberine bridge enzymes, reticuline oxidases, troponine reductases	similar to UP|Q3LRV4_LUPAN (Q3LRV4) Nitrilase 4B, partial (88%)
CHR3_JGVV38_390_T01	6.08101	7.60672	5.85311	-1.52571	0.227902	-1.75361	9.4837e-06	0.290851	2.35748e-06	0.000328792	0.999979	0.000191422	VIT_03s0038g00340	27.3.7	RNA.regulation of transcription.C2C2(Zn) CO-like, Constans-like zinc finger family	similar to RF|NP_195607.2|22329245|NM_120056 transcription factor/ zinc ion binding {Arabidopsis thaliana} (exp=-1; wgp=0; cg=0), partial (58%)
CHR4_JGVV44_157_T01	11.0249	12.5498	11.2223	-1.52489	-0.197434	-1.32746	0.000377785	0.535994	0.00111637	0.00236859	0.999979	0.00517617	VIT_04s0044g00130	35.2	not assigned.unknown
CHR10_JGVV3_418_T01	6.84861	8.3693	7.00557	-1.52069	-0.156967	-1.36373	0.000112568	0.568833	0.000286225	0.0011667	0.999979	0.00214226	VIT_10s0003g04800	26.1	misc.misc2	similar to GB|AAM19921.1|20453365|AY097405 AT3g23600/MDB19_9 {Arabidopsis thaliana} (exp=-1; wgp=0; cg=0), partial (85%)
CHR2_JGVV33_54_T01	9.50412	11.0238	9.51551	-1.5197	-0.0113919	-1.50831	0.000102892	0.966417	0.000109963	0.0011145	0.999979	0.00120389	VIT_02s0033g00770	26.8	misc.nitrilases, *nitrile lyases, berberine bridge enzymes, reticuline oxidases, troponine reductases	similar to UP|Q3LRV4_LUPAN (Q3LRV4) Nitrilase 4B, partial (88%)
CHR13_PDVV19_219_T01	8.62365	10.1425	8.73794	-1.51882	-0.114291	-1.40453	1.27555e-05	0.598934	2.69491e-05	0.000377181	0.999979	0.000583733	VIT_13s0019g03130	26.2	misc.UDP glucosyl and glucoronyl transferases
CHR17_JGVV119_10_T01	6.77432	8.29282	6.83944	-1.5185	-0.0651212	-1.45337	7.85578e-05	0.804179	0.000115961	0.000968478	0.999979	0.00124201	VIT_17s0119g00150	20.1.7.6	stress.biotic.PR-proteins.proteinase inhibitors	similar to UP|P93378_TOBAC (P93378) Tumor-related protein, partial (75%)
CHR16_JGVV100_49_T01	6.91954	8.43507	6.70362	-1.51553	0.21592	-1.73145	0.000168991	0.45525	5.17323e-05	0.00145515	0.999979	0.000811281	VIT_16s0100g00780	16.8.2.3	secondary metabolism.flavonoids.chalcones.stilbene synthase	UP|THS1_VITVI (P28343) Stilbene synthase 1 (Resveratrol synthase 1) (Trihydroxystilbene synthase 1) (PSV25) , complete
CHR18_JGVV1_1190_T01	10.4393	11.9547	10.364	-1.51536	0.0753747	-1.59073	1.54712e-06	0.667139	9.35896e-07	0.00017122	0.999979	0.000134247	VIT_18s0001g15640	20.1.7	stress.biotic.PR-proteins	weakly similar to UP|Q2HSC5_MEDTR (Q2HSC5) Pathogenesis-related protein-like protein, partial (58%)
CHR13_GSVIVT00000975001_T01	7.60765	9.12301	7.59263	-1.51536	0.0150189	-1.53037	8.56716e-06	0.942133	7.77485e-06	0.000313306	0.999979	0.000326178	VIT_13s0147g00070	35.1	not assigned.no ontology
CHR6_JGVV4_751_T01	7.41191	8.92547	7.34658	-1.51356	0.0653243	-1.57888	9.57879e-05	0.807187	6.55675e-05	0.00107209	0.999979	0.000911083	VIT_06s0004g00230	35.3	not assigned.new	similar to UP|Q2PJR6_SOYBN (Q2PJR6) WRKY54, partial (47%)
CHR7_JGVV129_91_T01	7.54164	9.05495	7.71468	-1.51331	-0.173041	-1.34027	3.15705e-05	0.469844	9.56504e-05	0.000606552	0.999979	0.00111538	VIT_07s0129g00940	30.2.16	signalling.receptor kinases.Catharanthus roseus-like RLK1	similar to RF|NP_179901.1|15227790|NM_127884 kinase {Arabidopsis thaliana} (exp=-1; wgp=0; cg=0), partial (4%)
CHR7_JGVV129_93_T01	9.4976	11.0096	9.54707	-1.51197	-0.0494704	-1.4625	4.37872e-06	0.797907	6.10237e-06	0.000240997	0.999979	0.000289437	VIT_07s0129g00960	30.2.99	signalling.receptor kinases.misc	similar to UP|Q9LK35_ARATH (Q9LK35) Receptor-protein kinase-like protein, partial (30%)
CHR10_JGVV42_43_T01	5.62992	7.14136	5.5466	-1.51144	0.08332	-1.59476	0.000696982	0.805863	0.000455842	0.00353747	0.999979	0.00287937	VIT_10s0042g00590	30.2.99	signalling.receptor kinases.misc	similar to UP|Q75WU3_POPNI (Q75WU3) Leucine-rich repeat receptor-like protein kinase 1, partial (12%)
CHR11_JGVV16_188_T01	10.9532	12.4615	10.9194	-1.50827	0.0338182	-1.54209	6.24671e-06	0.865428	5.00941e-06	0.000282239	0.999979	0.000265751	VIT_11s0016g02210	27.3.9	RNA.regulation of transcription.C2C2(Zn) GATA transcription factor family	homologue to UP|GAT24_ARATH (Q5HZ36) GATA transcription factor 24, partial (16%)
CHR1_JGVV11_22_T01	8.06573	9.57343	8.05122	-1.5077	0.0145187	-1.52222	3.03848e-06	0.937632	2.75713e-06	0.000213691	0.999979	0.000203914	VIT_01s0011g06460	3.5	minor CHO metabolism.others	weakly similar to UP|Q6TY49_HYDMC (Q6TY49) Reductase 1, partial (79%)
CHR16_JGVV98_97_T01	9.93453	11.4397	10.0547	-1.5052	-0.120158	-1.38504	0.000256801	0.68784	0.000507225	0.00184898	0.999979	0.0030959	VIT_16s0098g00970	29.5.1	protein.degradation.subtilases	similar to UP|Q9SVT3_ARATH (Q9SVT3) Subtilisin-like protease, partial (13%)
CHR3_JGVV91_16_T01	5.90731	7.411	5.84167	-1.5037	0.06564	-1.56934	1.17233e-06	0.698011	7.5141e-07	0.000159689	0.999979	0.000122648	VIT_03s0091g01100	35.3	not assigned.new
CHR3_JGVV88_40_T01	7.58758	9.09127	7.62885	-1.5037	-0.0412713	-1.46242	2.50778e-05	0.857371	3.25774e-05	0.000528613	0.999979	0.00063966	VIT_03s0088g00820	30.2.19	signalling.receptor kinases.legume-lectin
CHR9_JGVV2_329_T01	10.1429	11.6436	10.2742	-1.50071	-0.131347	-1.36936	3.75732e-05	0.585277	8.65876e-05	0.000656278	0.999979	0.00105945	VIT_09s0002g03610	27.3.26	RNA.regulation of transcription.MYB-related transcription factor family	similar to UP|Q2LMD7_MALDO (Q2LMD7) MYBR2, partial (64%)
CHR16_JGVV100_51_T01	7.58571	9.08634	7.31519	-1.50063	0.270525	-1.77115	0.000386529	0.393814	9.40544e-05	0.00240049	0.999979	0.00110462	VIT_16s0100g00760	16.8.2.3	secondary metabolism.flavonoids.chalcones.stilbene synthase	UP|THS1_VITVI (P28343) Stilbene synthase 1 (Resveratrol synthase 1) (Trihydroxystilbene synthase 1) (PSV25) , complete
CHR7_JGVV31_236_T01	8.70712	10.2073	8.8731	-1.50015	-0.165977	-1.33417	0.000144311	0.553004	0.000387215	0.00133843	0.999979	0.00258113	VIT_07s0031g02590	26.3	misc.gluco-, galacto- and mannosidases	similar to UP|Q5I190_PRUPE (Q5I190) Beta-galactosidase, partial (98%)
CHR18_JGVV1_559_T01	8.35704	9.85703	8.41512	-1.49999	-0.0580854	-1.44191	1.78366e-05	0.792861	2.59654e-05	0.000443648	0.999979	0.000573861	VIT_18s0001g08810	35.2	not assigned.unknown
CHR17_JGVV0_352_T01	9.26543	10.765	9.35237	-1.49961	-0.0869374	-1.41268	4.11476e-06	0.649051	7.45742e-06	0.000236091	0.999979	0.000319739	VIT_17s0000g06400	27.3.27	RNA.regulation of transcription.NAC domain transcription factor family	similar to UP|Q52QR1_SOYBN (Q52QR1) NAC domain protein NAC5, partial (26%)
CHR2_JGVV33_49_T01	10.2916	11.791	10.319	-1.49939	-0.0273865	-1.47201	3.86892e-05	0.909048	4.58789e-05	0.000665054	0.999979	0.000758632	VIT_02s0033g00660	26.8	misc.nitrilases, *nitrile lyases, berberine bridge enzymes, reticuline oxidases, troponine reductases	similar to UP|Q3LRV4_LUPAN (Q3LRV4) Nitrilase 4B, partial (88%)
CHR2_JGVV33_60_T01	8.81821	10.3166	8.88116	-1.49844	-0.0629488	-1.43549	4.66414e-05	0.797033	6.89851e-05	0.000735043	0.999979	0.000934569	VIT_02s0033g00850	26.8	misc.nitrilases, *nitrile lyases, berberine bridge enzymes, reticuline oxidases, troponine reductases	similar to UP|Q3LRV4_LUPAN (Q3LRV4) Nitrilase 4B, partial (88%)
CHR10_RANDOM_JGVV635_2_T01	10.1846	11.6819	10.1774	-1.49732	0.00720984	-1.50453	1.35852e-05	0.973164	1.2968e-05	0.000388661	0.999979	0.000397849	VIT_10s0116g00430	35.2	not assigned.unknown
CHRUN_JGVV203_16_T01	9.82376	11.3197	9.45418	-1.49594	0.369581	-1.86552	6.81947e-05	0.164163	8.46318e-06	0.00089679	0.999979	0.000338351	VIT_00s0203g00170	27.3.25	RNA.regulation of transcription.MYB domain transcription factor family	similar to UP|Q9S7E3_SOYBN (Q9S7E3) GmMYB29A1 protein, partial (43%)
CHR2_JGVV109_1_T01	7.72494	9.22034	7.75377	-1.4954	-0.0288369	-1.46657	0.000122103	0.915423	0.000144712	0.00122555	0.999979	0.00142016	VIT_02s0109g00430	26.8	misc.nitrilases, *nitrile lyases, berberine bridge enzymes, reticuline oxidases, troponine reductases	similar to UP|Q3LRV4_LUPAN (Q3LRV4) Nitrilase 4B, partial (88%)
CHR14_JGVV68_7_T01	6.23988	7.73407	6.41783	-1.49419	-0.177949	-1.31624	5.63527e-05	0.479344	0.000173359	0.00081188	0.999979	0.00159284	VIT_14s0068g00080	21.3	redox.heme
CHRUN_JGVV454_1_T01	8.08023	9.57421	7.92413	-1.49398	0.156106	-1.65009	2.15309e-07	0.285958	7.37345e-08	8.15662e-05	0.999979	5.44291e-05	VIT_00s0454g00010	29.5.1	protein.degradation.subtilases
CHR11_JGVV16_482_T01	9.77947	11.2729	9.80311	-1.49342	-0.0236463	-1.46977	2.68029e-06	0.896387	3.15103e-06	0.000207164	0.999979	0.000215541	VIT_11s0016g05380	35.2	not assigned.unknown	similar to UP|AN32E_MOUSE (P97822) Acidic leucine-rich nuclear phosphoprotein 32 family member E (LANP-like protein) (LANP-L) (Cerebellar postnatal development protein 1), partial (6%)
CHRUN_JGVV753_1_T01	7.33373	8.82648	7.37296	-1.49276	-0.0392314	-1.45352	8.74055e-06	0.847776	1.134e-05	0.000316901	0.999979	0.000377672	VIT_00s0753g00010	35.1	not assigned.no ontology	weakly similar to UP|O81922_CAPAN (O81922) Proline-rich protein, partial (35%)
CHR8_JGVV56_13_T01	9.329	10.8213	9.52334	-1.49227	-0.19434	-1.29793	3.9803e-05	0.423256	0.000139565	0.000673659	0.999979	0.00139231	VIT_08s0056g00140	35.2	not assigned.unknown
CHR16_JGVV100_30_T01	5.85029	7.34056	5.43467	-1.49027	0.415623	-1.90589	0.00655858	0.376165	0.00125807	0.0185294	0.999979	0.00563426	VIT_16s0100g01020	16.8.2.3	secondary metabolism.flavonoids.chalcones.stilbene synthase	UP|THS1_VITVI (P28343) Stilbene synthase 1 (Resveratrol synthase 1) (Trihydroxystilbene synthase 1) (PSV25) , complete
CHR17_JGVV119_11_T01	6.98589	8.47169	6.99845	-1.4858	-0.0125589	-1.47324	0.0012296	0.972069	0.00130899	0.00525733	0.999979	0.00578944	VIT_17s0119g00160	20.1.7.6	stress.biotic.PR-proteins.proteinase inhibitors	similar to UP|P93378_TOBAC (P93378) Tumor-related protein, partial (81%)
CHR14_JGVV108_27_T01	6.08697	7.57206	6.2177	-1.48509	-0.13073	-1.35436	0.000185458	0.645581	0.000400011	0.00153315	0.999979	0.00264132	VIT_14s0108g00280	30.2.99	signalling.receptor kinases.misc	similar to UP|Q75WU3_POPNI (Q75WU3) Leucine-rich repeat receptor-like protein kinase 1, partial (28%)
CHR4_JGVV23_256_T01	10.8097	12.2943	10.7771	-1.48463	0.0325411	-1.51717	2.00365e-05	0.883137	1.62812e-05	0.000473311	0.999979	0.000449187	VIT_04s0023g01110	35.1	not assigned.no ontology
CHR13_JGVV19_220_T01	10.6184	12.1029	10.7339	-1.4845	-0.115582	-1.36891	6.30416e-05	0.645713	0.000129779	0.00086354	0.999979	0.00133992	VIT_13s0019g03000	20.2.1	stress.abiotic.heat	similar to UP|Q9SWE4_TOBAC (Q9SWE4) Low molecular weight heat-shock protein, partial (94%)
CHR19_JGVV14_118_T01	9.0658	10.5483	9.12296	-1.48245	-0.0571561	-1.42529	0.00111463	0.87151	0.00148864	0.00492615	0.999979	0.00631373	VIT_19s0014g01370	26.16	misc.myrosinases-lectin-jacalin	similar to UP|Q39436_BETVU (Q39436) SIEP1L protein precursor, partial (50%)
CHR19_JGVV27_117_T01	8.4289	9.909	8.46949	-1.4801	-0.0405895	-1.43951	7.66975e-05	0.87359	9.83131e-05	0.000957066	0.999979	0.00113169	VIT_19s0027g00040	26.10	misc.cytochrome P450	weakly similar to UP|Q2MJ18_MEDTR (Q2MJ18) Cytochrome P450 monooxygenase CYP72B, partial (36%)
CHR3_JGVV38_93_T01	9.88148	11.3607	9.78241	-1.47926	0.0990759	-1.57834	5.93362e-07	0.52741	2.98954e-07	0.000120919	0.999979	8.86619e-05	VIT_03s0038g03800	29.4.1.57	protein.postranslational modification.kinase.receptor like cytoplasmatic kinase VII	similar to GB|AAK83605.1|15146244|AY049263 At2g17220/T23A1.8 {Arabidopsis thaliana} (exp=-1; wgp=0; cg=0), partial (40%)
CHR17_JGVV0_361_T01	10.0859	11.5634	10.054	-1.47752	0.031907	-1.50942	9.46312e-05	0.90258	7.81882e-05	0.00106646	0.999979	0.000998005	VIT_17s0000g06310	27.3.8	RNA.regulation of transcription.C2C2(Zn) DOF zinc finger family	homologue to GB|AAL10495.1|15983797|AY056804 AT5g39660/MIJ24_130 {Arabidopsis thaliana} (exp=-1; wgp=0; cg=0), partial (14%)
CHR18_JGVV1_597_T01	11.1574	12.6312	11.0166	-1.47376	0.140821	-1.61458	9.28498e-06	0.492111	3.74938e-06	0.000323922	0.999979	0.000232231	VIT_18s0001g09230	20	stress	similar to UP|Q9XEU0_DATGL (Q9XEU0) Zinc-finger protein 1, partial (69%)
CHR18_JGVV1_1192_T01	9.28523	10.7576	9.21335	-1.4724	0.0718854	-1.54429	4.25057e-06	0.702074	2.62638e-06	0.000236535	0.999979	0.000198213	VIT_18s0001g15660	20.1.7	stress.biotic.PR-proteins	weakly similar to UP|PRPX_HORVU (P16273) Pathogen-related protein, partial (70%)
CHRUN_JGVV203_6_T01	9.3628	10.834	9.66629	-1.47125	-0.303487	-1.16776	8.07858e-05	0.247876	0.000569322	0.000984793	0.999979	0.00331616	VIT_00s0203g00070	27.3.25	RNA.regulation of transcription.MYB domain transcription factor family
CHRUN_JGVV194_17_T01	5.73748	7.20847	5.76127	-1.47099	-0.0237862	-1.4472	0.000105653	0.927861	0.000121955	0.00113017	0.999979	0.00128198	VIT_00s0194g00180	35.2	not assigned.unknown
CHR2_JGVV25_235_T01	11.5142	12.9843	11.8168	-1.4701	-0.302658	-1.16744	0.00184618	0.426591	0.008194	0.00705726	0.999979	0.0225463	VIT_02s0025g02560	13.2.3.4.1	amino acid metabolism.degradation.aspartate family.methionine.methionine gamma-lyase	similar to RF|NP_176647.1|15217709|NM_105141 catalytic {Arabidopsis thaliana} (exp=-1; wgp=0; cg=0), partial (47%)
CHR8_JGVV7_71_T01	10.1468	11.6158	10.2535	-1.46899	-0.106677	-1.36231	6.43823e-06	0.586464	1.34743e-05	0.000284795	0.999979	0.000405862	VIT_08s0007g08280	27.3.67	RNA.regulation of transcription.putative transcription regulator	similar to RF|NP_181718.1|15227454|NM_129751 DNA binding {Arabidopsis thaliana} (exp=-1; wgp=0; cg=0), partial (51%)
CHR13_JGVV74_10_T01	9.65027	11.1183	9.49242	-1.46808	0.157851	-1.62593	2.9671e-06	0.388959	1.04022e-06	0.000212288	0.999979	0.000139083	VIT_13s0074g00110	35.1	not assigned.no ontology
CHRUN_JGVV532_2_T01	10.7954	12.2627	11.0014	-1.46735	-0.206019	-1.26133	0.000116158	0.442659	0.000417249	0.00119014	0.999979	0.0027163	VIT_00s0532g00030	21.1	redox.thioredoxin	similar to UP|Q9XF70_HEVBR (Q9XF70) Thioredoxin h, partial (93%)
CHR10_JGVV3_402_T01	9.54675	11.0137	9.55406	-1.46697	-0.00731554	-1.45965	8.43334e-08	0.954562	8.90301e-08	5.55283e-05	0.999979	5.51298e-05	VIT_10s0003g04540	34.3	transport.amino acids	similar to UP|Q6AST5_ORYSA (Q6AST5) Amino acid permease domain containing protein, partial (38%)
CHR2_JGVV33_46_T01	9.90443	11.3705	9.89536	-1.46606	0.00907278	-1.47513	6.09582e-05	0.970607	5.76296e-05	0.000848847	0.999979	0.00085702	VIT_02s0033g00630	26.8	misc.nitrilases, *nitrile lyases, berberine bridge enzymes, reticuline oxidases, troponine reductases	similar to UP|Q3LRV4_LUPAN (Q3LRV4) Nitrilase 4B, partial (88%)
CHR7_JGVV5_308_T01	6.81242	8.27846	6.83678	-1.46603	-0.024356	-1.44168	0.000243096	0.932695	0.000279689	0.00179742	0.999979	0.00211309	VIT_07s0005g03250	35.3	not assigned.new	similar to UP|Q40984_PRUSE (Q40984) Amygdalin hydrolase isoform AH I precursor , partial (43%)
CHR9_JGVV2_332_T01	9.28145	10.747	9.3197	-1.46551	-0.0382541	-1.42726	2.01612e-05	0.861155	2.5911e-05	0.000475568	0.999979	0.000573087	VIT_09s0002g03640	34.16	transport.ABC transporters and multidrug resistance systems	similar to UP|Q8LP45_TOBAC (Q8LP45) Pleiotropic drug resistance like protein, partial (21%)
CHR4_JGVV69_48_T01	9.98871	11.4536	10.1802	-1.46494	-0.191528	-1.27341	4.8483e-06	0.321068	1.90894e-05	0.000251338	0.999979	0.000490328	VIT_04s0069g00720	35.3	not assigned.new
CHRUN_JGVV532_6_T01	8.47568	9.93803	8.65094	-1.46234	-0.175255	-1.28709	2.96259e-06	0.33873	1.0552e-05	0.000212288	0.999979	0.000366826	VIT_00s0532g00070	30.2.24	signalling.receptor kinases.S-locus glycoprotein like	similar to UP|Q9ZT07_ARATH (Q9ZT07) Receptor-like protein kinase, partial (19%)
CHR9_JGVV2_449_T01	9.0264	10.4875	9.13075	-1.4611	-0.104347	-1.35675	7.5582e-05	0.679115	0.000145487	0.000948927	0.999979	0.00142587	VIT_09s0002g05010	29.5.11.4.3.2	protein.degradation.ubiquitin.E3.SCF.FBOX
CHR18_JGVV1_726_T01	7.18861	8.64922	6.96932	-1.46061	0.21929	-1.6799	0.000188951	0.437801	5.48188e-05	0.00154662	0.999979	0.000830714	VIT_18s0001g10610	35.2	not assigned.unknown
CHR17_JGVV0_144_T01	7.76298	9.2224	7.86135	-1.45942	-0.0983691	-1.36105	1.17176e-06	0.550896	2.40029e-06	0.000159689	0.999979	0.000193787	VIT_17s0000g08770	30.2.17	signalling.receptor kinases.DUF 26
CHR1_JGVV11_239_T01	8.06823	9.52705	8.21222	-1.45882	-0.143988	-1.31483	0.00061052	0.65547	0.00134476	0.00323505	0.999979	0.00589274	VIT_01s0011g04220	27.3.20	RNA.regulation of transcription.G2-like transcription factor family, GARP	similar to UP|Q4H2B3_NICBE (Q4H2B3) NbPCL1 protein, partial (39%)
CHR2_JGVV25_273_T01	7.56695	9.0225	7.39899	-1.45556	0.167959	-1.62352	1.09649e-05	0.41669	3.71449e-06	0.000352174	0.999979	0.000231695	VIT_02s0025g02970	17.5.1	hormone metabolism.ethylene.synthesis-degradation	similar to GB|AAQ65160.1|34365697|BT010537 At4g10500 {Arabidopsis thaliana} (exp=-1; wgp=0; cg=0), partial (62%)
CHR9_JGVV2_138_T01	10.3046	11.7581	10.2775	-1.45351	0.0270664	-1.48058	8.0419e-08	0.830937	6.58101e-08	5.52628e-05	0.999979	5.40173e-05	VIT_09s0002g01590	35.2	not assigned.unknown
CHR11_JGVV37_1_T01	8.49068	9.9426	8.40989	-1.45192	0.0807882	-1.53271	0.00042815	0.791988	0.000274437	0.00255687	0.999979	0.00208578	VIT_11s0037g00010	27.3.3	RNA.regulation of transcription.AP2_EREBP, APETALA2_Ethylene-responsive element binding protein family
CHR3_JGVV88_43_T01	7.12418	8.57399	7.00403	-1.4498	0.12015	-1.56995	2.10228e-06	0.489598	9.24401e-07	0.000188243	0.999979	0.000134247	VIT_03s0088g00780	20.1.7	stress.biotic.PR-proteins	weakly similar to UP|Q6WHB9_CAPFR (Q6WHB9) Cytoplasmic small heat shock protein class I, partial (89%)
CHR9_JGVV2_49_T01	11.7859	13.2352	11.5546	-1.44928	0.231302	-1.68058	2.04107e-06	0.194042	4.3728e-07	0.000186376	0.999979	0.000101894	VIT_09s0002g00650	17.2.3	hormone metabolism.auxin.induced-regulated-responsive-activated
CHRUN_JGVV2770_1_T01	8.22795	9.67674	8.23607	-1.44879	-0.00811884	-1.44067	5.65536e-05	0.973163	5.95245e-05	0.000814378	0.999979	0.000869721	VIT_00s2770g00010	30.2.24	signalling.receptor kinases.S-locus glycoprotein like	weakly similar to UP|O49974_MAIZE (O49974) KI domain interacting kinase 1, partial (21%)
CHR2_JGVV109_11_T01	7.59127	9.03999	7.48964	-1.44872	0.10163	-1.55035	4.08753e-06	0.582403	2.05569e-06	0.000235966	0.999979	0.000181867	VIT_02s0109g00300	26.10	misc.cytochrome P450	weakly similar to UP|Q8H0I6_PETHY (Q8H0I6) Cytochrome P450, partial (62%)
CHRUN_JGVV194_30_T01	10.7124	12.1601	10.6212	-1.44766	0.0912119	-1.53887	7.21516e-07	0.559036	3.79114e-07	0.000128152	0.999979	9.59414e-05	VIT_00s0194g00330	35.1	not assigned.no ontology	weakly similar to UP|O81922_CAPAN (O81922) Proline-rich protein, partial (35%)
CHR11_JGVV16_20_T01	9.35618	10.8036	9.56989	-1.44743	-0.213719	-1.23371	2.92957e-05	0.350601	0.000125019	0.00058156	0.999979	0.00130537	VIT_11s0016g00390	29.5.11.4.2	protein.degradation.ubiquitin.E3.RING	similar to RF|NP_193702.1|15235140|NM_118087 ubiquitin-protein ligase/ zinc ion binding {Arabidopsis thaliana} (exp=-1; wgp=0; cg=0), partial (71%)
CHR5_JGVV77_127_T01	10.5048	11.9516	10.5752	-1.4468	-0.0703596	-1.37644	0.000146559	0.793365	0.00022462	0.00134703	0.999979	0.00185089	VIT_05s0077g01560	20.1.7	stress.biotic.PR-proteins	homologue to UP|Q20BD2_9ROSI (Q20BD2) Pathogenesis-related protein 10.3, complete
CHR16_JGVV98_95_T01	6.5269	7.9718	6.84308	-1.4449	-0.316182	-1.12872	0.000636231	0.33307	0.00375829	0.00333038	0.999979	0.0123712	VIT_16s0098g00990	35.2	not assigned.unknown	similar to UP|Q8VKC5_MYCTU (Q8VKC5) PE_PGRS family protein, partial (3%)
CHR15_JGVV21_49_T01	9.18982	10.6346	9.03215	-1.44479	0.15767	-1.60246	1.38983e-06	0.347854	4.71323e-07	0.000167818	0.999979	0.000104715	VIT_15s0021g02270	35.2	not assigned.unknown
CHR4_GSVIVT00026436001_T01	8.9519	10.3944	8.9132	-1.44253	0.0386957	-1.48123	6.99439e-05	0.875064	5.49981e-05	0.000906479	0.999979	0.000832124	VIT_04s0044g01830	35.3	not assigned.new
CHR8_JGVV40_63_T01	8.41785	9.85842	8.35421	-1.44057	0.0636449	-1.50421	5.86193e-07	0.674904	3.71423e-07	0.000120919	0.999979	9.59414e-05	VIT_08s0040g02730	35.1	not assigned.no ontology	weakly similar to RF|NP_187563.1|15232697|NM_111786 protein binding {Arabidopsis thaliana} (exp=-1; wgp=0; cg=0), partial (45%)
CHR13_JGVV101_31_T01	11.0821	12.522	11.2484	-1.43989	-0.16634	-1.27355	0.000244042	0.560113	0.000660791	0.0018001	0.999979	0.00364233	VIT_13s0101g00460	35.2	not assigned.unknown	weakly similar to UP|Q7QFE5_ANOGA (Q7QFE5) ENSANGP00000020024, partial (6%)
CHR2_JGVV25_100_T01	11.6816	13.1212	11.5081	-1.43958	0.173545	-1.61312	7.02809e-05	0.484559	2.45307e-05	0.00090965	0.999979	0.000559304	VIT_02s0025g01090	35.2	not assigned.unknown
CHR15_JGVV46_282_T01	8.9148	10.3536	8.64783	-1.43881	0.266967	-1.70578	1.09658e-06	0.115264	1.81793e-07	0.000155783	0.999979	6.88692e-05	VIT_15s0046g00490	35.2	not assigned.unknown
CHR13_JGVV47_72_T01	10.8117	12.2482	10.7583	-1.4365	0.0534132	-1.48991	1.84777e-06	0.751559	1.2687e-06	0.000179951	0.999979	0.000147966	VIT_13s0047g00210	16.8.3.2	secondary metabolism.flavonoids.dihydroflavonols.flavanone 3-dioxygenase	similar to UP|Q9FLV0_ARATH (Q9FLV0) Flavanone 3-hydroxylase-like protein, partial (77%)
CHR7_RANDOM_JGVV161_19_T01	7.20058	8.63525	7.02471	-1.43467	0.175874	-1.61054	5.3276e-05	0.464155	1.8039e-05	0.000785555	0.999979	0.000479348	VIT_07s0104g00070	35.3	not assigned.new
CHR18_JGVV1_869_T01	9.77791	11.2123	9.84569	-1.43436	-0.06778	-1.36658	0.000432102	0.8229	0.000635197	0.00257293	0.999979	0.00355549	VIT_18s0001g12180	26.10	misc.cytochrome P450
CHR18_JGVV1_1153_T01	5.89676	7.32999	5.65906	-1.43322	0.237708	-1.67093	3.28329e-07	0.114407	6.29859e-08	0.000103047	0.999979	5.37223e-05	VIT_18s0001g15220	35.2	not assigned.unknown	weakly similar to UP|Q6DBH7_ARATH (Q6DBH7) At4g19950, partial (28%)
CHR4_JGVV44_75_T01	5.76157	7.19384	5.49455	-1.43227	0.267019	-1.69929	5.90661e-06	0.173729	1.03773e-06	0.000275741	0.999979	0.000139083	VIT_04s0044g01230	35.1	not assigned.no ontology	similar to GB|AAL11616.1|15983497|AF424623 AT5g38560/MBB18_10 {Arabidopsis thaliana} (exp=-1; wgp=0; cg=0), partial (3%)
CHR19_JGVV14_257_T01	11.2353	12.6669	11.5886	-1.43157	-0.353271	-1.0783	0.00173534	0.339436	0.0105438	0.00674703	0.999979	0.0275398	VIT_19s0014g02900	29.5.11.4.2	protein.degradation.ubiquitin.E3.RING	similar to GB|AAP13393.1|30023720|BT006285 At4g27470 {Arabidopsis thaliana} (exp=-1; wgp=0; cg=0), partial (33%)
CHR4_JGVV23_159_T01	7.18779	8.61916	7.22056	-1.43137	-0.0327667	-1.3986	0.00677555	0.9414	0.00777525	0.0189989	0.999979	0.0216358	VIT_04s0023g02210	17.8.1	hormone metabolism.salicylic acid.synthesis-degradation	similar to UP|Q9SPV4_CLABR (Q9SPV4) S-adenosyl-L-methionine:salicylic acid carboxyl methyltransferase, partial (76%)
CHR13_JGVV67_116_T01	9.77933	11.2095	9.94695	-1.43017	-0.167621	-1.26254	0.000177108	0.539617	0.000497783	0.00149436	0.999979	0.00305991	VIT_13s0067g02120	13.1.6.4.1	amino acid metabolism.synthesis.aromatic aa.tyrosine.arogenate dehydrogenase and prephenate dehydrogenase	weakly similar to GP|16903100|gb|AAL30406.1 arogenate dehydrogenase isoform 2 {Arabidopsis thaliana}, partial (39%)
CHR19_JGVV14_362_T01	6.70967	8.13879	6.56554	-1.42912	0.144134	-1.57326	2.19265e-06	0.404637	8.12703e-07	0.00019056	0.999979	0.000125076	VIT_19s0014g04090	26.16	misc.myrosinases-lectin-jacalin	similar to RF|NP_192232.1|15236268|NM_116561 ATP binding {Arabidopsis thaliana} (exp=-1; wgp=0; cg=0), partial (23%)
CHR1_JGVV127_35_T01	9.83828	11.2665	10.0979	-1.4282	-0.259588	-1.16861	2.80932e-05	0.253069	0.000171409	0.000568579	0.999979	0.00158082	VIT_01s0127g00520	35.1	not assigned.no ontology	weakly similar to UP|Q6QUQ2_QUESU (Q6QUQ2) Protein disulfide isomerase, partial (86%)
CHR12_JGVV28_44_T01	6.18937	7.61755	6.1498	-1.42818	0.0395738	-1.46775	1.35797e-06	0.807764	1.0231e-06	0.000166961	0.999979	0.000139083	VIT_12s0028g03580	29.4	protein.postranslational modification	similar to UP|Q9LDC1_BETVU (Q9LDC1) CRK1 protein, partial (61%)
CHR7_JGVV5_17_T01	8.77473	10.2017	8.78273	-1.42698	-0.00799875	-1.41898	7.69568e-05	0.974053	8.09382e-05	0.000958279	0.999979	0.00101577	VIT_07s0005g00170	35.1	not assigned.no ontology	homologue to UP|SRP_VITRI (Q9SW70) Stress-related protein, complete
CHR11_JGVV149_27_T01	8.77742	10.2033	8.68431	-1.42585	0.0931081	-1.51896	5.9829e-06	0.621768	3.17304e-06	0.000276804	0.999979	0.000215541	VIT_11s0149g00290	26.16	misc.myrosinases-lectin-jacalin	similar to RF|NP_192232.1|15236268|NM_116561 ATP binding {Arabidopsis thaliana} (exp=-1; wgp=0; cg=0), partial (23%)
CHR8_JGVV40_109_T01	6.69027	8.11428	6.81504	-1.42401	-0.124777	-1.29924	1.39126e-05	0.544698	3.32656e-05	0.000394882	0.999979	0.000647241	VIT_08s0040g02190	35.3	not assigned.new	weakly similar to UP|Q9MAI3_ARATH (Q9MAI3) F12M16.8, partial (6%)
CHR3_JGVV38_256_T01	10.5342	11.9557	10.6599	-1.42155	-0.125752	-1.2958	2.1468e-05	0.558687	5.09956e-05	0.000490646	0.999979	0.000804758	VIT_03s0038g02100	35.2	not assigned.unknown
CHR7_JGVV5_189_T01	5.9362	7.35745	5.88148	-1.42126	0.0547201	-1.47598	1.5801e-05	0.791472	1.09602e-05	0.000419136	0.999979	0.000372686	VIT_07s0005g01950	27.3.25	RNA.regulation of transcription.MYB domain transcription factor family
CHR5_JGVV20_212_T01	7.60832	9.02897	7.60792	-1.42065	0.000398932	-1.42105	3.55654e-06	0.998207	3.54648e-06	0.000225197	0.999979	0.000228312	VIT_05s0020g02290	28.1	DNA.synthesis_chromatin structure
CHR11_JGVV65_9_T01	9.07385	10.4938	8.80721	-1.41993	0.26664	-1.68657	6.66051e-05	0.280651	1.32676e-05	0.000883566	0.999979	0.000402924	VIT_11s0065g00130	26.10	misc.cytochrome P450	similar to UP|Q2MJ20_MEDTR (Q2MJ20) Cytochrome P450 monooxygenase CYP716A, partial (61%)
CHRUN_JGVV1349_1_T01	8.24952	9.66783	8.31529	-1.41831	-0.065767	-1.35255	2.2733e-06	0.699154	3.6789e-06	0.000195235	0.999979	0.000231536	VIT_00s1349g00010	10.2.1	cell wall.cellulose synthesis.cellulose synthase	weakly similar to GP|16519227|gb|AAL25130.1 cellulose synthase-like protein OsCslE2 {Oryza sativa}, partial (14%)
CHR16_JGVV100_31_T01	6.64024	8.05719	6.40259	-1.41695	0.237646	-1.6546	0.00122061	0.491352	0.000364516	0.0052333	0.999979	0.0024831	VIT_16s0100g01010	16.8.2.3	secondary metabolism.flavonoids.chalcones.stilbene synthase	homologue to UP|Q9SPW2_VITRI (Q9SPW2) Stilbene synthase, complete
CHR2_JGVV25_194_T01	5.9007	7.31753	6.00722	-1.41683	-0.106514	-1.31032	0.00150287	0.762362	0.00260509	0.00607591	0.999979	0.00942823	VIT_02s0025g02080	33.99	development.unspecified	similar to UP|Q60EC2_ORYSA (Q60EC2) Unknow protein, partial (72%)
CHR2_JGVV12_137_T01	12.4833	13.8961	12.5783	-1.41273	-0.0949433	-1.31778	0.000186858	0.725216	0.000334989	0.00153875	0.999979	0.00235793	VIT_02s0012g01400	35.1	not assigned.no ontology	similar to RF|NP_193524.2|42566916|NM_117900 binding {Arabidopsis thaliana} (exp=-1; wgp=0; cg=0), partial (87%)
CHR17_JGVV0_685_T01	10.585	11.996	10.4955	-1.41104	0.0894435	-1.50049	1.62172e-05	0.665014	8.92759e-06	0.000424323	0.999979	0.000344573	VIT_17s0000g02700	35.1	not assigned.no ontology	similar to UP|Q5WM33_LYCES (Q5WM33) Alpha-dioxygenase 2, partial (20%)
CHR4_JGVV8_377_T01	5.64704	7.05658	5.6399	-1.40954	0.00714491	-1.41668	0.00385623	0.985787	0.0037312	0.0122604	0.999979	0.0123023	VIT_04s0008g04000	10.6.3	cell wall.degradation.pectate lyases and polygalacturonases
CHR14_PDVV108_58_T01	9.95141	11.3604	10.175	-1.40895	-0.223602	-1.18535	4.35534e-06	0.228316	2.35303e-05	0.000240553	0.999979	0.000545331	VIT_14s0108g00720	35.3	not assigned.new
CHR12_JGVV28_275_T01	11.1808	12.5888	11.1928	-1.40793	-0.011955	-1.39598	4.61145e-05	0.958432	4.98747e-05	0.000730505	0.999979	0.000794901	VIT_12s0028g01110	27.3.6	RNA.regulation of transcription.bHLH,Basic Helix-Loop-Helix family	similar to RF|NP_850381.1|30689224|NM_180050 PIF4 (PHYTOCHROME INTERACTING FACTOR 4); DNA binding {Arabidopsis thaliana} (exp=-1; wgp=0; cg=0), partial (21%)
CHR10_JGVV3_89_T01	10.888	12.295	10.85	-1.40698	0.0380552	-1.44503	0.000326321	0.89444	0.00026144	0.00214372	0.999979	0.00203297	VIT_10s0003g00980	35.2	not assigned.unknown
CHR16_JGVV39_96_T01	10.7239	12.1308	10.8572	-1.40689	-0.133286	-1.2736	2.56604e-05	0.539131	6.4478e-05	0.000536997	0.999979	0.000904682	VIT_16s0039g01560	35.1	not assigned.no ontology	similar to RF|XP_506899.1|51964230|XM_506899 OJ1148_D05.19 gene product {Oryza sativa (japonica cultivar-group)} (exp=-1; wgp=0; cg=0), partial (55%)
CHR6_GSVIVT00037414001_T01	6.48681	7.89366	6.34755	-1.40685	0.139255	-1.5461	7.92434e-06	0.470052	3.08692e-06	0.000303988	0.999979	0.00021471	VIT_06s0009g01950	35.1	not assigned.no ontology
CHR8_JGVV7_529_T01	11.6992	13.1053	11.8438	-1.40612	-0.14465	-1.26147	0.000251563	0.604589	0.000608153	0.00182751	0.999979	0.00345782	VIT_08s0007g03420	17.1.2	hormone metabolism.abscisic acid.signal transduction	similar to UP|Q6QPK1_LYCES (Q6QPK1) AREB-like protein, partial (70%)
CHR17_JGVV0_373_T01	11.3668	12.7699	11.4219	-1.40313	-0.0551032	-1.34803	8.53705e-06	0.773932	1.26229e-05	0.000312979	0.999979	0.000393455	VIT_17s0000g06190	27.3.25	RNA.regulation of transcription.MYB domain transcription factor family	similar to UP|P81392_ANTMA (P81392) MYB-related protein 306, partial (65%)
CHR1_JGVV137_15_T01	5.62837	7.03046	5.74922	-1.40209	-0.120852	-1.28124	8.75861e-05	0.623878	0.000192438	0.00102377	0.999979	0.0016959	VIT_01s0137g00680	35.3	not assigned.new
CHR5_JGVV77_106_T01	6.95953	8.35994	6.40793	-1.40041	0.551595	-1.952	1.62964e-05	0.0176757	5.69832e-07	0.000424672	0.999979	0.000109337	VIT_05s0077g01330	35.3	not assigned.new	similar to UP|Q304B1_ARATH (Q304B1) Protein At3g48380, partial (25%)
CHR3_GSVIVT00015851001_T01	9.3477	10.7473	9.26848	-1.39959	0.0792191	-1.47881	4.73013e-07	0.584442	2.63774e-07	0.000116001	0.999979	8.51276e-05	VIT_03s0017g01940	35.3	not assigned.new	similar to UP|FOXD1_CHICK (Q98937) Forkhead box protein D1 (Brain factor-2) (HFH-BF-2) (CBF-2) (T-14-6), partial (6%)
CHR5_JGVV77_126_T01	10.5273	11.9236	10.567	-1.39625	-0.039695	-1.35655	0.000109828	0.874126	0.000141381	0.00115257	0.999979	0.00140374	VIT_05s0077g01550	20.1.7	stress.biotic.PR-proteins	homologue to UP|Q20BD2_9ROSI (Q20BD2) Pathogenesis-related protein 10.3, complete
CHRUN_JGVV309_7_T01	12.5838	13.9791	12.9569	-1.39538	-0.373099	-1.02228	0.000144454	0.166347	0.00171006	0.00133884	0.999979	0.00698682	VIT_00s0309g00090	10.7	cell wall.modification	weakly similar to UP|Q850K7_ORYSA (Q850K7) Expansin-like protein B (Fragment), partial (47%)
CHR4_JGVV44_23_T01	9.13237	10.5276	9.18071	-1.39525	-0.0483431	-1.34691	1.55431e-05	0.811558	2.17786e-05	0.000415266	0.999979	0.000524657	VIT_04s0044g01810	35.3	not assigned.new	similar to RF|NP_850236.1|30686199|NM_179905 RNA polymerase I transcription factor {Arabidopsis thaliana} (exp=-1; wgp=0; cg=0), partial (38%)
CHR11_JGVV16_130_T01	6.4058	7.80035	6.4244	-1.39455	-0.018592	-1.37596	1.22686e-05	0.925022	1.39716e-05	0.000371787	0.999979	0.000411882	VIT_11s0016g01530	31.1	cell.organisation	similar to UP|Q7PS93_ANOGA (Q7PS93) ENSANGP00000005617 (Fragment), partial (5%)
CHR9_JGVV18_86_T01	8.65809	10.0495	8.84604	-1.3914	-0.18795	-1.20345	4.17991e-06	0.299126	1.738e-05	0.000236535	0.999979	0.000467724	VIT_09s0018g01290	35.2	not assigned.unknown
CHR16_JGVV100_34_T01	7.41032	8.80123	6.98596	-1.39091	0.424364	-1.81527	0.0022767	0.259633	0.000298514	0.00824539	0.999979	0.00220465	VIT_16s0100g00960	16.8.2.3	secondary metabolism.flavonoids.chalcones.stilbene synthase	UP|THS1_VITVI (P28343) Stilbene synthase 1 (Resveratrol synthase 1) (Trihydroxystilbene synthase 1) (PSV25) , complete
CHR14_JGVV60_71_T01	6.5338	7.92289	6.55425	-1.3891	-0.0204491	-1.36865	2.14475e-05	0.921895	2.46865e-05	0.000490646	0.999979	0.000559833	VIT_14s0060g01910	33.99	development.unspecified	weakly similar to UP|Q9LUR4_ARATH (Q9LUR4) Cytochrome c oxidoreductase-like (At3g16690) (MtN3-like protein), partial (71%)
CHR8_JGVV7_124_T01	9.23595	10.6242	9.43783	-1.38826	-0.201882	-1.18638	1.70329e-06	0.226099	8.27973e-06	0.000176598	0.999979	0.000337107	VIT_08s0007g07720	26.10	misc.cytochrome P450	similar to UP|P93148_GLYEC (P93148) Cytochrome P450 (Fragment), partial (39%)
CHRUN_PDVV316_5_T01	6.84471	8.23288	6.84627	-1.38817	-0.00156326	-1.38661	0.0018753	0.996489	0.00189032	0.00714088	0.999979	0.00750666	VIT_00s0316g00050	35.3	not assigned.new
CHR14_JGVV60_130_T01	10.7497	12.1376	10.8125	-1.38796	-0.0628636	-1.32509	5.13941e-05	0.783843	7.82541e-05	0.000772061	0.999979	0.000998415	VIT_14s0060g01300	17.5.3	hormone metabolism.ethylene.induced-regulated-responsive-activated	weakly similar to UP|Q6T7D1_GOSBA (Q6T7D1) Fiber protein Fb19 (Fragment), partial (38%)
CHR5_JGVV49_97_T01	7.689	9.07638	7.75563	-1.38738	-0.0666208	-1.32076	8.25882e-05	0.782557	0.000127658	0.000996446	0.999979	0.0013245	VIT_05s0049g01100	26.9	misc.glutathione S transferases	weakly similar to UP|Q9FQE4_SOYBN (Q9FQE4) Glutathione S-transferase GST 14 (Fragment) , partial (91%)
CHR2_JGVV154_1_T01	9.14361	10.5302	9.20467	-1.38664	-0.0610631	-1.32558	7.82083e-06	0.745328	1.21502e-05	0.000303988	0.999979	0.000388726	VIT_02s0154g00010	17.2.3	hormone metabolism.auxin.induced-regulated-responsive-activated	weakly similar to GB|AAK55720.1|14190479|AF380639 AT3g60690/T4C21_100 {Arabidopsis thaliana} (exp=-1; wgp=0; cg=0), partial (49%)
CHR14_JGVV68_125_T01	7.90147	9.2881	7.7931	-1.38663	0.108379	-1.49501	2.06292e-05	0.603277	9.97763e-06	0.000482257	0.999979	0.000356074	VIT_14s0068g01300	11.8.1.2	lipid metabolism.\'exotics\' (steroids, squalene etc).sphingolipids.serine C-palmitoyltransferase	homologue to UP|Q9XGB0_SOLTU (Q9XGB0) Serine palmitoyltransferase (Fragment) , partial (72%)
CHR8_JGVV40_154_T01	7.69694	9.08174	7.56064	-1.38479	0.136303	-1.5211	9.69458e-07	0.379514	3.61556e-07	0.000141833	0.999979	9.59414e-05	VIT_08s0040g01720	35.2	not assigned.unknown
CHR19_JGVV14_333_T01	6.11408	7.49879	6.14895	-1.3847	-0.0348628	-1.34984	2.17448e-05	0.867074	2.76767e-05	0.000492742	0.999979	0.000591555	VIT_19s0014g03730	35.3	not assigned.new	similar to UP|Q04129_LYCES (Q04129) Wound induced protein (Fragment), partial (92%)
CHR6_JGVV61_19_T01	8.31523	9.69899	8.31928	-1.38377	-0.0040552	-1.37971	9.32296e-08	0.973533	9.62398e-08	5.62213e-05	0.999979	5.51298e-05	VIT_06s0061g01430	16.8.1.3	secondary metabolism.flavonoids.anthocyanins.rhamnosyltransferase	weakly similar to UP|Q9LSM0_ARATH (Q9LSM0) Anthocyanidin-3-glucoside rhamnosyltransferase, partial (27%)
CHR6_JGVV4_113_T01	6.96666	8.34926	6.81935	-1.3826	0.147308	-1.52991	5.15397e-07	0.314878	1.7559e-07	0.00011715	0.999979	6.7891e-05	VIT_06s0004g07280	26.2	misc.UDP glucosyl and glucoronyl transferases	similar to GB|AAP31941.1|30387551|BT006597 At2g30140 {Arabidopsis thaliana} (exp=-1; wgp=0; cg=0), partial (30%)
CHR19_JGVV140_8_T01	11.7409	13.1222	11.8924	-1.38132	-0.151485	-1.22983	4.44568e-05	0.503366	0.000126341	0.000715498	0.999979	0.00131314	VIT_19s0140g00120	17.6.1.13	hormone metabolism.gibberelin.synthesis-degradation.GA2 oxidase	similar to UP|O04162_9ROSI (O04162) Dioxygenase, partial (39%)
CHR2_JGVV33_56_T01	10.0987	11.4758	10.1211	-1.37718	-0.0224411	-1.35474	0.000198936	0.932404	0.000228675	0.00159478	0.999979	0.00187022	VIT_02s0033g00790	26.8	misc.nitrilases, *nitrile lyases, berberine bridge enzymes, reticuline oxidases, troponine reductases	similar to UP|Q3LRV4_LUPAN (Q3LRV4) Nitrilase 4B, partial (88%)
CHR5_JGVV20_409_T01	6.33538	7.71242	6.21938	-1.37704	0.115999	-1.49304	5.53475e-05	0.614212	2.61176e-05	0.000802878	0.999979	0.000575107	VIT_05s0020g04360	30.3	signalling.calcium
CHR7_JGVV5_307_T01	7.54243	8.91886	7.66566	-1.37642	-0.123225	-1.2532	0.000174973	0.637776	0.000383601	0.00148384	0.999979	0.00256965	VIT_07s0005g03230	27.3.3	RNA.regulation of transcription.AP2_EREBP, APETALA2_Ethylene-responsive element binding protein family	similar to UP|PTI5_LYCES (O04681) Pathogenesis-related genes transcriptional activator PTI5 (PTO-interacting protein 5), partial (61%)
CHR1_JGVV11_312_T01	6.33819	7.71277	6.32056	-1.37458	0.0176364	-1.39221	6.10589e-07	0.903083	5.33986e-07	0.000123577	0.999979	0.000106599	VIT_01s0011g03480	16.8.3	secondary metabolism.flavonoids.dihydroflavonols	similar to RF|NP_177021.1|15221433|NM_105525 oxidoreductase {Arabidopsis thaliana} (exp=-1; wgp=0; cg=0), partial (98%)
CHR16_JGVV50_241_T01	6.65206	8.02648	6.84089	-1.37441	-0.188822	-1.18559	0.000109004	0.449094	0.000382436	0.00114707	0.999979	0.00256365	VIT_16s0050g00110	35.2	not assigned.unknown
CHR15_JGVV46_67_T01	6.75819	8.13207	6.99704	-1.37388	-0.238852	-1.13502	1.9557e-06	0.158286	1.31387e-05	0.000183457	0.999979	0.000401068	VIT_15s0046g03000	35.2	not assigned.unknown	UP|GRI22_VITVI (Q9M4H4) Ripening-related protein grip22 precursor, complete
CHR11_JGVV16_282_T01	6.92711	8.30009	7.10653	-1.37298	-0.17942	-1.19356	1.70032e-05	0.380574	6.29056e-05	0.000434255	0.999979	0.000893652	VIT_11s0016g03190	29.5.11.4.2	protein.degradation.ubiquitin.E3.RING	similar to UP|Q2HS43_MEDTR (Q2HS43) Zinc finger, RING-type; Thioredoxin-related, partial (52%)
CHR15_JGVV45_25_T01	7.13819	8.51026	7.2656	-1.37207	-0.127412	-1.24466	0.000140985	0.616796	0.000322056	0.00132127	0.999979	0.00230533	VIT_15s0045g00330	29.5.11.4.2	protein.degradation.ubiquitin.E3.RING	similar to UP|ATL1O_ARATH (Q8LFY8) RING-H2 finger protein ATL1O (RING-H2 finger protein ATL11), partial (20%)
CHR16_GSVIVT00028954001_T01	7.52207	8.89199	7.41799	-1.36992	0.104083	-1.474	4.11515e-05	0.638438	2.06873e-05	0.00068613	0.999979	0.000509985	VIT_16s0050g00290	35.1	not assigned.no ontology
CHRUN_JGVV1455_1_T01	10.906	12.2718	11.3117	-1.36584	-0.405702	-0.960141	0.00202904	0.264275	0.0171509	0.00757115	0.999979	0.0408505	VIT_00s1455g00010	10.7	cell wall.modification	weakly similar to UP|Q850K7_ORYSA (Q850K7) Expansin-like protein B (Fragment), partial (47%)
CHR1_JGVV26_246_T01	9.18605	10.5468	9.17518	-1.36077	0.0108659	-1.37164	0.000450154	0.969951	0.00042216	0.00264755	0.999979	0.00273875	VIT_01s0026g00070	35.2	not assigned.unknown	weakly similar to UP|Q4ABY1_BRARP (Q4ABY1) 4D11_6, partial (10%)
CHR19_JGVV90_106_T01	9.08644	10.4471	9.2111	-1.36066	-0.124663	-1.236	6.32197e-05	0.589306	0.000148322	0.000863719	0.999979	0.0014455	VIT_19s0090g01170	35.2	not assigned.unknown	similar to UP|Q8LB46_ARATH (Q8LB46) Light induced protein like, complete
CHR5_JGVV77_125_T01	9.49796	10.8564	9.50929	-1.35842	-0.0113261	-1.34709	0.000140818	0.963961	0.00015143	0.00132127	0.999979	0.00146708	VIT_05s0077g01540	20.1.7	stress.biotic.PR-proteins	UP|Q9FS42_VITVI (Q9FS42) Pathogenesis-related protein 10, complete
CHR2_JGVV25_292_T01	5.82929	7.18636	5.88775	-1.35707	-0.0584597	-1.29861	0.000394785	0.836513	0.000562108	0.00243219	0.999979	0.0032974	VIT_02s0025g03170	27.3.3	RNA.regulation of transcription.AP2_EREBP, APETALA2_Ethylene-responsive element binding protein family
CHR3_JGVV91_93_T01	10.7535	12.1062	10.8039	-1.3527	-0.0503951	-1.3023	2.3614e-07	0.699791	3.53742e-07	8.53804e-05	0.999979	9.50246e-05	VIT_03s0091g00260	27.3.11	RNA.regulation of transcription.C2H2 zinc finger family	homologue to UP|Q75I55_ORYSA (Q75I55) Expressed protein, partial (14%)
CHR4_JGVV44_100_T01	6.5151	7.86766	6.77614	-1.35257	-0.261044	-1.09152	3.93119e-06	0.144937	3.16338e-05	0.000232791	0.999979	0.000628613	VIT_04s0044g00970	35.2	not assigned.unknown	similar to UP|Q6F396_ORYSA (Q6F396) Expressed protein, partial (38%)
CHR16_JGVV100_42_T01	5.88085	7.23199	5.756	-1.35114	0.124859	-1.47599	0.000591145	0.674729	0.000288893	0.00316961	0.999979	0.00215786	VIT_16s0100g00860	16.8.2.3	secondary metabolism.flavonoids.chalcones.stilbene synthase	homologue to UP|Q9SPW2_VITRI (Q9SPW2) Stilbene synthase, complete
CHR18_JGVV1_567_T01	7.69273	9.0436	7.92848	-1.35087	-0.23575	-1.11512	0.000159525	0.36017	0.000766616	0.00141047	0.999979	0.00401573	VIT_18s0001g08920	35.3	not assigned.new
CHR13_JGVV47_67_T01	7.36904	8.71828	7.4799	-1.34924	-0.11086	-1.23838	4.68494e-08	0.331849	1.18885e-07	4.15716e-05	0.999979	5.86945e-05	VIT_13s0047g00260	29.4	protein.postranslational modification	similar to UP|Q7XZK4_CICAR (Q7XZK4) Calcium-dependent calmodulin-independent protein kinase isoform 2, partial (96%)
CHR6_JGVV4_407_T01	11.1809	12.5298	11.4319	-1.34889	-0.250964	-1.09793	3.96862e-05	0.2592	0.000245469	0.000673185	0.999979	0.0019535	VIT_06s0004g04080	18.3.1	Co-factor and vitamine metabolism.riboflavin.GTP cyclohydrolase II	similar to GP|9758840|dbj|BAB09512.1 GTP cyclohydrolase II; 3 4-dihydroxy-2-butanone-4-phoshate synthase {Arabidopsis thaliana}, partial (36%)
CHR12_JGVV28_301_T01	10.0194	11.3679	10.3193	-1.34848	-0.29993	-1.04855	9.50128e-05	0.22272	0.000770389	0.0010677	0.999979	0.00403049	VIT_12s0028g00710	13.2.6.2	amino acid metabolism.degradation.aromatic aa.tyrosine	similar to GB|AAF24813.1|6692679|AC007592 F12K11.9 {Arabidopsis thaliana} (exp=0; wgp=1; cg=0), partial (38%)
CHR6_JGVV4_473_T01	5.77487	7.12296	5.8859	-1.34808	-0.111027	-1.23706	6.11888e-05	0.625827	0.000131613	0.000849257	0.999979	0.00135098	VIT_06s0004g03350	27.3.37	RNA.regulation of transcription.AS2,Lateral Organ Boundaries Gene Family	similar to UP|LBD4_ARATH (Q9SHE9) LOB domain protein 4, partial (71%)
CHR19_JGVV15_155_T01	10.8137	12.1614	10.8782	-1.34775	-0.0644847	-1.28326	5.59921e-05	0.774085	8.71676e-05	0.000807866	0.999979	0.00106392	VIT_19s0015g01750	35.1	not assigned.no ontology	similar to UP|Q94AB4_ARATH (Q94AB4) AT3g13340/MDC11_13, partial (78%)
CHR17_JGVV0_230_T01	10.861	12.2063	10.9369	-1.34535	-0.0759559	-1.2694	3.72899e-05	0.723606	6.35915e-05	0.000655101	0.999979	0.000899074	VIT_17s0000g07790	26.2	misc.UDP glucosyl and glucoronyl transferases	weakly similar to UP|Q9M6E7_TOBAC (Q9M6E7) UDP-glucose:salicylic acid glucosyltransferase, partial (52%)
CHR5_JGVV20_311_T01	8.70914	10.0512	8.6787	-1.34201	0.0304443	-1.37245	7.84065e-06	0.866923	6.28112e-06	0.000303988	0.999979	0.000293672	VIT_05s0020g03320	26.7	misc.oxidases - copper, flavone etc	similar to UP|Q8L742_ARATH (Q8L742) AT4g12290/T4C9_130, partial (79%)
CHR19_JGVV15_223_T01	10.9966	12.3385	11.0532	-1.34192	-0.0566085	-1.28531	2.68863e-05	0.784132	4.02226e-05	0.000553717	0.999979	0.000705363	VIT_19s0015g02940	26.10	misc.cytochrome P450	similar to UP|Q2MJ18_MEDTR (Q2MJ18) Cytochrome P450 monooxygenase CYP72B, partial (51%)
CHR3_JGVV38_49_T01	10.0742	11.4151	10.1979	-1.34095	-0.123687	-1.21727	1.49125e-05	0.527003	3.72922e-05	0.000407631	0.999979	0.000681648	VIT_03s0038g04260	34.18	transport.unspecified anions	weakly similar to GB|AAK53390.1|14039799|AF366367 CLC-e chloride channel protein {Arabidopsis thaliana} (exp=-1; wgp=0; cg=0), partial (15%)
CHR19_JGVV138_9_T01	10.2719	11.6125	10.2831	-1.34057	-0.0111292	-1.32944	3.55847e-06	0.947049	3.87016e-06	0.000225197	0.999979	0.000235307	VIT_19s0138g00140	30.3	signalling.calcium	similar to UP|Q9LPH4_ARATH (Q9LPH4) T3F20.10 protein, partial (22%)
CHR17_JGVV0_212_T01	10.4712	11.8117	10.5769	-1.34049	-0.10571	-1.23478	9.27551e-06	0.569442	2.05176e-05	0.000323922	0.999979	0.000509165	VIT_17s0000g07990	35.2	not assigned.unknown	similar to UP|Q53J14_LYCES (Q53J14) Expressed protein, partial (31%)
CHR4_JGVV8_390_T01	5.24011	6.5805	5.18135	-1.34038	0.0587618	-1.39915	0.000328625	0.829966	0.000229771	0.00215646	0.999979	0.00187504	VIT_04s0008g04180	35.1	not assigned.no ontology	similar to UP|O81915_ARATH (O81915) T7I23.21 protein (At1g02260), partial (80%)
CHR3_JGVV63_114_T01	7.13979	8.47952	7.1553	-1.33973	-0.0155049	-1.32423	9.75697e-06	0.933341	1.09314e-05	0.000331771	0.999979	0.000372686	VIT_03s0063g01240	26.8	misc.nitrilases, *nitrile lyases, berberine bridge enzymes, reticuline oxidases, troponine reductases	weakly similar to UP|Q6ED34_LYCES (Q6ED34) Methylesterase, partial (69%)
CHR16_JGVV98_8_T01	10.7053	12.045	10.6536	-1.3397	0.0516779	-1.39138	7.87317e-07	0.721521	5.29325e-07	0.000131758	0.999979	0.000106599	VIT_16s0098g01870	30.3	signalling.calcium	similar to UP|Q4W3B4_LYCES (Q4W3B4) Calcium sensor calcineurin B-like protein, partial (94%)
CHR18_JGVV1_868_T01	11.0838	12.4234	11.0746	-1.33958	0.00923374	-1.34882	9.87945e-05	0.968976	9.29461e-05	0.00109173	0.999979	0.00110043	VIT_18s0001g12170	26.10	misc.cytochrome P450	weakly similar to UP|Q5ZE52_ORYSA (Q5ZE52) Cytochrome P450-like, partial (51%)
CHR19_JGVV14_96_T01	7.63129	8.96938	7.84663	-1.33809	-0.215344	-1.12275	0.000882742	0.490561	0.00310031	0.00418888	0.999979	0.0107085	VIT_19s0014g01140	35.3	not assigned.new
CHR7_GSVIVT00011036001_T01	6.96719	8.30408	6.92353	-1.3369	0.0436596	-1.38056	1.85177e-06	0.780909	1.33027e-06	0.000179951	0.999979	0.000150605	VIT_07s0104g00940	35.3	not assigned.new
CHR8_JGVV7_762_T01	10.0939	11.429	10.0894	-1.33502	0.00453633	-1.33956	1.16994e-06	0.975821	1.12952e-06	0.000159689	0.999979	0.000141028	VIT_08s0007g00930	31.2	cell.division	similar to UP|Q2VWB7_LYCES (Q2VWB7) Prf interactor 30137, partial (24%)
CHR10_JGVV71_33_T01	10.5787	11.9135	10.741	-1.33475	-0.162243	-1.17251	4.21757e-05	0.456746	0.000135171	0.000695016	0.999979	0.00137221	VIT_10s0071g00850	35.2	not assigned.unknown	similar to UP|Q9LHE6_ARATH (Q9LHE6) Arabidopsis thaliana genomic DNA, chromosome 3, P1 clone: MZE19, partial (78%)
CHR1_JGVV26_193_T01	6.80833	8.14143	6.62677	-1.3331	0.181565	-1.51467	0.000338034	0.50979	0.000113937	0.00219722	0.999979	0.00123008	VIT_01s0026g00620	17.6.3	hormone metabolism.gibberelin.induced-regulated-responsive-activated	weakly similar to UP|O24040_9ROSI (O24040) LTCOR11, partial (61%)
CHR8_JGVV7_183_T01	13.1895	14.5217	13.4845	-1.33225	-0.295004	-1.03725	0.000169757	0.25398	0.00125898	0.00145776	0.999979	0.00563744	VIT_08s0007g07120	35.2	not assigned.unknown
CHR16_JGVV115_23_T01	12.2285	13.5586	12.4192	-1.33009	-0.190754	-1.13934	0.0001683	0.452137	0.000603129	0.00145158	0.999979	0.00344251	VIT_16s0115g00340	26.2	misc.UDP glucosyl and glucoronyl transferases	similar to UP|ANGLT_ROSHC (Q4R1I9) Anthocyanidin 5,3-O-glucosyltransferase (UDP-glucose: anthocyanidin 5,3-O-glucosyltransferase) , partial (37%)
CHR9_GSVIVT00015955001_T01	7.76545	9.09381	7.78231	-1.32836	-0.0168646	-1.3115	0.00139956	0.958793	0.00153572	0.00576625	0.999979	0.00645503	VIT_09s0018g00260	35.2	not assigned.unknown	weakly similar to UP|Q4ABY1_BRARP (Q4ABY1) 4D11_6, partial (10%)
CHR3_JGVV38_303_T01	13.7744	15.1017	13.6701	-1.32726	0.104363	-1.43162	3.47152e-06	0.531847	1.60517e-06	0.000223839	0.999979	0.000159701	VIT_03s0038g01510	35.2	not assigned.unknown	weakly similar to UP|Q9SKP5_ARATH (Q9SKP5) Expressed protein (At2g21180/F26H11.6), partial (60%)
CHR17_JGVV53_72_T01	5.67582	6.99797	5.67262	-1.32216	0.00319824	-1.32535	3.55562e-05	0.987815	3.47645e-05	0.00064025	0.999979	0.000659767	VIT_17s0053g01050	21.3	redox.heme
CHR10_JGVV3_378_T01	7.18839	8.50912	7.19639	-1.32073	-0.00799455	-1.31274	9.91446e-06	0.965159	1.05202e-05	0.00033405	0.999979	0.00036648	VIT_10s0003g04250	26.9	misc.glutathione S transferases	GB|AY156048.1|AAN85826.1 glutathione S-transferase [Vitis vinifera]
CHR16_GSVIVT00024498001_T01	6.62691	7.94739	6.75268	-1.32048	-0.125767	-1.19471	4.18311e-06	0.458834	1.12571e-05	0.000236535	0.999979	0.000376782	VIT_16s0039g02820	35.2	not assigned.unknown	similar to GB|AAC72118.1|3850578|F15K9 F15K9.22 {Arabidopsis thaliana} (exp=0; wgp=1; cg=0), partial (15%)
CHR1_JGVV11_574_T01	8.02526	9.34449	8.31827	-1.31922	-0.293004	-1.02622	7.50992e-06	0.118572	8.03647e-05	0.000301509	0.999979	0.00101241	VIT_01s0011g00660	35.1.5	not assigned.no ontology.pentatricopeptide (PPR) repeat-containing protein	weakly similar to UP|Q8H2U1_ORYSA (Q8H2U1) Selenium-binding protein-like, partial (33%)
CHR18_JGVV1_148_T01	11.824	13.1424	11.9614	-1.3184	-0.137399	-1.181	1.62046e-05	0.479551	4.56778e-05	0.000424323	0.999979	0.000756153	VIT_18s0001g02300	27.3.27	RNA.regulation of transcription.NAC domain transcription factor family	similar to UP|Q2Z1Y1_PRUMU (Q2Z1Y1) NAC family protein, partial (82%)
CHR13_JGVV74_43_T01	6.87691	8.19433	6.91145	-1.31742	-0.0345358	-1.28288	6.62498e-06	0.84389	8.60954e-06	0.000287259	0.999979	0.000339861	VIT_13s0074g00570	34.3	transport.amino acids
CHR18_JGVV1_554_T01	7.40582	8.72301	7.42033	-1.31719	-0.0145119	-1.30268	2.44182e-05	0.942292	2.71107e-05	0.00052371	0.999979	0.000583888	VIT_18s0001g08760	33.99	development.unspecified	similar to UP|Q4VKK0_MAIZE (Q4VKK0) Phytosulfokine peptide precursor, partial (27%)
CHR16_JGVV22_59_T01	10.0687	11.3852	10.0218	-1.31651	0.0469395	-1.36345	3.33089e-06	0.77441	2.33426e-06	0.000220683	0.999979	0.000191422	VIT_16s0022g01850	35.2	not assigned.unknown	weakly similar to UP|Q4ABY1_BRARP (Q4ABY1) 4D11_6, partial (10%)
CHR9_JGVV2_40_T01	6.7976	8.11359	6.9655	-1.31599	-0.167898	-1.14809	0.000651181	0.568399	0.00180533	0.00338049	0.999979	0.00726288	VIT_09s0002g00540	26.28	misc.GDSL-motif lipase	weakly similar to UP|Q7Y055_CHERU (Q7Y055) GDSL-lipase, partial (34%)
CHR5_JGVV77_129_T01	13.0953	14.4105	13.0663	-1.31521	0.028996	-1.34421	8.07422e-05	0.898781	6.63425e-05	0.000984793	0.999979	0.000915689	VIT_05s0077g01580	20.1.7	stress.biotic.PR-proteins	UP|Q9FS43_VITVI (Q9FS43) Pathogenesis-related protein 10, complete
CHRUN_JGVV772_1_T01	8.47226	9.78709	8.46849	-1.31483	0.00376402	-1.31859	1.41614e-06	0.980001	1.37497e-06	0.000167818	0.999979	0.000153317	VIT_00s0772g00010	30.2.99	signalling.receptor kinases.misc	similar to UP|Q9FKG5_ARATH (Q9FKG5) Similarity to receptor-like protein kinase, partial (8%)
CHR7_JGVV31_89_T01	7.59499	8.90945	7.83593	-1.31445	-0.240939	-1.07351	0.000234005	0.358228	0.00116808	0.00175211	0.999979	0.00533552	VIT_07s0031g01000	35.3	not assigned.new
CHR14_JGVV68_143_T01	8.41449	9.72726	8.51158	-1.31277	-0.0970907	-1.21568	1.72652e-05	0.616221	3.56965e-05	0.000438666	0.999979	0.000667928	VIT_14s0068g01500	11.9.3.3	lipid metabolism.lipid degradation.lysophospholipases.glycerophosphodiester phosphodiesterase	weakly similar to UP|Q3E7S9_ARATH (Q3E7S9) Protein At5g41080, partial (87%)
CHR12_JGVV28_153_T01	9.90198	11.2141	9.7849	-1.31213	0.117075	-1.4292	0.000384311	0.669017	0.000188267	0.00239449	0.999979	0.00167422	VIT_12s0028g02420	17.5.1	hormone metabolism.ethylene.synthesis-degradation	weakly similar to UP|Q84MB3_ARATH (Q84MB3) At1g06620, partial (75%)
CHR1_JGVV11_351_T01	11.1453	12.4559	11.2813	-1.31058	-0.136004	-1.17457	0.000205403	0.592764	0.000506845	0.0016223	0.999979	0.00309565	VIT_01s0011g03070	27.3.3	RNA.regulation of transcription.AP2_EREBP, APETALA2_Ethylene-responsive element binding protein family
CHR17_JGVV0_536_T01	5.73108	7.03882	5.77365	-1.30774	-0.0425646	-1.26518	0.000406976	0.87651	0.000530897	0.00247953	0.999979	0.00318465	VIT_17s0000g04380	30.2.25	signalling.receptor kinases.wall associated kinase
CHR1_JGVV150_37_T01	6.52493	7.83245	6.60265	-1.30753	-0.0777265	-1.2298	6.07715e-05	0.724016	0.000105277	0.00084801	0.999979	0.00117764	VIT_01s0150g00370	10.5.3	cell wall.cell wall proteins.LRR	similar to GB|AAH73988.1|49522543|BC073988 FMNL1 protein {Homo sapiens} (exp=-1; wgp=0; cg=0), partial (6%)
CHR2_JGVV25_384_T01	5.59084	6.89666	5.74422	-1.30582	-0.153373	-1.15245	0.000192405	0.542624	0.000538912	0.00156255	0.999979	0.0032099	VIT_02s0025g04240	35.3	not assigned.new
CHR10_GSVIVT00034367001_T01	9.28612	10.5919	9.4511	-1.3058	-0.164978	-1.14082	5.91404e-06	0.346189	2.19981e-05	0.000275741	0.999979	0.00052826	VIT_10s0071g00830	35.2	not assigned.unknown
CHR8_JGVV40_241_T01	7.56225	8.86704	7.55646	-1.30479	0.00578669	-1.31058	0.000238218	0.981967	0.000229495	0.00177397	0.999979	0.00187434	VIT_08s0040g00790	31.3.1	cell.cycle.peptidylprolyl isomerase	similar to GB|BAB02082.1|9294180|AB026647 peptidylprolyl isomerase; FK506-binding protein {Arabidopsis thaliana} (exp=0; wgp=1; cg=0), partial (91%)
CHR14_JGVV68_130_T01	7.54466	8.84898	7.67447	-1.30432	-0.129812	-1.17451	6.26718e-06	0.457316	1.74295e-05	0.000282724	0.999979	0.00046863	VIT_14s0068g01360	17.1.3	hormone metabolism.abscisic acid.induced-regulated-responsive-activated	similar to UP|Q9LYV6_ARATH (Q9LYV6) ABA-responsive protein-like (At5g13200), partial (62%)
CHR12_JGVV59_14_T01	10.7042	12.0081	10.8639	-1.30387	-0.159709	-1.14416	0.000241003	0.536482	0.000694689	0.00178705	0.999979	0.00376373	VIT_12s0059g00150	31.1	cell.organisation
CHR16_JGVV98_78_T01	8.41661	9.7201	8.57838	-1.30349	-0.161769	-1.14172	4.46172e-05	0.450282	0.00014618	0.000716519	0.999979	0.00143028	VIT_16s0098g01160	29.5.1	protein.degradation.subtilases
CHR16_JGVV100_29_T01	6.2794	7.58192	6.16259	-1.30253	0.116808	-1.41933	0.000915248	0.700137	0.000467762	0.00430305	0.999979	0.00293023	VIT_16s0100g01030	16.8.2.3	secondary metabolism.flavonoids.chalcones.stilbene synthase	homologue to UP|Q9SPW2_VITRI (Q9SPW2) Stilbene synthase, complete
CHR12_JGVV134_31_T01	5.80048	7.10259	6.04912	-1.30211	-0.248641	-1.05347	3.32924e-05	0.239163	0.000220282	0.000622544	0.999979	0.00183104	VIT_12s0134g00390	26.16	misc.myrosinases-lectin-jacalin
CHR7_JGVV129_36_T01	10.6478	11.9482	10.5439	-1.30039	0.103968	-1.40436	0.000139712	0.665819	7.06559e-05	0.00131435	0.999979	0.000946424	VIT_07s0129g00360	26.12	misc.peroxidases	similar to UP|Q84UA9_ARTAN (Q84UA9) Peroxidase 1, partial (95%)
CHR16_JGVV100_97_T01	11.6288	12.9291	11.6987	-1.30029	-0.0699086	-1.23038	1.95034e-05	0.718317	3.28729e-05	0.000465574	0.999979	0.00064201	VIT_16s0100g00300	16.2.1.10	secondary metabolism.phenylpropanoids.lignin biosynthesis.CAD	similar to UP|Q3C2L6_LYCES (Q3C2L6) Sorbitol related enzyme, partial (98%)
CHR6_JGVV80_42_T01	8.61817	9.91653	8.71611	-1.29836	-0.0979342	-1.20043	5.64478e-07	0.475622	1.27916e-06	0.000120232	0.999979	0.000148227	VIT_06s0080g00810	16.1.4.5	secondary metabolism.isoprenoids.carotenoids.lycopene beta cyclase
CHR8_JGVV7_143_T01	9.784	11.0815	9.82651	-1.29748	-0.0425142	-1.25497	6.92982e-05	0.847584	9.34165e-05	0.000905263	0.999979	0.00110282	VIT_08s0007g07520	26.22	misc.short chain dehydrogenase_reductase (SDR)	similar to UP|Q3LHL1_SOLTU (Q3LHL1) Short chain dehydrogenase, partial (38%)
CHR3_JGVV63_36_T01	12.246	13.5409	12.2086	-1.29486	0.0374234	-1.33228	1.83739e-05	0.844989	1.3971e-05	0.000452819	0.999979	0.000411882	VIT_03s0063g00380	26.10	misc.cytochrome P450	similar to UP|Q3HNF3_SOLTU (Q3HNF3) ABA 8\'-hydroxylase CYP707A2, partial (54%)
CHR12_JGVV59_8_T01	7.18065	8.47492	7.4913	-1.29427	-0.310649	-0.983623	0.000649446	0.291545	0.00456353	0.00337564	0.999979	0.014361	VIT_12s0059g00090	31.1	cell.organisation
CHR3_JGVV91_43_T01	5.09937	6.39347	5.02395	-1.2941	0.0754239	-1.36953	5.81486e-05	0.727915	3.44918e-05	0.000830465	0.999979	0.000656699	VIT_03s0091g00770	29.5.9	protein.degradation.AAA type	similar to RF|NP_567238.2|30679158|NM_116481 ATP binding {Arabidopsis thaliana} (exp=-1; wgp=0; cg=0), partial (24%)
CHR7_JGVV5_304_T01	7.8199	9.11386	7.71594	-1.29396	0.103962	-1.39792	5.51298e-06	0.541688	2.53201e-06	0.000269437	0.999979	0.000197037	VIT_07s0005g03200	27.3.3	RNA.regulation of transcription.AP2_EREBP, APETALA2_Ethylene-responsive element binding protein family	similar to UP|ERF5_TOBAC (Q40478) Ethylene-responsive transcription factor 5 (Ethylene-responsive element-binding factor 5 homolog) (EREBP-4) (NtERF4), partial (34%)
CHR3_JGVV38_257_T01	12.887	14.1801	13.097	-1.29311	-0.210009	-1.0831	0.000219757	0.410417	0.000913612	0.0016849	0.999979	0.00452124	VIT_03s0038g02090	11.9.3	lipid metabolism.lipid degradation.lysophospholipases	similar to RF|NP_195581.1|15234016|NM_120030 phospholipase C {Arabidopsis thaliana} (exp=-1; wgp=0; cg=0), complete
CHR13_JGVV158_6_T01	8.66277	9.9556	8.96938	-1.29283	-0.30661	-0.986223	0.000330767	0.258744	0.00255679	0.00216763	0.999979	0.00930883	VIT_13s0158g00080	29.5.5	protein.degradation.serine protease	similar to UP|Q9LY68_ARATH (Q9LY68) Serin carboxypeptidase-like protein, partial (45%)
CHR4_JGVV23_78_T01	12.2142	13.5059	12.4505	-1.29162	-0.236222	-1.0554	4.475e-05	0.272848	0.000264943	0.000717526	0.999979	0.00204996	VIT_04s0023g03130	28.1.3	DNA.synthesis_chromatin structure.histone	similar to UP|Q9M4U6_LYCCI (Q9M4U6) Histone H1 variant, partial (50%)
CHR18_JGVV1_427_T01	9.84728	11.1377	9.75904	-1.29041	0.0882414	-1.37865	8.79525e-06	0.619312	4.56439e-06	0.00031734	0.999979	0.000256413	VIT_18s0001g07400	8.3	TCA_org transformation.carbonic anhydrases	similar to UP|Q5NE20_LYCES (Q5NE20) Carbonic anhydrase , partial (81%)
CHRUN_JGVV616_1_T01	6.68018	7.9705	6.53531	-1.29032	0.144871	-1.43519	1.50538e-05	0.443638	5.30165e-06	0.000409977	0.999979	0.000270567	VIT_00s0616g00010	34.98	transport.membrane system unknown
CHR8_JGVV40_148_T01	10.5744	11.8645	10.4576	-1.29008	0.116834	-1.40692	1.52286e-05	0.535277	6.52655e-06	0.000411326	0.999979	0.000301333	VIT_08s0040g01780	35.2	not assigned.unknown	similar to UP|Q9ASW6_ARATH (Q9ASW6) T3B23.2/T3B23.2, partial (98%)
CHR4_JGVV8_505_T01	9.71188	11.0017	9.81596	-1.28985	-0.104078	-1.18577	5.10028e-07	0.441842	1.22821e-06	0.000116861	0.999979	0.000145169	VIT_04s0008g05420	35.1	not assigned.no ontology	similar to UP|Q940E0_CASSA (Q940E0) IDS-4-like protein (Fragment), partial (69%)
CHR11_JGVV16_92_T01	12.0016	13.2909	12.2593	-1.28924	-0.257689	-1.03155	0.000121102	0.282787	0.00076388	0.00121923	0.999979	0.00400779	VIT_11s0016g01130	35.2	not assigned.unknown	similar to UP|Q9LLM3_MEDTR (Q9LLM3) MTD1, partial (44%)
CHR16_JGVV50_111_T01	7.70145	8.98824	7.89556	-1.28679	-0.194104	-1.09269	0.000148539	0.423154	0.00057639	0.00135762	0.999979	0.00334279	VIT_16s0050g01550	30.2.12	signalling.receptor kinases.leucine rich repeat XII	weakly similar to UP|Q9ZTK0_LYCES (Q9ZTK0) Hcr2-0A, partial (22%)
CHR11_JGVV16_147_T01	8.41345	9.69843	8.59662	-1.28497	-0.18317	-1.1018	1.25337e-05	0.325684	5.3456e-05	0.000375226	0.999979	0.000822677	VIT_11s0016g01760	35.2	not assigned.unknown
CHR7_JGVV5_34_T01	11.2949	12.5777	11.3444	-1.28282	-0.0495482	-1.23327	1.66315e-05	0.791905	2.42118e-05	0.000429584	0.999979	0.000555462	VIT_07s0005g00360	26.3	misc.gluco-, galacto- and mannosidases	similar to UP|Q3EDK1_ARATH (Q3EDK1) Protein At1g02850, partial (85%)
CHRUN_JGVV169_5_T01	7.20502	8.48778	7.50973	-1.28276	-0.304712	-0.978044	0.00124577	0.335943	0.00756396	0.00530728	0.999979	0.0211896	VIT_00s0169g00050	35.2	not assigned.unknown
CHR15_JGVV46_70_T01	6.69645	7.9781	6.96287	-1.28165	-0.266415	-1.01523	2.3466e-05	0.187084	0.000192208	0.000514008	0.999979	0.00169515	VIT_15s0046g02960	35.2	not assigned.unknown	UP|GRI22_VITVI (Q9M4H4) Ripening-related protein grip22 precursor, complete
CHR18_JGVV1_870_T01	10.6531	11.9343	10.7322	-1.28116	-0.079117	-1.20204	9.24175e-05	0.726243	0.000161579	0.00105362	0.999979	0.00152882	VIT_18s0001g12190	26.10	misc.cytochrome P450	weakly similar to RF|NP_177649.1|15222125|NM_106169 CYP721A1; heme binding {Arabidopsis thaliana} (exp=-1; wgp=0; cg=0), partial (10%)
CHR9_JGVV2_390_T01	11.3491	12.6302	11.5278	-1.28107	-0.178642	-1.10243	7.71285e-05	0.425097	0.000283227	0.000959204	0.999979	0.00213225	VIT_09s0002g04280	31.1	cell.organisation	similar to RF|NP_175635.1|15218189|NM_104104 microtubule motor {Arabidopsis thaliana} (exp=-1; wgp=0; cg=0), partial (98%)
CHR5_JGVV49_69_T01	8.04932	9.3303	7.94102	-1.28097	0.108301	-1.38927	0.000223295	0.66544	0.000110777	0.00170539	0.999979	0.00120788	VIT_05s0049g00800	10.5.3	cell wall.cell wall proteins.LRR	homologue to UP|Q6QGY1_VITVI (Q6QGY1) Merlot proline-rich protein 2, partial (68%)
CHR19_JGVV14_217_T01	11.9109	13.1914	12.1492	-1.28047	-0.238304	-1.04217	1.46987e-06	0.123686	1.1598e-05	0.000170006	0.999979	0.000380599	VIT_19s0014g02460	26.19	misc.plastocyanin-like	weakly similar to RF|NP_194788.1|15234789|NM_119205 copper ion binding {Arabidopsis thaliana} (exp=-1; wgp=0; cg=0), partial (53%)
CHR12_JGVV57_41_T01	9.20216	10.4814	9.36922	-1.27926	-0.167052	-1.1122	1.27383e-05	0.367087	4.78049e-05	0.000377181	0.999979	0.000776574	VIT_12s0057g00470	20.2.2	stress.abiotic.cold	similar to UP|Q5HZ03_ARATH (Q5HZ03) At5g55530, partial (35%)
CHR13_JGVV67_48_T01	8.97701	10.2543	8.97799	-1.27733	-0.000979586	-1.27635	3.95224e-05	0.996181	3.98045e-05	0.000671039	0.999979	0.000703357	VIT_13s0067g03140	27.3.32	RNA.regulation of transcription.WRKY domain transcription factor family	similar to UP|Q9M6E1_TOBAC (Q9M6E1) DNA-binding protein 3, partial (26%)
CHR8_JGVV40_68_T01	9.69458	10.9716	10.1818	-1.27697	-0.487241	-0.789733	0.00836855	0.250932	0.0745264	0.0225561	0.999979	0.136841	VIT_08s0040g02660	20.2.2	stress.abiotic.cold	similar to UP|Q6RK09_PHYPA (Q6RK09) Small hydrophobic protein 2, partial (88%)
CHR13_JGVV106_25_T01	5.15922	6.43603	5.30083	-1.27681	-0.141613	-1.1352	1.0853e-05	0.434037	3.33494e-05	0.000351254	0.999979	0.000647427	VIT_13s0106g00360	21.3	redox.heme
CHR16_GSVIVT00028782001_T01	8.15901	9.43489	8.09007	-1.27588	0.0689406	-1.34482	5.32722e-05	0.74461	3.27432e-05	0.000785555	0.999979	0.000640748	VIT_16s0050g01940	26.16	misc.myrosinases-lectin-jacalin
CHR7_JGVV104_155_T01	8.52191	9.79767	8.53151	-1.27577	-0.009602	-1.26617	5.92382e-06	0.954367	6.38516e-06	0.000275741	0.999979	0.000296659	VIT_07s0104g00200	35.1	not assigned.no ontology	similar to GB|AAC72124.1|3850584|F15K9 ESTs gb|H37641 and gb|AA651422 come from this gene. {Arabidopsis thaliana} (exp=0; wgp=1; cg=0), partial (40%)
CHR8_JGVV7_766_T01	9.13937	10.415	9.40502	-1.27568	-0.265649	-1.01003	1.20793e-05	0.158984	0.000105792	0.000369364	0.999979	0.0011792	VIT_08s0007g00890	26.8	misc.nitrilases, *nitrile lyases, berberine bridge enzymes, reticuline oxidases, troponine reductases	similar to RF|NP_180489.1|15227060|NM_128482 oxidoreductase {Arabidopsis thaliana} (exp=-1; wgp=0; cg=0), partial (79%)
CHR8_JGVV40_141_T01	9.12111	10.3968	9.29166	-1.27565	-0.17055	-1.1051	7.50768e-07	0.2283	3.28675e-06	0.000130497	0.999979	0.000219073	VIT_08s0040g01860	35.2	not assigned.unknown	similar to UP|AMOS_DROME (Q9Y0A7) Basic helix-loop-helix transcription factor amos (Reduced olfactory organs protein) (Rough eye protein) (Absent MD neurons and olfactory sensilla protein) (Amos protein), partial (9%)
CHR19_JGVV93_22_T01	6.99392	8.26819	7.01313	-1.27427	-0.0192143	-1.25506	1.78153e-05	0.918441	2.05976e-05	0.000443492	0.999979	0.000509709	VIT_19s0093g00320	26.9	misc.glutathione S transferases	GB|AY156048.1|AAN85826.1 glutathione S-transferase [Vitis vinifera]
CHR18_JGVV1_734_T01	11.5988	12.873	11.6868	-1.27417	-0.0879417	-1.18623	3.3903e-06	0.581549	6.92918e-06	0.000222622	0.999979	0.000308681	VIT_18s0001g10690	35.3	not assigned.new	similar to UP|Q84P54_LYCES (Q84P54) Gamma-aminobutyrate transaminase subunit isozyme 1 , partial (23%)
CHR3_JGVV38_403_T01	10.9726	12.2439	11.0231	-1.27124	-0.0505125	-1.22073	2.71844e-06	0.744645	4.09431e-06	0.000207164	0.999979	0.000242937	VIT_03s0038g00160	27.3.44	RNA.regulation of transcription.Chromatin Remodeling Factors	similar to UP|Q56W44_ARATH (Q56W44) Receptor like protein, partial (80%)
CHR11_JGVV16_402_T01	10.0221	11.2926	9.96626	-1.27056	0.0557975	-1.32635	1.29657e-06	0.69907	8.29647e-07	0.000166961	0.999979	0.000125078	VIT_11s0016g04490	17.2.3	hormone metabolism.auxin.induced-regulated-responsive-activated	similar to UP|Q8L6S5_GOSHI (Q8L6S5) IAA16 protein, partial (59%)
CHR19_JGVV14_438_T01	11.4559	12.7261	11.5296	-1.27015	-0.0737382	-1.19641	5.27088e-06	0.656553	9.51874e-06	0.000263982	0.999979	0.000348969	VIT_19s0014g04940	27.3.21	RNA.regulation of transcription.GRAS transcription factor family	similar to UP|CIGR1_ORYSA (Q69VG1) Chitin-inducible gibberellin-responsive protein 1, partial (26%)
CHR18_JGVV1_13_T01	11.1199	12.39	11.3902	-1.27014	-0.270328	-0.999809	8.31733e-05	0.235452	0.00062354	0.00099906	0.999979	0.00351019	VIT_18s0001g00170	35.2	not assigned.unknown	weakly similar to GP|15724286|gb|AAL06536.1 AT4g35240/F23E12_200 {Arabidopsis thaliana}, partial (30%)
CHRUN_JGVV144_15_T01	7.39608	8.66607	7.6602	-1.26999	-0.26412	-1.00587	0.000279066	0.309434	0.00170284	0.00194301	0.999979	0.00696239	VIT_00s0144g00170	20.1.2	stress.biotic.receptors
CHR10_JGVV3_106_T01	10.1258	11.3948	10.0336	-1.26902	0.0922345	-1.36125	2.76705e-06	0.554167	1.34881e-06	0.000207831	0.999979	0.00015097	VIT_10s0003g01160	35.2	not assigned.unknown
CHR16_GSVIVT00028951001_T01	7.94396	9.21259	7.75777	-1.26862	0.1862	-1.45482	2.33147e-05	0.342154	6.16839e-06	0.000512593	0.999979	0.000291166	VIT_16s0050g00330	35.1	not assigned.no ontology
CHR16_JGVV100_46_T01	7.00325	8.27146	6.64599	-1.26821	0.35726	-1.62547	0.00679551	0.374255	0.00129282	0.0190459	0.999979	0.00574199	VIT_16s0100g00810	16.8.2.3	secondary metabolism.flavonoids.chalcones.stilbene synthase	UP|THS1_VITVI (P28343) Stilbene synthase 1 (Resveratrol synthase 1) (Trihydroxystilbene synthase 1) (PSV25) , complete
CHR1_JGVV127_39_T01	11.2622	12.5303	11.3499	-1.26805	-0.0876569	-1.18039	4.69169e-06	0.592894	9.53473e-06	0.000247099	0.999979	0.000349122	VIT_01s0127g00470	3.1.1.2	minor CHO metabolism.raffinose family.galactinol synthases.putative	similar to UP|Q9XGN4_AJURE (Q9XGN4) Galactinol synthase, isoform GolS-1 , partial (93%)
CHR19_JGVV15_201_T01	11.8214	13.0892	11.8289	-1.26781	-0.00748327	-1.26033	8.31979e-06	0.965413	8.81803e-06	0.000310577	0.999979	0.000344573	VIT_19s0015g02500	26.10	misc.cytochrome P450	similar to UP|Q2MJ18_MEDTR (Q2MJ18) Cytochrome P450 monooxygenase CYP72B, partial (80%)
CHR17_RANDOM_JGVV133_16_T01	5.69853	6.96633	5.62251	-1.2678	0.0760208	-1.34382	0.000186614	0.753644	0.000112571	0.00153814	0.999979	0.00122113	VIT_17s0000g00940	35.1	not assigned.no ontology
CHR10_JGVV3_443_T01	7.39401	8.66092	7.58147	-1.26691	-0.187461	-1.07945	0.000117187	0.419583	0.000451769	0.00119631	0.999979	0.00286404	VIT_10s0003g05170	30.2.25	signalling.receptor kinases.wall associated kinase
CHR18_JGVV1_788_T01	11.51	12.7763	11.593	-1.26628	-0.0829997	-1.18328	2.69864e-06	0.592289	5.33908e-06	0.000207164	0.999979	0.000272008	VIT_18s0001g11250	20.1.2	stress.biotic.receptors	weakly similar to GP|8809611|dbj|BAA97162.1 disease resistance protein-like {Arabidopsis thaliana}, partial (27%)
CHR5_JGVV20_309_T01	6.11978	7.38599	6.06571	-1.26621	0.0540713	-1.32028	0.00101031	0.855992	0.000734079	0.00460919	0.999979	0.00390623	VIT_05s0020g03300	26.16	misc.myrosinases-lectin-jacalin	weakly similar to UP|SNF1_SCHPO (O74536) SNF1-like protein kinase ssp2 , partial (5%)
CHRUN_JGVV291_4_T01	8.96017	10.2258	9.19279	-1.26564	-0.232619	-1.03302	0.000198829	0.348066	0.00101628	0.00159472	0.999979	0.00485922	VIT_00s0291g00050	35.1	not assigned.no ontology	similar to UP|Q9LRV7_ARATH (Q9LRV7) Gb|AAF04880.1, partial (40%)
CHR8_JGVV7_738_T01	8.61391	9.87931	8.8875	-1.2654	-0.27359	-0.991808	0.000117033	0.245534	0.000868551	0.0011962	0.999979	0.00436032	VIT_08s0007g01200	26.16	misc.myrosinases-lectin-jacalin	similar to UP|Q6DU55_PRUPE (Q6DU55) S-locus-like receptor protein kinase (Fragment), partial (26%)
CHR4_JGVV8_446_T01	6.61711	7.8824	6.77445	-1.2653	-0.157338	-1.10796	0.000876966	0.592376	0.0023053	0.00416822	0.999979	0.00866141	VIT_04s0008g04800	35.1	not assigned.no ontology
CHR2_JGVV25_413_T01	11.7669	13.0319	11.8385	-1.26503	-0.0716408	-1.19339	7.58247e-06	0.675677	1.34029e-05	0.000302366	0.999979	0.000405366	VIT_02s0025g04560	26.7	misc.oxidases - copper, flavone etc	similar to UP|Q8L742_ARATH (Q8L742) AT4g12290/T4C9_130, partial (79%)
CHR11_JGVV37_43_T01	9.28743	10.5512	9.46251	-1.26376	-0.17508	-1.08867	2.23718e-05	0.366884	8.84186e-05	0.00050074	0.999979	0.00107227	VIT_11s0037g00470	35.2	not assigned.unknown
CHR10_JGVV3_2_T01	5.85882	7.12221	5.77605	-1.26339	0.0827735	-1.34617	4.97068e-05	0.690982	2.75527e-05	0.000760292	0.999979	0.000590683	VIT_10s0003g00020	35.3	not assigned.new	weakly similar to GB|CAB86908.1|7529728|ATF8J2 late embryogenesis abundant protein-like {Arabidopsis thaliana} (exp=0; wgp=1; cg=0), partial (41%)
CHR13_JGVV19_62_T01	11.866	13.1283	11.9092	-1.26236	-0.0432457	-1.21912	1.79156e-05	0.816319	2.49618e-05	0.000445239	0.999979	0.00056305	VIT_13s0019g04660	34.3	transport.amino acids	similar to RF|NP_850312.1|30687791|NM_179981 amino acid permease {Arabidopsis thaliana} (exp=-1; wgp=0; cg=0), partial (44%)
CHR4_GSVIVT00019048001_T01	6.51477	7.77463	6.69791	-1.25986	-0.183137	-1.07673	0.000228576	0.461981	0.000811658	0.00172919	0.999979	0.00417398	VIT_04s0023g00960	35.3	not assigned.new
CHR12_JGVV59_4_T01	7.22248	8.48029	7.43758	-1.25781	-0.215106	-1.0427	0.0103794	0.611861	0.0269927	0.0268203	0.999979	0.0591892	VIT_12s0059g00050	31.1	cell.organisation
CHR9_JGVV2_6_T01	10.2573	11.5151	10.3686	-1.25776	-0.111298	-1.14647	4.76729e-05	0.590725	0.000109849	0.000745337	0.999979	0.00120363	VIT_09s0002g00080	29.4.1.57	protein.postranslational modification.kinase.receptor like cytoplasmatic kinase VII	homologue to UP|Q8GRK2_MEDTR (Q8GRK2) Somatic embryogenesis receptor kinase 1, partial (95%)
CHR18_JGVV122_17_T01	8.96257	10.2201	9.01426	-1.25752	-0.0516887	-1.20583	3.3157e-06	0.741124	5.05434e-06	0.000220666	0.999979	0.000266698	VIT_18s0122g01270	29.4.1.57	protein.postranslational modification.kinase.receptor like cytoplasmatic kinase VII	similar to GB|AAK83605.1|15146244|AY049263 At2g17220/T23A1.8 {Arabidopsis thaliana} (exp=-1; wgp=0; cg=0), partial (57%)
CHR13_JGVV19_304_T01	11.1611	12.4184	11.4293	-1.25722	-0.268212	-0.989009	8.68123e-05	0.236521	0.000650647	0.00102112	0.999979	0.00360695	VIT_13s0019g02110	35.1	not assigned.no ontology
CHR17_JGVV0_831_T01	8.16292	9.41976	8.30907	-1.25685	-0.146159	-1.11069	1.63407e-05	0.431768	5.21562e-05	0.000424672	0.999979	0.000813164	VIT_17s0000g01050	26.22	misc.short chain dehydrogenase_reductase (SDR)	similar to GP|15824408|gb|AAL09328.1 steroleosin {Sesamum indicum}, partial (24%)
CHR9_JGVV2_467_T01	8.11398	9.36968	8.24993	-1.2557	-0.135949	-1.11975	0.00017605	0.570246	0.000456591	0.00148961	0.999979	0.00288225	VIT_09s0002g05210	35.3	not assigned.new	similar to GP|6523547|emb|CAB62280.1 hydroxyproline-rich glycoprotein DZ-HRGP {Volvox carteri f. nagariensis}, partial (12%)
CHRUN_JGVV2419_1_T01	9.26563	10.5212	9.26868	-1.2556	-0.00304977	-1.25255	4.41959e-05	0.988049	4.51982e-05	0.000713241	0.999979	0.000754026	VIT_00s2419g00010	35.1	not assigned.no ontology	weakly similar to UP|O81922_CAPAN (O81922) Proline-rich protein, partial (35%)
CHR11_JGVV16_129_T01	7.68365	8.93905	7.70277	-1.2554	-0.0191262	-1.23627	8.53561e-07	0.888643	1.00154e-06	0.000132052	0.999979	0.000138942	VIT_11s0016g01520	16.2.1.1	secondary metabolism.phenylpropanoids.lignin biosynthesis.PAL	phenylalanine ammonium lyase [Vitis vinifera]
CHR13_RANDOM_JGVV143_25_T01	10.0736	11.3225	10.1602	-1.24883	-0.0865578	-1.16227	5.3726e-05	0.676792	0.000102547	0.000789495	0.999979	0.00115968	VIT_13s0019g01220	27.3.21	RNA.regulation of transcription.GRAS transcription factor family
CHRUN_JGVV397_3_T01	6.79491	8.04322	6.50408	-1.24831	0.290826	-1.53913	0.00232598	0.385314	0.000486573	0.00838725	0.999979	0.00301504	VIT_00s0397g00030	35.3	not assigned.new
CHR11_JGVV52_57_T01	11.7372	12.9851	11.7282	-1.24789	0.008992	-1.25689	6.79981e-05	0.966189	6.37177e-05	0.000895	0.999979	0.000900335	VIT_11s0052g01250	10.7	cell wall.modification	similar to UP|Q8S902_SOYBN (Q8S902) Syringolide-induced protein 19-1-5, partial (86%)
CHR12_JGVV28_226_T01	7.95614	9.20318	8.05252	-1.24704	-0.0963866	-1.15065	8.04268e-05	0.656786	0.000163178	0.000982038	0.999979	0.00153608	VIT_12s0028g01650	30.2.99	signalling.receptor kinases.misc	weakly similar to UP|RIPK2_MOUSE (P58801) Receptor-interacting serine/threonine-protein kinase 2 , partial (5%)
CHR1_JGVV11_179_T01	11.2913	12.538	11.4775	-1.2467	-0.18621	-1.06049	3.66169e-06	0.247466	1.79708e-05	0.000229236	0.999979	0.000478396	VIT_01s0011g04830	35.1.41	not assigned.no ontology.hydroxyproline rich proteins	weakly similar to UP|Q9FJ12_ARATH (Q9FJ12) Arabidopsis thaliana genomic DNA, chromosome 5, TAC clone:K21P3 (Extensin like protein), partial (27%)
CHR7_JGVV104_90_T01	6.13405	7.3783	6.15904	-1.24425	-0.024983	-1.21926	0.0148784	0.955293	0.0165285	0.0357549	0.999979	0.0396205	VIT_07s0104g00850	30.2.99	signalling.receptor kinases.misc	similar to UP|Q9LSM2_ARATH (Q9LSM2) Similarity to lectin-like protein kinase, partial (42%)
CHR14_JGVV81_42_T01	9.38339	10.6275	9.51417	-1.24415	-0.130781	-1.11337	0.000176826	0.581549	0.000445649	0.00149326	0.999979	0.00284014	VIT_14s0081g00360	31.1	cell.organisation	weakly similar to RF|NP_192255.2|42566276|NM_116584 protein binding {Arabidopsis thaliana} (exp=-1; wgp=0; cg=0), partial (6%)
CHR19_JGVV15_41_T01	10.4353	11.6784	10.5885	-1.24309	-0.153199	-1.08989	3.10578e-05	0.436069	0.000102997	0.000600801	0.999979	0.00116295	VIT_19s0015g00440	35.2	not assigned.unknown
CHR6_JGVV4_255_T01	9.95122	11.1942	10.1389	-1.24299	-0.187696	-1.05529	4.24075e-05	0.358603	0.000182417	0.000696985	0.999979	0.00164714	VIT_06s0004g05780	26.2	misc.UDP glucosyl and glucoronyl transferases	weakly similar to UP|Q8S997_PHAAN (Q8S997) Glucosyltransferase-12, partial (48%)
CHR1_JGVV11_294_T01	11.1351	12.3767	11.4808	-1.24157	-0.345722	-0.895847	0.000901011	0.243495	0.00811284	0.00425303	0.999979	0.0223834	VIT_01s0011g03660	35.2	not assigned.unknown	similar to GB|AAM70535.1|21700823|AY124826 At1g68440/T2E12_1 {Arabidopsis thaliana} (exp=-1; wgp=0; cg=0), partial (12%)
CHR1_JGVV11_76_T01	5.88867	7.12738	6.18589	-1.23871	-0.297227	-0.941485	0.00254618	0.377791	0.0135402	0.00895894	0.999979	0.0337379	VIT_01s0011g05890	17.8.1	hormone metabolism.salicylic acid.synthesis-degradation	weakly similar to UP|Q9XI57_ARATH (Q9XI57) F9L1.6, partial (29%)
CHR4_JGVV8_187_T01	12.3345	13.5731	12.4258	-1.23858	-0.0912744	-1.1473	0.00021972	0.705436	0.000414299	0.0016849	0.999979	0.00270305	VIT_04s0008g02000	35.2	not assigned.unknown	similar to UP|Q9LLM3_MEDTR (Q9LLM3) MTD1, partial (44%)
CHR12_JGVV59_7_T01	9.13192	10.3701	9.22688	-1.23816	-0.0949579	-1.1432	0.00328847	0.782797	0.00548798	0.0108828	0.999979	0.016533	VIT_12s0059g00080	31.1	cell.organisation
CHRUN_JGVV477_3_T01	10.6342	11.8714	10.8346	-1.23729	-0.200489	-1.0368	3.16003e-05	0.311246	0.000155526	0.00060673	0.999979	0.00149112	VIT_00s0477g00040	35.1.21	not assigned.no ontology.epsin N-terminal homology (ENTH) domain-containing protein	weakly similar to RF|NP_195718.1|15236113|NM_120173 binding {Arabidopsis thaliana} (exp=-1; wgp=0; cg=0), partial (62%)
CHR14_JGVV6_160_T01	6.99552	8.23261	6.90621	-1.23708	0.0893139	-1.3264	4.11812e-05	0.655106	2.14078e-05	0.00068613	0.999979	0.000519344	VIT_14s0006g02610	29.4	protein.postranslational modification	similar to UP|MSRA_LACSA (Q9SEC2) Peptide methionine sulfoxide reductase (Protein-methionine-S-oxide reductase) (Peptide Met(O) reductase) , partial (71%)
CHR8_JGVV58_23_T01	10.1753	11.412	10.4449	-1.23671	-0.269611	-0.967103	4.65735e-05	0.197719	0.000394486	0.000734365	0.999979	0.00261654	VIT_08s0058g01260	35.3	not assigned.new
CHR7_JGVV191_8_T01	12.1948	13.4313	12.433	-1.23657	-0.238203	-0.998363	3.94227e-05	0.243328	0.000261184	0.000670923	0.999979	0.00203267	VIT_07s0191g00080	35.1	not assigned.no ontology	similar to UP|Q9FJN7_ARATH (Q9FJN7) G protein-coupled receptor-like protein (AT5g65280/MQN23_23), partial (79%)
CHR14_JGVV83_100_T01	5.7323	6.96859	5.63597	-1.23629	0.0963347	-1.33262	4.08806e-05	0.629713	2.01966e-05	0.000682861	0.999979	0.000506613	VIT_14s0083g01140	33.99	development.unspecified	weakly similar to UP|Q9LJ47_ARATH (Q9LJ47) Arabidopsis thaliana genomic DNA, chromosome 3, TAC clone:K17E7, partial (95%)
CHR10_JGVV3_174_T01	8.69062	9.92688	8.85821	-1.23626	-0.167585	-1.06868	1.31341e-05	0.351245	5.18696e-05	0.000382251	0.999979	0.000811281	VIT_10s0003g01920	30.2.8.2	signalling.receptor kinases.leucine rich repeat VIII.2	weakly similar to UP|Q6EQG8_ORYSA (Q6EQG8) Leucine-rich repeat family protein /protein kinase family protein-like, partial (16%)
CHR2_JGVV25_301_T01	11.6828	12.9151	11.6945	-1.23234	-0.0117391	-1.2206	1.53935e-06	0.934066	1.69861e-06	0.000171125	0.999979	0.000165651	VIT_02s0025g03260	34.19.1	transport.Major Intrinsic Proteins.PIP	similar to UP|Q717T3_ATRNU (Q717T3) Nodulin-like intrinsic protein NIP1-2 (Fragment), partial (77%)
CHR4_JGVV8_458_T01	8.15232	9.38365	8.10414	-1.23133	0.0481844	-1.27951	4.98732e-08	0.640497	3.27642e-08	4.15716e-05	0.999979	3.56013e-05	VIT_04s0008g04940	16.8.3.2	secondary metabolism.flavonoids.dihydroflavonols.flavanone 3-dioxygenase	homologue to UP|Q2QCX5_GOSHI (Q2QCX5) Gibberellin 20-oxidase 1, partial (94%)
CHR6_PDVV4_672_T01	9.329	10.5603	9.4614	-1.23128	-0.132403	-1.09888	1.59779e-05	0.465359	4.66311e-05	0.000421546	0.999979	0.000765927	VIT_06s0004g01010	20.1.2	stress.biotic.receptors	weakly similar to UP|Q66GI2_ARATH (Q66GI2) At3g13660, partial (53%)
CHR9_JGVV18_121_T01	7.30138	8.53089	7.66191	-1.22951	-0.360528	-0.868979	0.000786452	0.213186	0.00825225	0.00385388	0.999979	0.0226707	VIT_09s0018g01690	35.3	not assigned.new
CHR11_JGVV65_4_T01	9.63941	10.8684	9.51336	-1.22894	0.126058	-1.355	6.61358e-05	0.548195	2.68202e-05	0.000880291	0.999979	0.000582729	VIT_11s0065g00040	26.10	misc.cytochrome P450	similar to UP|Q2MJ20_MEDTR (Q2MJ20) Cytochrome P450 monooxygenase CYP716A, partial (61%)
CHR12_JGVV57_20_T01	7.05888	8.28751	7.26576	-1.22864	-0.206882	-1.02176	0.00188809	0.514911	0.00634616	0.00717662	0.999979	0.0185025	VIT_12s0057g00210	35.3	not assigned.new
CHR5_JGVV20_362_T01	6.11189	7.34041	6.11997	-1.22852	-0.00807365	-1.22045	5.49046e-05	0.968427	5.83081e-05	0.000798021	0.999979	0.000864153	VIT_05s0020g03860	13.1.3.4	amino acid metabolism.synthesis.aspartate family.methionine	similar to GB|AAF23822.1|6685163|AF219223 homocysteine S-methyltransferase AtHMT-2 {Arabidopsis thaliana} (exp=-1; wgp=0; cg=0), partial (76%)
CHR9_JGVV2_322_T01	12.6433	13.8717	12.7417	-1.22845	-0.0983879	-1.13006	0.000152733	0.668464	0.000309655	0.00137595	0.999979	0.00224964	VIT_09s0002g03540	27.3.26	RNA.regulation of transcription.MYB-related transcription factor family	similar to UP|Q2LMD7_MALDO (Q2LMD7) MYBR2, partial (64%)
CHR1_JGVV127_19_T01	9.16853	10.395	9.17828	-1.22652	-0.00975795	-1.21676	2.14399e-05	0.957734	2.31294e-05	0.000490646	0.999979	0.000542866	VIT_01s0127g00710	35.1	not assigned.no ontology	similar to UP|Q942M1_ORYSA (Q942M1) STAM binding protein(Associated molecule with the SH3 domain of STAM)-like, partial (33%)
CHR4_JGVV8_376_T01	4.91785	6.14402	4.78594	-1.22617	0.131904	-1.35807	0.00174761	0.672381	0.000820006	0.00677693	0.999979	0.0042001	VIT_04s0008g03990	10.6.3	cell wall.degradation.pectate lyases and polygalacturonases
CHR12_JGVV28_96_T01	8.10315	9.32802	8.22422	-1.22487	-0.121074	-1.1038	2.79056e-05	0.525613	7.28089e-05	0.000565557	0.999979	0.000961748	VIT_12s0028g03010	21.4	redox.glutaredoxins	similar to UP|Q9SGP6_ARATH (Q9SGP6) F3M18.8 (At1g28480), partial (66%)
CHR8_JGVV40_113_T01	8.30733	9.53144	8.47227	-1.22412	-0.164943	-1.05917	2.67089e-05	0.388317	0.000100436	0.000551903	0.999979	0.00114808	VIT_08s0040g02150	35.3	not assigned.new
CHR4_JGVV44_114_T01	6.98566	8.20755	7.1035	-1.22189	-0.117843	-1.10405	3.89938e-06	0.450248	1.06526e-05	0.000232271	0.999979	0.000369888	VIT_04s0044g00770	10.2.1	cell wall.cellulose synthesis.cellulose synthase	weakly similar to GP|16519227|gb|AAL25130.1 cellulose synthase-like protein OsCslE2 {Oryza sativa}, partial (14%)
CHR5_JGVV94_26_T01	10.1057	11.3273	10.1864	-1.22162	-0.0807088	-1.14091	2.81353e-07	0.503985	5.79924e-07	9.76686e-05	0.999979	0.000110556	VIT_05s0094g00300	20.1.7	stress.biotic.PR-proteins	similar to UP|Q7XB39_VITVI (Q7XB39) Class IV chitinase, partial (95%)
CHRUN_JGVV225_1_T01	11.3097	12.53	11.4789	-1.22033	-0.16919	-1.05114	1.83286e-06	0.250326	8.2183e-06	0.000179951	0.999979	0.000336347	VIT_00s0225g00010	35.2	not assigned.unknown	similar to GB|CAA66117.1|1495257|ATORF03 {Arabidopsis thaliana} (exp=-1; wgp=0; cg=0), partial (75%)
CHR4_JGVV210_5_T01	10.0594	11.2796	10.0844	-1.22023	-0.0250527	-1.19518	3.09383e-05	0.895367	3.75469e-05	0.000599562	0.999979	0.000683173	VIT_04s0210g00050	16.4.1	secondary metabolism.N misc.alkaloid-like	similar to UP|Q9FWE6_ORYSA (Q9FWE6) Mucin-like protein, partial (28%)
CHR2_JGVV33_33_T01	5.59467	6.81366	5.66141	-1.21899	-0.0667335	-1.15226	3.74908e-06	0.664349	6.57899e-06	0.000230685	0.999979	0.000301769	VIT_02s0033g00410	27.3.25	RNA.regulation of transcription.MYB domain transcription factor family	UP|Q6L973_VITVI (Q6L973) Myb-related transcription factor VvMYBA1 (Transcription factor MybA), complete
CHRUN_JGVV2840_1_T01	6.60737	7.82593	6.72281	-1.21856	-0.115446	-1.10312	0.000125439	0.605013	0.000293252	0.00124424	0.999979	0.0021805	VIT_00s2840g00010	6.4	gluconeogenesis.PEPCK	similar to UP|Q94LX7_FLAPR (Q94LX7) Phosphoenolpyruvate carboxykinase , partial (11%)
CHR8_GSVIVT00022503001_T01	9.02282	10.2413	9.01745	-1.2185	0.00536291	-1.22387	0.000527814	0.983761	0.000509668	0.00293883	0.999979	0.00310327	VIT_08s0032g00650	35.2	not assigned.unknown	weakly similar to UP|Q4ABY1_BRARP (Q4ABY1) 4D11_6, partial (10%)
CHR4_JGVV44_112_T01	7.34351	8.56182	7.45399	-1.21831	-0.110476	-1.10783	4.47502e-05	0.57912	0.000105603	0.000717526	0.999979	0.00117843	VIT_04s0044g00790	10.2.1	cell wall.cellulose synthesis.cellulose synthase
CHRUN_JGVV216_5_T01	12.6306	13.8458	12.9686	-1.21519	-0.338009	-0.877181	0.00093327	0.246038	0.00831438	0.0043621	0.999979	0.022799	VIT_00s0216g00060	35.2	not assigned.unknown	similar to UP|Q94F39_ARATH (Q94F39) AT3g29575/MWE13_2, partial (29%)
CHR16_JGVV115_11_T01	7.13355	8.34856	7.49408	-1.21501	-0.36053	-0.854481	0.000165753	0.133558	0.00254473	0.00143927	0.999979	0.00928325	VIT_16s0115g00170	35.2	not assigned.unknown	homologue to UP|Q9LE44_ARATH (Q9LE44) Arabidopsis thaliana genomic DNA, chromosome 3, P1 clone: MGH6 (At3g12960), partial (58%)
CHR7_GSVIVT00028663001_T01	9.65871	10.8737	9.70283	-1.21499	-0.044128	-1.17086	0.000254813	0.854414	0.000346352	0.0018414	0.999979	0.00240734	VIT_07s0005g06510	35.2	not assigned.unknown	weakly similar to UP|Q4ABY1_BRARP (Q4ABY1) 4D11_6, partial (10%)
CHR2_JGVV25_49_T01	10.1379	11.3529	10.2872	-1.21494	-0.149265	-1.06568	3.83767e-06	0.339105	1.39916e-05	0.0002319	0.999979	0.000411882	VIT_02s0025g00510	20.1.1	stress.biotic.respiratory burst
CHRUN_JGVV2542_1_T01	9.68778	10.9026	9.69008	-1.21479	-0.00230494	-1.21248	2.3433e-06	0.987379	2.3891e-06	0.000196699	0.999979	0.000193412	VIT_00s2542g00010	26.16	misc.myrosinases-lectin-jacalin
CHR19_JGVV14_373_T01	6.03443	7.24917	6.02115	-1.21474	0.0132826	-1.22802	0.00256151	0.967411	0.0023771	0.00899466	0.999979	0.00884758	VIT_19s0014g04210	30.2.24	signalling.receptor kinases.S-locus glycoprotein like	similar to UP|Q9ZT07_ARATH (Q9ZT07) Receptor-like protein kinase, partial (19%)
CHR10_JGVV523_3_T01	7.21065	8.42513	7.17191	-1.21448	0.038745	-1.25322	0.000748561	0.887829	0.000585719	0.00372461	0.999979	0.00337376	VIT_10s0523g00040	1.1.40	PS.lightreaction.cyclic electron flow-chlororespiration	weakly similar to UP|Q9FZ04_CAPAN (Q9FZ04) Plastid terminal oxidase, partial (30%)
CHR2_JGVV154_23_T01	13.0186	14.2327	13.2846	-1.21407	-0.266036	-0.948033	0.000110409	0.236662	0.000849592	0.00115623	0.999979	0.00429536	VIT_02s0154g00260	34.4	transport.nitrate	similar to UP|Q9SZY4_ARATH (Q9SZY4) Nitrate transporter, partial (67%)
CHRUN_JGVV407_5_T01	8.16812	9.38015	7.84069	-1.21203	0.327424	-1.53946	0.000132725	0.158626	1.46871e-05	0.00127964	0.999979	0.000420126	VIT_00s0407g00050	35.3	not assigned.new
CHR18_JGVV1_75_T01	10.0424	11.2544	10.0015	-1.212	0.0409263	-1.25292	1.48808e-06	0.768975	1.05539e-06	0.000170128	0.999979	0.000139222	VIT_18s0001g01110	26.7	misc.oxidases - copper, flavone etc
CHR5_JGVV77_33_T01	12.7129	13.924	12.9136	-1.21106	-0.200692	-1.01037	6.2972e-05	0.335504	0.000304049	0.000863478	0.999979	0.00222936	VIT_05s0077g00550	26.3	misc.gluco-, galacto- and mannosidases	weakly similar to UP|Q8W578_ARATH (Q8W578) AT3g06510/F5E6_16, partial (13%)
CHR4_JGVV23_160_T01	5.99675	7.20772	6.16325	-1.21097	-0.166499	-1.04447	4.41706e-05	0.403758	0.000165434	0.000713222	0.999979	0.00154824	VIT_04s0023g02200	17.8.1	hormone metabolism.salicylic acid.synthesis-degradation	similar to UP|Q9SPV4_CLABR (Q9SPV4) S-adenosyl-L-methionine:salicylic acid carboxyl methyltransferase, partial (76%)
CHR10_JGVV71_36_T01	10.9126	12.1232	10.9693	-1.21053	-0.0566451	-1.15389	2.45008e-06	0.698656	3.979e-06	0.000199185	0.999979	0.000238002	VIT_10s0071g00810	35.2	not assigned.unknown	similar to UP|Q9LHE6_ARATH (Q9LHE6) Arabidopsis thaliana genomic DNA, chromosome 3, P1 clone: MZE19, partial (78%)
CHR8_JGVV40_265_T01	13.0332	14.2432	13.2335	-1.21007	-0.200395	-1.00967	6.41481e-05	0.336758	0.00030889	0.000869391	0.999979	0.0022472	VIT_08s0040g00540	35.1	not assigned.no ontology	similar to UP|Q2HUU6_MEDTR (Q2HUU6) VQ, partial (32%)
CHR9_JGVV2_410_T01	10.1554	11.3644	10.3215	-1.20899	-0.166108	-1.04288	9.33297e-05	0.441285	0.000331322	0.0010611	0.999979	0.00234384	VIT_09s0002g04500	34.9	transport.metabolite transporters at the mitochondrial membrane	similar to RF|NP_178108.1|15220023|NM_106639 binding {Arabidopsis thaliana} (exp=-1; wgp=0; cg=0), partial (88%)
CHR10_JGVV71_34_T01	10.785	11.9939	10.8325	-1.20887	-0.0474049	-1.16147	8.53199e-06	0.774239	1.26082e-05	0.000312979	0.999979	0.000393411	VIT_10s0071g00840	35.2	not assigned.unknown	similar to UP|Q9LHE6_ARATH (Q9LHE6) Arabidopsis thaliana genomic DNA, chromosome 3, P1 clone: MZE19, partial (78%)
CHR5_JGVV77_30_T01	12.7121	13.9184	12.8856	-1.2063	-0.173478	-1.03282	0.000120978	0.434027	0.000447279	0.00121923	0.999979	0.00284535	VIT_05s0077g00510	2.2.1.3.1	major CHO metabolism.degradation.sucrose.invertases.neutral	similar to UP|Q9ZR47_DAUCA (Q9ZR47) Neutral invertase , partial (66%)
CHR5_JGVV49_39_T01	10.0112	11.2169	10.0644	-1.20566	-0.0531782	-1.15248	4.72965e-05	0.787482	7.13332e-05	0.000742833	0.999979	0.000952905	VIT_05s0049g00420	17.5.1	hormone metabolism.ethylene.synthesis-degradation	weakly similar to UP|Q84MB3_ARATH (Q84MB3) At1g06620, partial (69%)
CHR9_JGVV2_325_T01	11.8588	13.0642	11.8916	-1.20544	-0.032807	-1.17263	4.97446e-06	0.833364	6.54585e-06	0.000254599	0.999979	0.000301753	VIT_09s0002g03570	34.16	transport.ABC transporters and multidrug resistance systems	similar to UP|Q949G3_NICPL (Q949G3) ABC1 protein, partial (23%)
CHR3_JGVV17_129_T01	9.43632	10.6409	9.48914	-1.20458	-0.0528168	-1.15176	6.79556e-05	0.796727	0.000101506	0.00089484	0.999979	0.00115494	VIT_03s0017g02170	34.12	transport.metal	similar to UP|Q941P4_SOYBN (Q941P4) Zinc transporter protein ZIP1, partial (90%)
CHR17_JGVV0_551_T01	7.69777	8.90168	7.76206	-1.20391	-0.064294	-1.13962	0.000281744	0.789963	0.000441799	0.0019552	0.999979	0.00282734	VIT_17s0000g04220	35.3	not assigned.new	similar to UP|Q9SAU9_ARATH (Q9SAU9) F5F19.14 protein (At1g52080/F5F19_14), partial (13%)
CHR19_JGVV14_369_T01	6.02219	7.22559	5.98022	-1.2034	0.0419728	-1.24537	9.01092e-06	0.799644	6.42601e-06	0.000320029	0.999979	0.000298088	VIT_19s0014g04170	30.2.24	signalling.receptor kinases.S-locus glycoprotein like	weakly similar to UP|Q40100_IPOTF (Q40100) Secreted glycoprotein 3, partial (55%)
CHR16_JGVV100_37_T01	6.50083	7.70284	6.1687	-1.20202	0.332127	-1.53414	0.00248911	0.31091	0.000398669	0.00880743	0.999979	0.00263482	VIT_16s0100g00930	16.8.2.3	secondary metabolism.flavonoids.chalcones.stilbene synthase	homologue to UP|Q9SPW2_VITRI (Q9SPW2) Stilbene synthase, complete
CHRUN_JGVV540_2_T01	10.0559	11.258	10.0638	-1.20201	-0.00788826	-1.19412	3.57779e-05	0.966975	3.80372e-05	0.000641945	0.999979	0.000687238	VIT_00s0540g00020	30.2.24	signalling.receptor kinases.S-locus glycoprotein like	similar to UP|Q9ZT07_ARATH (Q9ZT07) Receptor-like protein kinase, partial (19%)
CHR7_JGVV151_26_T01	7.68167	8.88348	7.46746	-1.20181	0.214206	-1.41602	2.47817e-06	0.157635	4.51699e-07	0.000199837	0.999979	0.000102671	VIT_07s0151g00740	35.2	not assigned.unknown
CHR8_JGVV7_362_T01	12.7507	13.952	12.8262	-1.20128	-0.0754898	-1.12579	1.55094e-07	0.50164	3.10443e-07	7.1299e-05	0.999979	8.95405e-05	VIT_08s0007g05180	35.2	not assigned.unknown	weakly similar to UP|Q9LDH1_ARATH (Q9LDH1) SigA binding protein, partial (23%)
CHRUN_JGVV366_1_T01	10.2019	11.4024	10.1946	-1.20051	0.00724748	-1.20775	0.000106427	0.973054	0.000100908	0.00113401	0.999979	0.00115081	VIT_00s0366g00020	30.2.17	signalling.receptor kinases.DUF 26	similar to GP|13506747|gb|AAK28316.1 receptor-like protein kinase 5 {Arabidopsis thaliana}, partial (20%)
CHR18_GSVIVT00037177001_T01	10.5054	11.7048	10.7189	-1.19935	-0.213482	-0.985872	4.15259e-05	0.281518	0.000235447	0.00068858	0.999979	0.00190468	VIT_18s0089g00510	35.2	not assigned.unknown
CHR11_JGVV149_6_T01	11.6851	12.8833	11.8777	-1.19813	-0.192518	-1.00561	4.62954e-05	0.334201	0.000218089	0.000731541	0.999979	0.00182018	VIT_11s0149g00060	35.2	not assigned.unknown	weakly similar to UP|Q9LVE9_ARATH (Q9LVE9) Arabidopsis thaliana genomic DNA, chromosome 3, P1 clone: MIL23 (At3g21570), partial (26%)
CHRUN_JGVV477_2_T01	11.0687	12.2668	11.1183	-1.1981	-0.0495971	-1.1485	0.000114995	0.81861	0.000166149	0.00118338	0.999979	0.00155119	VIT_00s0477g00030	34.99	transport.misc	similar to UP|Q9FKQ1_ARATH (Q9FKQ1) Emb|CAB89401.1 (AT5g65380/MNA5_11), partial (48%)
CHR11_JGVV52_70_T01	7.32114	8.51901	7.50834	-1.19787	-0.1872	-1.01067	2.40785e-05	0.314636	0.000113881	0.00052086	0.999979	0.00122993	VIT_11s0052g01120	27.3.11	RNA.regulation of transcription.C2H2 zinc finger family	homologue to UP|ZFP4_ARATH (Q39263) Zinc finger protein 4, partial (27%)
CHR19_JGVV140_9_T01	10.4636	11.6603	10.6352	-1.19674	-0.171569	-1.02517	8.85718e-05	0.419577	0.000334252	0.00102849	0.999979	0.00235555	VIT_19s0140g00140	17.6.1.13	hormone metabolism.gibberelin.synthesis-degradation.GA2 oxidase	similar to UP|Q53B81_NEROL (Q53B81) GA 2-oxidase 2, partial (52%)
CHR6_JGVV4_265_T01	10.879	12.075	10.9465	-1.19602	-0.0674671	-1.12855	0.000632339	0.799019	0.000988493	0.00331588	0.999979	0.00476414	VIT_06s0004g05650	35.2	not assigned.unknown	similar to GB|AAL25566.1|16648748|AY058150 AT5g02020/T7H20_70 {Arabidopsis thaliana} (exp=-1; wgp=0; cg=0), partial (21%)
CHR2_PDVV33_94_T01	9.20448	10.4	9.1283	-1.19556	0.0761798	-1.27174	0.00113196	0.789863	0.000707371	0.00497742	0.999979	0.00381077	VIT_02s0033g01200	35.2	not assigned.unknown	weakly similar to UP|Q4ABY1_BRARP (Q4ABY1) 4D11_6, partial (10%)
CHR10_JGVV3_107_T01	11.7415	12.9369	11.6869	-1.19539	0.0546402	-1.25003	5.04603e-07	0.659943	3.14399e-07	0.000116861	0.999979	8.95405e-05	VIT_10s0003g01170	27.3.6	RNA.regulation of transcription.bHLH,Basic Helix-Loop-Helix family	weakly similar to UP|Q6ZA99_ORYSA (Q6ZA99) DNA-binding protein-like, partial (23%)
CHR11_JGVV118_41_T01	12.3621	13.5564	12.5118	-1.19433	-0.149707	-1.04463	0.000151376	0.50474	0.000463341	0.00137282	0.999979	0.00291242	VIT_11s0118g00480	35.1	not assigned.no ontology	similar to UP|Q9LMR0_ARATH (Q9LMR0) F7H2.8 protein, partial (45%)
CHR17_JGVV119_13_T01	5.08186	6.27532	5.1178	-1.19345	-0.035938	-1.15752	0.00625529	0.921952	0.00751379	0.0178587	0.999979	0.0210834	VIT_17s0119g00240	20.1.7.6	stress.biotic.PR-proteins.proteinase inhibitors	similar to UP|P93378_TOBAC (P93378) Tumor-related protein, partial (81%)
CHR12_JGVV59_175_T01	10.2738	11.4656	10.0204	-1.19172	0.253449	-1.44517	2.74154e-06	0.100414	3.69922e-07	0.000207696	0.999979	9.59414e-05	VIT_12s0059g01850	35.1	not assigned.no ontology	similar to GB|AAK60317.1|14326545|AF385726 At1g52870/F14G24_14 {Arabidopsis thaliana} (exp=-1; wgp=0; cg=0), partial (67%)
CHR12_JGVV28_19_T01	11.5148	12.7061	11.6089	-1.19126	-0.094078	-1.09718	4.39696e-05	0.627837	9.26978e-05	0.00071185	0.999979	0.00110043	VIT_12s0028g03860	29.5.11.4.2	protein.degradation.ubiquitin.E3.RING	similar to UP|Q6R567_CAPAN (Q6R567) Ring domain containing protein, partial (47%)
CHR16_JGVV39_60_T01	10.4283	11.6189	10.3935	-1.19065	0.0347637	-1.22541	1.74228e-05	0.842567	1.3204e-05	0.000440023	0.999979	0.000402483	VIT_16s0039g01070	26.9	misc.glutathione S transferases	weakly similar to UP|Q8H9E5_CUCMA (Q8H9E5) Glutathione S-transferase, partial (53%)
CHR1_JGVV26_96_T01	5.63899	6.8294	5.56336	-1.19041	0.0756319	-1.26604	0.00621049	0.836157	0.00422419	0.0177617	0.999979	0.0135565	VIT_01s0026g01690	27.3.3	RNA.regulation of transcription.AP2_EREBP, APETALA2_Ethylene-responsive element binding protein family
CHR3_JGVV88_45_T01	8.05061	9.23849	8.07993	-1.18788	-0.0293169	-1.15856	0.000119196	0.891607	0.000148234	0.00120704	0.999979	0.00144512	VIT_03s0088g00750	20.1.7	stress.biotic.PR-proteins	pathogenesis-related protein [Vitis vinifera]
CHR7_JGVV104_96_T01	9.64397	10.8316	9.61459	-1.18761	0.0293824	-1.21699	1.15352e-05	0.860552	9.08575e-06	0.000359907	0.999979	0.000346973	VIT_07s0104g00790	28.1	DNA.synthesis_chromatin structure	similar to RF|NP_566121.1|18407510|NM_130370 hydrolase {Arabidopsis thaliana} (exp=-1; wgp=0; cg=0), partial (38%)
CHR2_JGVV25_129_T01	8.20545	9.39262	8.33602	-1.18717	-0.13057	-1.0566	6.31239e-05	0.51806	0.000176637	0.00086354	0.999979	0.00161443	VIT_02s0025g01390	29.4	protein.postranslational modification	similar to UP|Q8RVG0_TOBAC (Q8RVG0) Protein phosphatase 2C, partial (60%)
CHR15_JGVV46_71_T01	6.96992	8.15552	7.20799	-1.18561	-0.238073	-0.947536	0.000425465	0.349506	0.0022946	0.00254701	0.999979	0.00863953	VIT_15s0046g02950	35.2	not assigned.unknown	UP|GRI22_VITVI (Q9M4H4) Ripening-related protein grip22 precursor, complete
CHR4_JGVV8_32_T01	7.86443	9.04812	7.97023	-1.1837	-0.105805	-1.07789	0.000203711	0.644176	0.000442581	0.00161806	0.999979	0.00282857	VIT_04s0008g00420	30.2.11	signalling.receptor kinases.leucine rich repeat XI
CHR2_JGVV25_304_T01	11.4172	12.5989	11.5029	-1.18174	-0.0857719	-1.09596	1.52979e-06	0.53172	3.3001e-06	0.000171125	0.999979	0.000219073	VIT_02s0025g03290	35.1.41	not assigned.no ontology.hydroxyproline rich proteins	similar to UP|Q6K6Z8_ORYSA (Q6K6Z8) Hydroxyproline-rich glycoprotein-like, partial (20%)
CHR3_JGVV88_10_T01	9.24669	10.428	9.15318	-1.18129	0.0935156	-1.27481	3.09157e-06	0.524456	1.41903e-06	0.000214426	0.999979	0.000153562	VIT_03s0088g01180	30.2.99	signalling.receptor kinases.misc	similar to UP|Q56X19_ARATH (Q56X19) Leucine-rich repeat receptor-like kinase At1g09970, partial (55%)
CHR18_JGVV1_679_T01	8.69335	9.87425	8.76754	-1.1809	-0.0741922	-1.10671	2.70951e-06	0.607695	5.20709e-06	0.000207164	0.999979	0.000268993	VIT_18s0001g10120	35.2	not assigned.unknown
CHR13_JGVV156_14_T01	8.10757	9.28804	8.11912	-1.18047	-0.0115545	-1.16892	9.7396e-06	0.943592	1.07218e-05	0.000331771	0.999979	0.000370934	VIT_13s0156g00150	35.2	not assigned.unknown
CHR7_JGVV104_154_T01	8.88965	10.0688	8.7117	-1.17915	0.177959	-1.35711	0.000159707	0.426693	4.55195e-05	0.00141095	0.999979	0.000755273	VIT_07s0104g00210	35.1	not assigned.no ontology	similar to GB|AAC72124.1|3850584|F15K9 ESTs gb|H37641 and gb|AA651422 come from this gene. {Arabidopsis thaliana} (exp=0; wgp=1; cg=0), partial (40%)
CHR7_JGVV104_153_T01	8.16204	9.34002	8.06706	-1.17798	0.0949748	-1.27295	9.26869e-06	0.560921	4.29591e-06	0.000323922	0.999979	0.000248643	VIT_07s0104g00220	35.1	not assigned.no ontology	similar to GB|AAC72124.1|3850584|F15K9 ESTs gb|H37641 and gb|AA651422 come from this gene. {Arabidopsis thaliana} (exp=0; wgp=1; cg=0), partial (40%)
CHR19_JGVV14_16_T01	11.0308	12.2087	11.0583	-1.1779	-0.0274366	-1.15047	0.000134545	0.89906	0.000165036	0.00128704	0.999979	0.00154706	VIT_19s0014g00170	27.3.67	RNA.regulation of transcription.putative transcription regulator	similar to UP|MSRB_SYNEL (Q8DJK9) Peptide methionine sulfoxide reductase msrB , partial (76%)
CHR16_JGVV13_100_T01	6.21809	7.39559	6.36121	-1.1775	-0.143127	-1.03437	4.96961e-07	0.253061	1.91254e-06	0.000116545	0.999979	0.000175207	VIT_16s0013g01500	20.1.3	stress.biotic.signaling
CHR13_JGVV67_229_T01	6.0639	7.24044	6.11272	-1.17654	-0.0488267	-1.12771	1.23783e-06	0.713565	1.91519e-06	0.000164401	0.999979	0.000175207	VIT_13s0067g00240	35.2	not assigned.unknown	similar to UP|Q8VZC8_ARATH (Q8VZC8) At1g07280/F22G5_32, partial (19%)
CHR2_GSVIVT00019574001_T01	8.35565	9.53069	8.67418	-1.17504	-0.318537	-0.856507	0.00201987	0.305827	0.0141615	0.00755412	0.999979	0.0349503	VIT_02s0025g01810	10.2.1	cell wall.cellulose synthesis.cellulose synthase	similar to UP|Q3Y6V1_TOBAC (Q3Y6V1) Cellulose synthase-like protein CslG, partial (8%)
CHR12_JGVV134_20_T01	5.86702	7.04176	5.71717	-1.17474	0.14985	-1.32459	8.80074e-05	0.471022	2.92941e-05	0.00102488	0.999979	0.000606596	VIT_12s0134g00270	26.16	misc.myrosinases-lectin-jacalin	similar to RF|NP_192232.1|15236268|NM_116561 ATP binding {Arabidopsis thaliana} (exp=-1; wgp=0; cg=0), partial (23%)
CHR7_JGVV129_42_T01	8.89758	10.0723	9.00373	-1.17474	-0.106152	-1.06858	0.000212218	0.642184	0.00046407	0.00165084	0.999979	0.00291514	VIT_07s0129g00430	11.1.13	lipid metabolism.FA synthesis and FA elongation.acyl-CoA binding protein	similar to UP|Q6NLR6_ARATH (Q6NLR6) At4g24230, partial (22%)
CHR12_JGVV28_152_T01	8.26558	9.44029	8.22591	-1.17471	0.0396703	-1.21438	1.68416e-05	0.817732	1.22221e-05	0.000434253	0.999979	0.000388751	VIT_12s0028g02430	17.5.1	hormone metabolism.ethylene.synthesis-degradation	weakly similar to UP|Q84MB3_ARATH (Q84MB3) At1g06620, partial (75%)
CHR8_JGVV40_249_T01	11.2964	12.4696	11.4049	-1.17321	-0.108501	-1.06471	8.22796e-05	0.596559	0.000192296	0.000994388	0.999979	0.00169515	VIT_08s0040g00710	28.99	DNA.unspecified	weakly similar to UP|Q84LH3_ARATH (Q84LH3) Werner Syndrome-like exonuclease (At4g13870), partial (53%)
CHRUN_PDVV316_2_T01	4.43761	5.61062	4.60567	-1.17301	-0.168058	-1.00495	0.00749646	0.652449	0.0175181	0.0206404	0.999979	0.0415443	VIT_00s0316g00020	35.3	not assigned.new
CHR5_JGVV102_79_T01	7.58014	8.75279	8.30861	-1.17264	-0.728462	-0.444178	0.000210545	0.00676253	0.0691163	0.00164457	0.999979	0.128674	VIT_05s0102g00870	20.1.2	stress.biotic.receptors
CHR15_JGVV48_233_T01	9.46822	10.6397	9.55538	-1.1715	-0.0871653	-1.08433	1.19576e-05	0.600607	2.50911e-05	0.000368059	0.999979	0.000563387	VIT_15s0048g00530	17.2.3	hormone metabolism.auxin.induced-regulated-responsive-activated
CHR7_JGVV185_11_T01	10.5851	11.756	10.7545	-1.17093	-0.16941	-1.00152	6.68628e-05	0.40121	0.000261105	0.00088439	0.999979	0.00203267	VIT_07s0185g00130	30.6	signalling.MAP kinases	weakly similar to UP|Q3V655_SOLTU (Q3V655) MAP kinase phosphatase 1, partial (16%)
CHR1_JGVV11_70_T01	9.22872	10.3982	9.27677	-1.16949	-0.0480451	-1.12145	4.97225e-06	0.751093	7.54077e-06	0.000254599	0.999979	0.000321069	VIT_01s0011g05950	35.2	not assigned.unknown
CHR9_JGVV54_128_T01	8.58902	9.75833	8.71452	-1.1693	-0.125502	-1.0438	0.000186292	0.576024	0.000477413	0.00153787	0.999979	0.00297743	VIT_09s0054g00340	35.2	not assigned.unknown	weakly similar to UP|Q4ABY1_BRARP (Q4ABY1) 4D11_6, partial (10%)
CHR14_JGVV60_159_T01	10.6152	11.7843	10.8269	-1.16907	-0.211672	-0.957397	5.48168e-07	0.102038	4.28092e-06	0.000119984	0.999979	0.000248643	VIT_14s0060g00990	28.99	DNA.unspecified	weakly similar to UP|Q84LH3_ARATH (Q84LH3) Werner Syndrome-like exonuclease (At4g13870), partial (53%)
CHR3_JGVV38_119_T01	11.7068	12.8758	11.6886	-1.169	0.0182297	-1.18723	1.97974e-05	0.916585	1.70735e-05	0.000469717	0.999979	0.000461968	VIT_03s0038g03530	34.3	transport.amino acids	similar to RF|NP_175198.1|15220283|NM_103660 amino acid permease {Arabidopsis thaliana} (exp=-1; wgp=0; cg=0), partial (40%)
CHR19_JGVV90_42_T01	10.7172	11.8856	10.7144	-1.16832	0.0028102	-1.17113	4.0844e-06	0.984855	3.98698e-06	0.000235966	0.999979	0.000238002	VIT_19s0090g00450	35.2	not assigned.unknown	weakly similar to UP|Q501F5_ARATH (Q501F5) At4g26980, partial (36%)
CHR17_JGVV0_107_T01	9.75489	10.9226	9.97624	-1.16775	-0.221343	-0.946404	7.52401e-06	0.176861	5.55527e-05	0.000301665	0.999979	0.000837941	VIT_17s0000g09170	26.16	misc.myrosinases-lectin-jacalin
CHR1_JGVV11_287_T01	9.86631	11.0336	10.0566	-1.16728	-0.190296	-0.976985	0.0014561	0.513313	0.00487526	0.0059355	0.999979	0.0150759	VIT_01s0011g03730	27.3.25	RNA.regulation of transcription.MYB domain transcription factor family
CHR1_JGVV11_73_T01	8.02234	9.18836	8.35968	-1.16602	-0.337343	-0.828681	0.000352221	0.176901	0.00430049	0.00225814	0.999979	0.0137367	VIT_01s0011g05920	17.8.1	hormone metabolism.salicylic acid.synthesis-degradation	weakly similar to UP|Q9XI57_ARATH (Q9XI57) F9L1.6, partial (29%)
CHR4_JGVV8_23_T01	8.80603	9.97105	8.82689	-1.16502	-0.0208605	-1.14416	0.000255142	0.927892	0.000296637	0.00184197	0.999979	0.00219462	VIT_04s0008g00320	30.2.99	signalling.receptor kinases.misc
CHR11_JGVV16_138_T01	7.18738	8.35222	7.30082	-1.16484	-0.113444	-1.0514	1.52745e-06	0.404508	4.32931e-06	0.000171125	0.999979	0.000248643	VIT_11s0016g01670	31.1	cell.organisation	similar to UP|Q7PS93_ANOGA (Q7PS93) ENSANGP00000005617 (Fragment), partial (5%)
CHR18_JGVV1_882_T01	9.66501	10.8293	9.76611	-1.16432	-0.101099	-1.06322	3.48769e-05	0.585258	8.00596e-05	0.000636136	0.999979	0.00101054	VIT_18s0001g12310	35.1	not assigned.no ontology	similar to UP|Q5JN79_ORYSA (Q5JN79) Ovate family protein-like, partial (23%)
CHR4_JGVV8_271_T01	9.69075	10.8529	9.73817	-1.16213	-0.0474219	-1.11471	4.54372e-05	0.802163	6.64768e-05	0.000724293	0.999979	0.000915689	VIT_04s0008g02900	35.2	not assigned.unknown	weakly similar to RF|NP_974651.1|42573109|NM_202922 electron transporter {Arabidopsis thaliana} (exp=-1; wgp=0; cg=0), partial (78%)
CHR7_JGVV5_102_T01	11.0062	12.168	11.0533	-1.16181	-0.0471126	-1.1147	7.24267e-07	0.705754	1.11488e-06	0.000128152	0.999979	0.000140739	VIT_07s0005g01050	34.9	transport.metabolite transporters at the mitochondrial membrane	weakly similar to UP|Q6DBG0_ARATH (Q6DBG0) At2g47485, partial (43%)
CHR16_JGVV100_39_T01	6.99752	8.15867	6.83336	-1.16116	0.164155	-1.32531	0.000668053	0.529344	0.000227996	0.00344771	0.999979	0.00186715	VIT_16s0100g00910	16.8.2.3	secondary metabolism.flavonoids.chalcones.stilbene synthase	UP|THS1_VITVI (P28343) Stilbene synthase 1 (Resveratrol synthase 1) (Trihydroxystilbene synthase 1) (PSV25) , complete
CHR1_JGVV11_178_T01	9.66206	10.8224	9.85286	-1.16031	-0.190794	-0.969516	3.93155e-05	0.315303	0.000194939	0.000670552	0.999979	0.00170624	VIT_01s0011g04840	35.1.41	not assigned.no ontology.hydroxyproline rich proteins	similar to UP|Q7F0U2_ORYSA (Q7F0U2) OJ1116_C07.3 protein, partial (8%)
CHR15_GSVIVT00026865001_T01	9.30532	10.4655	9.43772	-1.16019	-0.132393	-1.02779	2.12347e-06	0.346285	7.17975e-06	0.000189271	0.999979	0.000313429	VIT_15s0046g03210	20.1.2	stress.biotic.receptors
CHR1_JGVV10_74_T01	6.64843	7.80709	6.59882	-1.15866	0.0496167	-1.20827	8.75331e-05	0.806756	5.99884e-05	0.00102377	0.999979	0.000872341	VIT_01s0010g01090	26.12	misc.peroxidases	similar to UP|Q53YQ4_ARATH (Q53YQ4) Peroxidase ATPA2, partial (88%)
CHR11_PDVV16_138_T01	6.29832	7.4564	6.60558	-1.15808	-0.307264	-0.850815	0.000318174	0.207497	0.00319298	0.00210565	0.999979	0.0109378	VIT_11s0016g01430	29.5.11.4.2	protein.degradation.ubiquitin.E3.RING
CHR8_JGVV56_28_T01	6.63892	7.79605	6.58081	-1.15713	0.0581056	-1.21523	5.86558e-05	0.764432	3.73695e-05	0.000833827	0.999979	0.000681741	VIT_08s0056g00300	35.3	not assigned.new
CHR11_JGVV118_9_T01	4.37327	5.53021	4.36601	-1.15694	0.00725959	-1.1642	8.75324e-08	0.943042	8.17918e-08	5.55283e-05	0.999979	5.51298e-05	VIT_11s0118g00090	20.1.2	stress.biotic.receptors	weakly similar to UP|Q9LNV8_ARATH (Q9LNV8) F22G5.27, partial (10%)
CHR2_JGVV25_264_T01	6.19177	7.34773	6.19107	-1.15595	0.000699002	-1.15665	0.000337607	0.997642	0.000335933	0.00219638	0.999979	0.00236169	VIT_02s0025g02850	29.5.1	protein.degradation.subtilases	similar to UP|Q9LVJ1_ARATH (Q9LVJ1) Cucumisin-like serine protease; subtilisin-like protease (At3g14067), partial (68%)
CHR9_JGVV2_323_T01	12.0441	13.1993	12.0947	-1.1552	-0.0506166	-1.10458	1.49632e-05	0.762299	2.29667e-05	0.000408639	0.999979	0.000541308	VIT_09s0002g03550	34.16	transport.ABC transporters and multidrug resistance systems	similar to UP|Q7PC84_ARATH (Q7PC84) PDR11 ABC transporter, partial (13%)
CHRUN_JGVV399_5_T01	10.4211	11.5762	10.4752	-1.1551	-0.0540403	-1.10106	1.44714e-05	0.745959	2.28891e-05	0.000403722	0.999979	0.000540648	VIT_00s0399g00060	1.1.40	PS.lightreaction.cyclic electron flow-chlororespiration	weakly similar to UP|Q9FZ04_CAPAN (Q9FZ04) Plastid terminal oxidase, partial (30%)
CHR13_JGVV19_364_T01	11.9873	13.1415	12.0579	-1.15413	-0.0705627	-1.08357	4.4459e-06	0.634047	8.3176e-06	0.000242147	0.999979	0.000337107	VIT_13s0019g01100	35.2	not assigned.unknown
CHR18_JGVV1_628_T01	7.78979	8.94352	7.79364	-1.15373	-0.00384205	-1.14988	4.08222e-05	0.983474	4.21018e-05	0.00068227	0.999979	0.000724383	VIT_18s0001g09550	30.2.99	signalling.receptor kinases.misc	weakly similar to UP|Q9SN81_ARATH (Q9SN81) Receptor-kinase like protein, partial (13%)
CHR16_JGVV100_16_T01	5.91025	7.06369	5.77998	-1.15343	0.13027	-1.2837	0.00137971	0.646644	0.000612531	0.00570756	0.999979	0.00347269	VIT_16s0100g01160	16.8.2.3	secondary metabolism.flavonoids.chalcones.stilbene synthase	UP|THS1_VITVI (P28343) Stilbene synthase 1 (Resveratrol synthase 1) (Trihydroxystilbene synthase 1) (PSV25) , complete
CHR15_JGVV48_45_T01	11.6768	12.8302	12.0331	-1.15336	-0.356272	-0.797093	0.00162779	0.232972	0.0159636	0.00642955	0.999979	0.0385161	VIT_15s0048g02530	35.1	not assigned.no ontology
CHR12_JGVV35_25_T01	6.09229	7.24437	5.97172	-1.15208	0.120564	-1.27264	0.000727778	0.643805	0.000328319	0.0036536	0.999979	0.00233242	VIT_12s0035g02040	26.9	misc.glutathione S transferases	similar to UP|Q84VH0_MALPU (Q84VH0) Glutathione S-transferase Z1, partial (54%)
CHR1_JGVV11_263_T01	10.1966	11.3471	10.2866	-1.15052	-0.089982	-1.06054	1.28491e-05	0.585102	2.79729e-05	0.000378541	0.999979	0.000595252	VIT_01s0011g03980	30.2.99	signalling.receptor kinases.misc	similar to RF|NP_195827.1|15241674|NM_120285 kinase {Arabidopsis thaliana} (exp=-1; wgp=0; cg=0), partial (39%)
CHR16_JGVV50_137_T01	11.4519	12.6017	11.3166	-1.14978	0.135282	-1.28506	5.88035e-06	0.378863	1.9127e-06	0.000275741	0.999979	0.000175207	VIT_16s0050g01240	35.1	not assigned.no ontology
CHR3_JGVV63_150_T01	7.03361	8.18328	7.067	-1.14967	-0.0333942	-1.11628	0.0104627	0.931038	0.012309	0.0269869	0.999979	0.0311909	VIT_03s0063g01620	35.3	not assigned.new
CHR11_JGVV16_206_T01	11.5181	12.6669	11.6805	-1.14875	-0.162321	-0.986427	7.77128e-05	0.419517	0.000290377	0.000964478	0.999979	0.00216511	VIT_11s0016g02410	27.3.26	RNA.regulation of transcription.MYB-related transcription factor family	similar to UP|Q9AVV5_HORVU (Q9AVV5) MCB2 protein, partial (24%)
CHR10_GSVIVT00021685001_T01	7.70873	8.85687	7.887	-1.14813	-0.178265	-0.969867	0.000183658	0.421232	0.000728104	0.00152484	0.999979	0.00388774	VIT_10s0003g05150	30.2.99	signalling.receptor kinases.misc	similar to RF|NP_195827.1|15241674|NM_120285 kinase {Arabidopsis thaliana} (exp=-1; wgp=0; cg=0), partial (39%)
CHR13_RANDOM_JGVV112_62_T01	10.0239	11.1709	9.91783	-1.14708	0.106017	-1.2531	8.1818e-06	0.500724	3.38902e-06	0.000308382	0.999979	0.000222045	VIT_13s0067g02080	35.2	not assigned.unknown	similar to UP|Q4AC14_BRACM (Q4AC14) 117M18_4, partial (74%)
CHRUN_GSVIVT00006476001_T01	5.42921	6.57597	5.37529	-1.14676	0.0539215	-1.20068	6.48722e-05	0.78133	4.26008e-05	0.000874104	0.999979	0.0007289	VIT_00s0373g00050	27.3.6	RNA.regulation of transcription.bHLH,Basic Helix-Loop-Helix family
CHR12_PDVV142_1_T01	10.7497	11.896	10.8541	-1.14627	-0.104354	-1.04191	3.32616e-05	0.56552	7.97275e-05	0.000622544	0.999979	0.0010098	VIT_12s0142g00010	35.2	not assigned.unknown
CHR5_JGVV20_432_T01	10.7364	11.8797	10.8311	-1.14337	-0.0947119	-1.04865	5.75165e-05	0.62151	0.00012458	0.000823029	0.999979	0.00130217	VIT_05s0020g04600	35.2	not assigned.unknown
CHRUN_JGVV309_4_T01	12.6895	13.8327	13.0145	-1.14321	-0.325039	-0.818171	0.000390047	0.189006	0.00445422	0.00241119	0.999979	0.0140964	VIT_00s0309g00050	10.7	cell wall.modification	weakly similar to UP|Q850K7_ORYSA (Q850K7) Expansin-like protein B (Fragment), partial (47%)
CHR16_JGVV100_20_T01	6.68728	7.83025	6.33976	-1.14297	0.347515	-1.49048	0.000445581	0.168681	4.46741e-05	0.00262804	0.999979	0.000748342	VIT_16s0100g01120	16.8.2.3	secondary metabolism.flavonoids.chalcones.stilbene synthase	UP|THS1_VITVI (P28343) Stilbene synthase 1 (Resveratrol synthase 1) (Trihydroxystilbene synthase 1) (PSV25) , complete
CHR16_JGVV100_15_T01	6.93818	8.08006	6.62556	-1.14188	0.312618	-1.4545	0.000391563	0.204942	4.78809e-05	0.00241753	0.999979	0.000776954	VIT_16s0100g01170	16.8.2.3	secondary metabolism.flavonoids.chalcones.stilbene synthase	UP|THS1_VITVI (P28343) Stilbene synthase 1 (Resveratrol synthase 1) (Trihydroxystilbene synthase 1) (PSV25) , complete
CHR16_JGVV100_43_T01	6.28441	7.42596	5.91475	-1.14155	0.369652	-1.5112	0.00497681	0.286364	0.000689427	0.014939	0.999979	0.00374208	VIT_16s0100g00850	16.8.2.3	secondary metabolism.flavonoids.chalcones.stilbene synthase	homologue to UP|Q9SPW2_VITRI (Q9SPW2) Stilbene synthase, complete
CHR18_JGVV1_997_T01	9.95221	11.0935	10.0578	-1.14128	-0.105617	-1.03566	3.18543e-05	0.557417	7.76324e-05	0.000610813	0.999979	0.000994327	VIT_18s0001g13520	35.2	not assigned.unknown
CHRUN_GSVIVT00003041001_T01	5.94001	7.08127	5.82368	-1.14126	0.116331	-1.25759	0.00852651	0.753394	0.00473499	0.0229108	0.999979	0.0147558	VIT_00s1057g00010	35.3	not assigned.new
CHR2_JGVV25_371_T01	7.96824	9.1083	7.88167	-1.14006	0.0865738	-1.22663	0.000113036	0.674225	5.86815e-05	0.0011695	0.999979	0.000866056	VIT_02s0025g04110	29.4	protein.postranslational modification	similar to UP|O23719_ARATH (O23719) MAP3K delta-1 protein kinase (Fragment), partial (61%)
CHR6_JGVV4_206_T01	11.551	12.6905	11.6955	-1.13943	-0.14446	-0.99497	2.14241e-05	0.405528	7.51763e-05	0.000490646	0.999979	0.000979446	VIT_06s0004g06290	35.2	not assigned.unknown	similar to UP|Q8VZC8_ARATH (Q8VZC8) At1g07280/F22G5_32, partial (19%)
CHR3_JGVV17_123_T01	8.09315	9.23238	8.14851	-1.13923	-0.0553624	-1.08387	4.62508e-06	0.705734	7.58769e-06	0.000246246	0.999979	0.000322603	VIT_03s0017g02000	26.2	misc.UDP glucosyl and glucoronyl transferases	similar to UP|Q66PF3_FRAAN (Q66PF3) UDP-glucose glucosyltransferase, partial (28%)
CHR3_JGVV91_33_T01	7.61272	8.75177	7.60555	-1.13905	0.00717619	-1.14623	6.39924e-05	0.970237	6.04451e-05	0.000869391	0.999979	0.000876395	VIT_03s0091g00900	35.1	not assigned.no ontology
CHR18_JGVV1_379_T01	7.2007	8.3394	6.88852	-1.1387	0.312175	-1.45087	0.00178871	0.292724	0.000273924	0.00690342	0.999979	0.00208344	VIT_18s0001g06850	26.12	misc.peroxidases	GB|AY348574.1|AAQ55292.1 class III peroxidase GvPx2b [Vitis vinifera]
CHR7_RANDOM_JGVV237_1_T01	10.4911	11.628	10.5131	-1.13685	-0.0220222	-1.11483	1.41035e-06	0.865334	1.72497e-06	0.000167818	0.999979	0.00016603	VIT_07s0141g00020	27.3.11	RNA.regulation of transcription.C2H2 zinc finger family	weakly similar to RF|NP_174697.1|15218606|NM_103160 nucleic acid binding {Arabidopsis thaliana} (exp=-1; wgp=0; cg=0), partial (19%)
CHR7_JGVV185_3_T01	8.64728	9.78346	8.72954	-1.13618	-0.0822601	-1.05392	5.47275e-05	0.663995	0.00010751	0.000797194	0.999979	0.00118791	VIT_07s0185g00040	35.2	not assigned.unknown	weakly similar to UP|Q9SFU5_ARATH (Q9SFU5) T1B9.19 protein, partial (36%)
CHR3_JGVV17_122_T01	4.80088	5.93702	4.79277	-1.13614	0.00810574	-1.14424	6.9496e-05	0.966603	6.51677e-05	0.000905263	0.999979	0.000907465	VIT_03s0017g01990	26.2	misc.UDP glucosyl and glucoronyl transferases	similar to UP|Q66PF3_FRAAN (Q66PF3) UDP-glucose glucosyltransferase, partial (28%)
CHR9_JGVV2_416_T01	10.9064	12.0424	10.9872	-1.13602	-0.0808359	-1.05519	6.17181e-06	0.592373	1.27338e-05	0.000281437	0.999979	0.000394107	VIT_09s0002g04580	35.2	not assigned.unknown
CHR16_JGVV100_75_T01	11.483	12.6182	11.5707	-1.13516	-0.0876187	-1.04754	0.000265897	0.698774	0.000512479	0.00188961	0.999979	0.00311351	VIT_16s0100g00520	31.1	cell.organisation	weakly similar to RF|NP_200025.1|15242282|NM_124591 ATPP2-A14 {Arabidopsis thaliana} (exp=-1; wgp=0; cg=0), partial (83%)
CHR19_JGVV15_152_T01	8.46217	9.59688	8.59214	-1.13471	-0.129966	-1.00474	0.00761	0.719066	0.0149753	0.020881	0.999979	0.0365872	VIT_19s0015g01720	4.7	glycolysis.aldolase	homologue to UP|Q6RUF6_SOYBN (Q6RUF6) Fructose-bisphosphate aldolase , complete
CHR18_JGVV1_521_T01	7.8652	8.99967	7.91259	-1.13447	-0.0473994	-1.08707	0.00203703	0.871879	0.00273508	0.0075933	0.999979	0.00976544	VIT_18s0001g08410	27.3.22	RNA.regulation of transcription.HB,Homeobox transcription factor family	similar to SP|P46604|HT22_ARATH Homeobox-leucine zipper protein HAT22 (HD-ZIP protein 22). [Mouse-ear cress] {Arabidopsis thaliana}, partial (24%)
CHR8_JGVV56_141_T01	10.8985	12.0328	11.2541	-1.13433	-0.355663	-0.77867	0.000391219	0.150754	0.00579707	0.00241664	0.999979	0.0172848	VIT_08s0056g01610	35.2	not assigned.unknown
CHR17_JGVV0_631_T01	7.60535	8.73914	7.58276	-1.13379	0.0225906	-1.15638	2.41491e-05	0.895748	2.00215e-05	0.000521203	0.999979	0.000504361	VIT_17s0000g03330	30.2.20	signalling.receptor kinases.wheat LRK10 like
CHR2_JGVV25_182_T01	8.20444	9.33702	8.18042	-1.13257	0.0240185	-1.15659	6.02238e-05	0.899419	4.9717e-05	0.000844591	0.999979	0.000793673	VIT_02s0025g01950	10.2.1	cell wall.cellulose synthesis.cellulose synthase
CHR4_JGVV8_670_T01	7.38837	8.52005	7.13898	-1.13168	0.249394	-1.38107	0.0137723	0.535831	0.0042822	0.0335912	0.999979	0.0136917	VIT_04s0008g07220	27.3.99	RNA.regulation of transcription.unclassified	weakly similar to UP|Q9LEW2_ARATH (Q9LEW2) Nucleoid DNA-binding protein cnd41-like protein, partial (29%)
CHR4_JGVV44_52_T01	9.09397	10.2254	9.12804	-1.13142	-0.0340702	-1.09735	9.57538e-06	0.827543	1.2897e-05	0.000330019	0.999979	0.000396971	VIT_04s0044g01490	13.2.4.1	amino acid metabolism.degradation.branched-chain group.shared	similar to RF|NP_173562.1|15218984|NM_101992 3-methyl-2-oxobutanoate dehydrogenase (2-methylpropanoyl-transferring)/ oxidoreductase, acting on the aldehyde or oxo group of donors, disulfide as acceptor {Arabidopsis thaliana} (exp=-1; wgp=0; cg=0), partial
CHR13_JGVV139_34_T01	10.1637	11.2951	10.3242	-1.13142	-0.160572	-0.970843	3.46783e-06	0.268028	1.56955e-05	0.000223839	0.999979	0.000440489	VIT_13s0139g00360	35.2	not assigned.unknown
CHR12_JGVV59_10_T01	9.89008	11.0204	10.0588	-1.13036	-0.168677	-0.961683	0.000158504	0.431378	0.000602416	0.00140692	0.999979	0.00344243	VIT_12s0059g00110	31.1	cell.organisation
CHR15_JGVV46_68_T01	6.68347	7.81372	6.87427	-1.13025	-0.190802	-0.939447	0.00016572	0.377563	0.000752156	0.00143927	0.999979	0.0039688	VIT_15s0046g02990	35.2	not assigned.unknown	UP|GRI22_VITVI (Q9M4H4) Ripening-related protein grip22 precursor, complete
CHRUN_JGVV541_1_T01	7.30088	8.43106	7.48244	-1.13018	-0.181562	-0.948619	9.27616e-05	0.369863	0.000411898	0.00105592	0.999979	0.00269214	VIT_00s0541g00010	35.2	not assigned.unknown
CHR11_JGVV16_477_T01	8.86879	9.99843	8.88209	-1.12963	-0.0132978	-1.11634	1.40136e-05	0.934673	1.57085e-05	0.000397016	0.999979	0.000440489	VIT_11s0016g05330	35.1	not assigned.no ontology	similar to UP|Q8LBH4_ARATH (Q8LBH4) Ids4-like protein, partial (92%)
CHR19_JGVV14_93_T01	10.5317	11.6613	10.5542	-1.12952	-0.0224506	-1.10707	0.000141143	0.914265	0.000167912	0.00132153	0.999979	0.00156223	VIT_19s0014g01110	26.16	misc.myrosinases-lectin-jacalin	weakly similar to UP|Q8GZD9_LINUS (Q8GZD9) Secreted glycoprotein, partial (17%)
CHR11_GSVIVT00032338001_T01	6.56366	7.69309	6.72403	-1.12943	-0.160369	-0.969062	0.000756654	0.534048	0.00232338	0.00375313	0.999979	0.00870356	VIT_11s0065g01130	2.2.1.5	major CHO metabolism.degradation.sucrose.Susy
CHR7_JGVV5_320_T01	7.19377	8.323	7.27117	-1.12923	-0.0773974	-1.05183	2.41157e-05	0.653448	4.67943e-05	0.000520903	0.999979	0.000767587	VIT_07s0005g03370	35.3	not assigned.new
CHR16_JGVV50_76_T01	6.73304	7.86192	6.65043	-1.12888	0.0826038	-1.21149	0.0168694	0.842071	0.0116024	0.0396368	0.999979	0.0297449	VIT_16s0050g01960	30.2.99	signalling.receptor kinases.misc	similar to UP|Q9M574_ORYSA (Q9M574) Receptor-like protein kinase, partial (25%)
CHR19_JGVV15_222_T01	6.71972	7.84724	6.68348	-1.12752	0.0362471	-1.16376	3.22617e-05	0.837652	2.39525e-05	0.000613009	0.999979	0.000552516	VIT_19s0015g02910	26.10	misc.cytochrome P450	similar to UP|Q2MJ18_MEDTR (Q2MJ18) Cytochrome P450 monooxygenase CYP72B, partial (80%)
CHR11_GSVIVT00023583001_T01	10.1979	11.3254	10.1494	-1.12749	0.0484982	-1.17599	0.000217605	0.824824	0.000151715	0.00167535	0.999979	0.00146792	VIT_11s0037g00020	27.2	RNA.transcription	homologue to UP|RPOB_EUCGG (Q49L06) DNA-directed RNA polymerase beta chain (PEP) (Plastid-encoded RNA polymerase beta subunit) (RNA polymerase beta subunit) , complete
CHR4_JGVV8_570_T01	11.1777	12.3046	11.2747	-1.12692	-0.097015	-1.02991	3.72806e-05	0.591058	8.47406e-05	0.000655101	0.999979	0.00104507	VIT_04s0008g06130	27.3.22	RNA.regulation of transcription.HB,Homeobox transcription factor family	homologue to UP|KNAP3_MALDO (O04136) Homeobox protein knotted-1-like 3 (KNAP3), partial (58%)
CHR6_JGVV4_691_T01	10.6865	11.8131	10.9296	-1.12658	-0.243095	-0.883481	0.000128441	0.251151	0.000937689	0.00125922	0.999979	0.00459651	VIT_06s0004g00940	35.2	not assigned.unknown	similar to UP|Q4WAG9_ASPFU (Q4WAG9) Carbamoyl-phosphate synthase, large subunit, partial (3%)
CHR18_JGVV1_670_T01	11.381	12.5075	11.5535	-1.1265	-0.172515	-0.953981	5.5895e-07	0.160667	3.11133e-06	0.000120232	0.999979	0.000215221	VIT_18s0001g10030	27.3.32	RNA.regulation of transcription.WRKY domain transcription factor family
CHR16_JGVV13_83_T01	9.02486	10.1508	8.8648	-1.12592	0.160066	-1.28598	1.77878e-06	0.237882	4.45316e-07	0.000177888	0.999979	0.000102005	VIT_16s0013g01120	27.3.3	RNA.regulation of transcription.AP2_EREBP, APETALA2_Ethylene-responsive element binding protein family	similar to UP|ERF5_TOBAC (Q40478) Ethylene-responsive transcription factor 5 (Ethylene-responsive element-binding factor 5 homolog) (EREBP-4) (NtERF4), partial (34%)
CHR2_JGVV12_223_T01	9.80129	10.927	9.78579	-1.1257	0.0155012	-1.1412	4.3797e-06	0.914082	3.81752e-06	0.000240997	0.999979	0.000234497	VIT_02s0012g00410	16.8.4	secondary metabolism.flavonoids.flavonols
CHR2_JGVV25_238_T01	10.0513	11.1768	10.2232	-1.12554	-0.171937	-0.953599	2.61441e-05	0.329222	0.000118527	0.000542509	0.999979	0.00125893	VIT_02s0025g02590	27.3.22	RNA.regulation of transcription.HB,Homeobox transcription factor family	weakly similar to UP|Q9M276_ARATH (Q9M276) Homeobox-leucine zipper protein ATHB-12, partial (38%)
CHR16_JGVV50_82_T01	8.62713	9.7523	8.57266	-1.12517	0.0544629	-1.17964	0.000731216	0.830129	0.000504151	0.00366339	0.999979	0.00308512	VIT_16s0050g01880	29.4.1.57	protein.postranslational modification.kinase.receptor like cytoplasmatic kinase VII
CHR16_JGVV50_98_T01	8.29811	9.42263	8.2047	-1.12452	0.0934078	-1.21793	3.98054e-05	0.606518	1.87769e-05	0.000673659	0.999979	0.000486274	VIT_16s0050g01700	30.2.99	signalling.receptor kinases.misc	weakly similar to UP|Q9FF29_ARATH (Q9FF29) Receptor serine/threonine kinase, partial (35%)
CHR15_JGVV46_186_T01	11.8597	12.9836	12.0144	-1.12392	-0.154751	-0.969167	2.50836e-05	0.375308	9.75888e-05	0.000528613	0.999979	0.00112804	VIT_15s0046g01660	35.2	not assigned.unknown	similar to UP|O82347_ARATH (O82347) Expressed protein (At2g46220/T3F17.13), partial (67%)
CHR5_JGVV20_177_T01	6.49217	7.61479	6.94547	-1.12263	-0.453297	-0.669328	7.62887e-05	0.034249	0.00424138	0.000953489	0.999979	0.0135931	VIT_05s0020g01920	35.3	not assigned.new
CHR5_JGVV77_178_T01	10.3954	11.518	10.4075	-1.12258	-0.0120751	-1.1105	7.94384e-07	0.920691	8.89283e-07	0.000131758	0.999979	0.000130733	VIT_05s0077g02080	8.1.1.2	TCA_org transformation.TCA.pyruvate DH.E2	similar to UP|Q9M724_ARATH (Q9M724) Branched chain alpha-keto acid dehydrogenase E2 subunit, partial (57%)
CHR18_JGVV1_745_T01	10.5663	11.6883	10.6001	-1.12203	-0.0338238	-1.08821	3.62293e-06	0.809987	4.92568e-06	0.000227774	0.999979	0.000264583	VIT_18s0001g10800	35.1	not assigned.no ontology	weakly similar to RF|NP_190438.1|15228425|NM_114728 catalytic {Arabidopsis thaliana} (exp=-1; wgp=0; cg=0), partial (48%)
CHR17_JGVV0_818_T01	9.78566	10.9067	9.91413	-1.12109	-0.128466	-0.99262	0.000117136	0.52955	0.000330243	0.00119631	0.999979	0.00233901	VIT_17s0000g01210	35.2	not assigned.unknown	similar to UP|Q9FMV2_ARATH (Q9FMV2) Emb|CAB62355.1 (GPI-anchored protein) (At5g63500), complete
CHRUN_JGVV640_1_T01	6.20513	7.32617	6.19356	-1.12104	0.0115679	-1.13261	0.000248246	0.958266	0.000227687	0.00181515	0.999979	0.00186679	VIT_00s0640g00010	35.1	not assigned.no ontology	similar to UP|Q6H975_ANTMA (Q6H975) STY-L protein, partial (34%)
CHR7_JGVV104_56_T01	7.59686	8.7169	7.72021	-1.12004	-0.123352	-0.996687	2.11337e-05	0.467686	6.25633e-05	0.000486733	0.999979	0.000890074	VIT_07s0104g01260	26.7	misc.oxidases - copper, flavone etc	weakly similar to GB|AAL23751.1|16555354|AY057103 flavin-containing monooxygenase YUCCA2 {Arabidopsis thaliana} (exp=-1; wgp=0; cg=0), partial (47%)
CHR13_JGVV19_208_T01	9.28202	10.4014	9.34116	-1.11935	-0.0591378	-1.06021	8.52712e-05	0.762297	0.000137658	0.00101314	0.999979	0.00138537	VIT_13s0019g03120	26.2	misc.UDP glucosyl and glucoronyl transferases	weakly similar to UP|Q8S997_PHAAN (Q8S997) Glucosyltransferase-12, partial (48%)
CHR18_JGVV1_1196_T01	7.6185	8.73779	7.64173	-1.11929	-0.0232359	-1.09605	0.00178898	0.934924	0.00207467	0.00690342	0.999979	0.00802834	VIT_18s0001g15700	35.1	not assigned.no ontology	similar to UP|Q6K1Q5_ORYSA (Q6K1Q5) Glycolipid transfer protein-like, partial (98%)
CHR19_JGVV85_13_T01	10.8647	11.9836	10.9615	-1.119	-0.0968101	-1.02219	0.000115176	0.633118	0.000250715	0.00118418	0.999979	0.00198297	VIT_19s0085g01110	27.3.99	RNA.regulation of transcription.unclassified	weakly similar to UP|Q9LTW4_ARATH (Q9LTW4) Chloroplast nucleoid DNA binding protein-like, partial (33%)
CHR1_JGVV150_8_T01	6.01973	7.13858	5.84185	-1.11885	0.177886	-1.29674	0.000240983	0.424976	6.63645e-05	0.00178705	0.999979	0.000915689	VIT_01s0150g00080	35.3	not assigned.new	weakly similar to RF|NP_190412.1|15228377|NM_114700 catalytic/ hydrolase {Arabidopsis thaliana} (exp=-1; wgp=0; cg=0), partial (30%)
CHR12_RANDOM_JGVV99_44_T01	8.97626	10.0947	8.94937	-1.11843	0.0268872	-1.14531	6.10205e-05	0.886242	4.9116e-05	0.000848971	0.999979	0.000788826	VIT_12s0028g00580	35.2	not assigned.unknown
CHR17_JGVV0_295_T01	10.09	11.2075	10.1151	-1.11748	-0.0251089	-1.09238	0.000381807	0.913877	0.000458939	0.0023847	0.999979	0.00289416	VIT_17s0000g07020	26.2	misc.UDP glucosyl and glucoronyl transferases	weakly similar to GB|AAP53037.1|31431229|AE016959 UDP-glucoronosyl and UDP-glucosyl transferase {Oryza sativa (japonica cultivar-group)} (exp=0; wgp=1; cg=0), partial (38%)
CHR3_JGVV91_89_T01	10.6985	11.8157	10.8927	-1.11719	-0.194224	-0.922968	0.000371747	0.408197	0.00161456	0.00234316	0.999979	0.00669689	VIT_03s0091g00310	17.2.3	hormone metabolism.auxin.induced-regulated-responsive-activated	homologue to UP|Q9XEY0_TOBAC (Q9XEY0) Nt-gh3 deduced protein, partial (47%)
CHR11_JGVV149_28_T01	9.48291	10.6001	9.38322	-1.11714	0.0996922	-1.21683	7.2897e-06	0.510467	3.10076e-06	0.000297345	0.999979	0.000215081	VIT_11s0149g00300	35.1	not assigned.no ontology	weakly similar to GB|BAC57713.1|28564782|AP004348 receptor-like protein kinase-like protein {Oryza sativa (japonica cultivar-group)} (exp=0; wgp=1; cg=0), partial (6%)
CHR19_JGVV15_195_T01	5.84378	6.96004	5.94056	-1.11626	-0.0967755	-1.01948	6.88924e-07	0.422498	1.76488e-06	0.000128152	0.999979	0.00016653	VIT_19s0015g02420	30.2.24	signalling.receptor kinases.S-locus glycoprotein like	similar to UP|O81906_ARATH (O81906) Serine/threonine kinase-like protein, partial (20%)
CHR1_JGVV127_2_T01	7.84349	8.95736	7.64603	-1.11387	0.197457	-1.31133	0.000251483	0.377643	6.02936e-05	0.00182751	0.999979	0.000875487	VIT_01s0127g00910	17.2.2	hormone metabolism.auxin.signal transduction	similar to RF|NP_563915.1|18391439|NM_101152 IPS1; ubiquitin-protein ligase {Arabidopsis thaliana} (exp=-1; wgp=0; cg=0), partial (12%)
CHRUN_JGVV360_1_T01	12.346	13.4583	12.5133	-1.11228	-0.167284	-0.944996	2.88232e-05	0.341261	0.000126663	0.000577031	0.999979	0.00131556	VIT_00s0360g00010	35.2	not assigned.unknown	weakly similar to UP|Q2R4Y3_ORYSA (Q2R4Y3) Expressed protein, partial (11%)
CHR13_JGVV19_333_T01	8.84957	9.96181	8.84298	-1.11224	0.00659088	-1.11883	1.61864e-06	0.959151	1.52313e-06	0.000175198	0.999979	0.00015499	VIT_13s0019g01710	27.3.21	RNA.regulation of transcription.GRAS transcription factor family	similar to RF|NP_181301.1|15224338|NM_129321 transcription factor {Arabidopsis thaliana} (exp=-1; wgp=0; cg=0), partial (34%)
CHRUN_JGVV358_1_T01	8.78211	9.89368	8.52146	-1.11157	0.260645	-1.37222	0.000192855	0.235146	2.90905e-05	0.00156457	0.999979	0.000603644	VIT_00s0358g00010	35.3	not assigned.new
CHR11_JGVV16_3_T01	7.50563	8.61702	7.4433	-1.11139	0.0623271	-1.17371	6.36457e-06	0.673263	3.68888e-06	0.000283343	0.999979	0.000231536	VIT_11s0016g00070	29.5.11.4.2	protein.degradation.ubiquitin.E3.RING	similar to GB|AAD27870.1|4689366|AF134155 BRH1 RING finger protein {Arabidopsis thaliana} (exp=-1; wgp=0; cg=0), partial (81%)
CHR14_JGVV6_29_T01	6.26275	7.37262	6.78964	-1.10987	-0.526897	-0.582973	0.00150308	0.0749402	0.0520245	0.00607591	0.999979	0.101901	VIT_14s0006g00450	27.3.25	RNA.regulation of transcription.MYB domain transcription factor family
CHR14_JGVV66_54_T01	10.3327	11.4423	10.5626	-1.10964	-0.229887	-0.879756	1.46297e-06	0.0901023	1.4885e-05	0.000170006	0.999979	0.000422515	VIT_14s0066g00610	35.2	not assigned.unknown	similar to UP|Q5ERA2_9DELA (Q5ERA2) P12, partial (24%)
CHR16_JGVV98_57_T01	8.75689	9.86592	8.86733	-1.10902	-0.110437	-0.998585	4.21874e-06	0.43952	1.1893e-05	0.000236535	0.999979	0.000386183	VIT_16s0098g01380	35.1	not assigned.no ontology	weakly similar to UP|Q2V3E1_ARATH (Q2V3E1) Protein At4g27745, partial (89%)
CHR2_JGVV25_406_T01	9.34237	10.4509	9.38612	-1.10848	-0.0437499	-1.06473	1.47077e-06	0.73126	2.22305e-06	0.000170006	0.999979	0.000186616	VIT_02s0025g04490	34.11	transport.NDP-sugars at the ER	similar to UP|S35B2_DROME (Q9VEI3) Adenosine 3\'-phospho 5\'-phosphosulfate transporter 1 (PAPS transporter 1) (Protein slalom), partial (6%)
CHR1_JGVV11_98_T01	10.9078	12.0161	10.9851	-1.10829	-0.0773229	-1.03096	2.15697e-05	0.643865	4.24982e-05	0.000491036	0.999979	0.00072841	VIT_01s0011g05660	35.2	not assigned.unknown
CHR4_JGVV8_37_T01	9.55445	10.6627	9.48971	-1.10826	0.0647357	-1.173	1.29551e-05	0.682841	7.43571e-06	0.000379772	0.999979	0.000319739	VIT_04s0008g00470	33.99	development.unspecified	weakly similar to UP|Q9SBR6_MEDVA (Q9SBR6) Enod93 protein, partial (54%)
CHRUN_PDVV208_5_T01	7.55087	8.65747	7.86527	-1.1066	-0.314401	-0.7922	2.02953e-06	0.0308223	5.24612e-05	0.000186376	0.999979	0.000816312	VIT_00s0208g00040	35.2	not assigned.unknown	similar to UP|O64892_ANACO (O64892) Polyprotein (Fragment), partial (4%)
CHR18_RANDOM_PDVV126_12_T01	7.57399	8.68056	7.82389	-1.10658	-0.249903	-0.856672	1.30356e-05	0.132124	0.000138031	0.000380245	0.999979	0.00138565	VIT_18s0001g01710	29.2.3	protein.synthesis.initiation	similar to UP|Q6H874_ORYSA (Q6H874) DEAD/DEAH box helicase-like, partial (12%)
CHR6_JGVV4_455_T01	9.32622	10.4325	9.25231	-1.10627	0.0739156	-1.18018	5.42438e-08	0.432863	2.67112e-08	4.15716e-05	0.999979	3.41509e-05	VIT_06s0004g03540	30.6	signalling.MAP kinases
CHR6_JGVV4_573_T01	10.7644	11.8705	10.8147	-1.10611	-0.0502452	-1.05586	2.76298e-05	0.768716	4.2631e-05	0.000562281	0.999979	0.000728995	VIT_06s0004g02270	35.1	not assigned.no ontology	similar to GP|15724232|gb|AAL06509.1 AT3g20910/MFD22_2 {Arabidopsis thaliana}, partial (13%)
CHR6_JGVV4_329_T01	10.2484	11.3535	10.2196	-1.10513	0.0288204	-1.13395	1.09304e-05	0.852302	8.49607e-06	0.000351451	0.999979	0.000338351	VIT_06s0004g04950	27.3.21	RNA.regulation of transcription.GRAS transcription factor family	similar to RF|NP_172233.1|15222433|NM_100627 transcription factor {Arabidopsis thaliana} (exp=-1; wgp=0; cg=0), partial (27%)
CHR18_JGVV1_426_T01	10.4927	11.5976	10.4701	-1.10489	0.0226105	-1.1275	1.0872e-05	0.883747	8.91812e-06	0.000351397	0.999979	0.000344573	VIT_18s0001g07380	27.3.67	RNA.regulation of transcription.putative transcription regulator	weakly similar to UP|Q69PS9_ORYSA (Q69PS9) DNA-binding protein-like, partial (39%)
CHR14_JGVV60_32_T01	8.37013	9.47402	8.47145	-1.10389	-0.10132	-1.00257	3.89039e-06	0.471812	1.01083e-05	0.000232271	0.999979	0.000357343	VIT_14s0060g02320	20.1.1	stress.biotic.respiratory burst
CHR19_JGVV90_31_T01	7.43592	8.5396	7.31877	-1.10369	0.117143	-1.22083	0.000223535	0.588166	9.31377e-05	0.00170673	0.999979	0.0011006	VIT_19s0090g00330	35.3	not assigned.new	similar to GB|AAP13361.1|30023656|BT006253 At4g30580 {Arabidopsis thaliana} (exp=-1; wgp=0; cg=0), partial (52%)
CHR8_JGVV7_449_T01	12.6513	13.7548	12.6416	-1.10348	0.00963924	-1.11312	0.000106142	0.961008	9.82763e-05	0.0011335	0.999979	0.00113169	VIT_08s0007g04230	35.2	not assigned.unknown	similar to UP|Q8S9J0_ARATH (Q8S9J0) At2g36630/F1O11.26, partial (49%)
CHR2_JGVV25_423_T01	10.7431	11.8459	10.704	-1.10277	0.0391786	-1.14195	6.68617e-06	0.789902	4.72359e-06	0.000287259	0.999979	0.000262734	VIT_02s0025g04660	35.2	not assigned.unknown	similar to UP|Q5EMP6_SOYBN (Q5EMP6) Senescence-inducible chloroplast stay-green protein 2, partial (65%)
CHR9_JGVV2_612_T01	6.87723	7.97839	7.24242	-1.10116	-0.365195	-0.735965	1.03129e-05	0.031902	0.000388818	0.000340869	0.999979	0.00258707	VIT_09s0002g06840	35.2	not assigned.unknown	UP|GRI22_VITVI (Q9M4H4) Ripening-related protein grip22 precursor, complete
CHR7_JGVV104_83_T01	5.93084	7.03098	6.08433	-1.10013	-0.153485	-0.946649	2.29328e-05	0.364847	9.14177e-05	0.000507595	0.999979	0.00109548	VIT_07s0104g00920	35.3	not assigned.new
CHR14_JGVV83_56_T01	11.5046	12.6038	11.6379	-1.09912	-0.133278	-0.965843	0.000560536	0.580399	0.00149494	0.00305934	0.999979	0.00633353	VIT_14s0083g00640	27.3.7	RNA.regulation of transcription.C2C2(Zn) CO-like, Constans-like zinc finger family	similar to UP|Q6R3R2_POPDE (Q6R3R2) CONSTANS-like protein CO1, partial (44%)
CHR19_JGVV15_221_T01	6.74679	7.8459	6.45168	-1.09911	0.295112	-1.39422	0.00133898	0.283888	0.000202884	0.00559152	0.999979	0.00175238	VIT_19s0015g02900	26.10	misc.cytochrome P450	similar to UP|Q2MJ18_MEDTR (Q2MJ18) Cytochrome P450 monooxygenase CYP72B, partial (80%)
CHR6_JGVV4_30_T01	8.47457	9.57325	8.45805	-1.09868	0.0165183	-1.1152	0.000117753	0.933732	0.000103237	0.00119941	0.999979	0.00116433	VIT_06s0004g08190	27.3.3	RNA.regulation of transcription.AP2_EREBP, APETALA2_Ethylene-responsive element binding protein family
CHR3_JGVV91_75_T01	10.0239	11.1221	10.2589	-1.09814	-0.235003	-0.863142	0.000842745	0.360239	0.00456363	0.00404915	0.999979	0.014361	VIT_03s0091g00450	35.2	not assigned.unknown	similar to UP|Q84RS3_DIGPU (Q84RS3) Progesterone 5-beta-reductase, partial (98%)
CHR16_JGVV50_238_T01	7.21959	8.31736	6.99527	-1.09777	0.224325	-1.3221	0.000264928	0.314686	5.18555e-05	0.00188681	0.999979	0.000811281	VIT_16s0050g00140	35.1	not assigned.no ontology	homologue to UP|Q2HIM4_ARATH (Q2HIM4) At5g23760, partial (93%)
CHRUN_JGVV262_13_T01	5.54583	6.64317	5.69569	-1.09734	-0.149865	-0.94748	0.00159118	0.587444	0.00432454	0.00632982	0.999979	0.0137923	VIT_00s0262g00180	35.1	not assigned.no ontology	weakly similar to UP|Q9SHX7_ARATH (Q9SHX7) F1E22.15, partial (3%)
CHR19_JGVV90_125_T01	13.8363	14.9324	13.8157	-1.09606	0.0205713	-1.11664	4.17475e-06	0.882563	3.46218e-06	0.000236535	0.999979	0.000224351	VIT_19s0090g01360	35.1	not assigned.no ontology	similar to UP|Q9M435_QUERO (Q9M435) Phase-change related protein precursor, partial (67%)
CHRUN_JGVV253_14_T01	8.17106	9.26679	7.88158	-1.09573	0.289478	-1.38521	1.92347e-06	0.0411507	1.63772e-07	0.000181955	0.999979	6.53961e-05	VIT_00s0253g00150	26.8	misc.nitrilases, *nitrile lyases, berberine bridge enzymes, reticuline oxidases, troponine reductases	weakly similar to UP|Q6ED34_LYCES (Q6ED34) Methylesterase, partial (69%)
CHR13_JGVV67_123_T01	6.66885	7.76443	6.72062	-1.09558	-0.051771	-1.04381	0.000363818	0.819188	0.000537512	0.00230842	0.999979	0.00320544	VIT_13s0067g01980	20.1.7.6	stress.biotic.PR-proteins.proteinase inhibitors	weakly similar to UP|Q9AYN0_MOMCH (Q9AYN0) Inhibitor against trypsin (Fragment), partial (83%)
CHR19_JGVV14_334_T01	11.1882	12.2831	11.1783	-1.0949	0.00989188	-1.10479	7.95039e-06	0.946841	7.27559e-06	0.000303988	0.999979	0.000315543	VIT_19s0014g03740	31.4	cell. vesicle transport	similar to RF|NP_568804.1|18423592|NM_124791 ATMAMI MEMBRANE-ASSOCIATED MANNITOL-INDUCED); structural molecule {Arabidopsis thaliana} (exp=-1; wgp=0; cg=0), partial (77%)
CHRUN_JGVV469_1_T01	9.08517	10.18	9.24378	-1.09483	-0.158614	-0.93622	8.65739e-06	0.300653	3.86524e-05	0.000315046	0.999979	0.000692206	VIT_00s0469g00010	10.2.1	cell wall.cellulose synthesis.cellulose synthase	weakly similar to UP|Q944E3_ORYSA (Q944E3) Cellulose synthase-like protein OsCslE2, partial (32%)
CHR7_JGVV5_201_T01	7.69801	8.79227	7.74964	-1.09426	-0.0516308	-1.04263	0.00225108	0.857535	0.00312867	0.00817265	0.999979	0.0107825	VIT_07s0005g02070	35.1	not assigned.no ontology	similar to UP|Q801T3_XENLA (Q801T3) LOC397994 protein (Fragment), partial (3%)
CHR4_JGVV8_33_T01	5.77453	6.86713	5.9112	-1.0926	-0.13667	-0.955934	0.00495461	0.673716	0.0109278	0.0148908	0.999979	0.0283549	VIT_04s0008g00430	30.2.11	signalling.receptor kinases.leucine rich repeat XI
CHR5_JGVV49_23_T01	8.56523	9.65692	8.62988	-1.09169	-0.06465	-1.02704	0.00031987	0.771212	0.000524727	0.00211545	0.999979	0.00315916	VIT_05s0049g00250	17.5.1	hormone metabolism.ethylene.synthesis-degradation	weakly similar to UP|Q4W8D2_LYCES (Q4W8D2) 2-oxoglutarate-dependent dioxygenase, partial (40%)
CHR16_JGVV100_33_T01	5.34127	6.43281	5.16222	-1.09154	0.179046	-1.27059	0.00279159	0.548243	0.000938009	0.0096051	0.999979	0.00459656	VIT_16s0100g00990	16.8.2.3	secondary metabolism.flavonoids.chalcones.stilbene synthase	homologue to UP|Q9SPW2_VITRI (Q9SPW2) Stilbene synthase, complete
CHR5_JGVV20_306_T01	7.14078	8.23221	7.00185	-1.09143	0.138922	-1.23036	0.000426381	0.548686	0.000156441	0.00254888	0.999979	0.00149843	VIT_05s0020g03270	26.16	misc.myrosinases-lectin-jacalin	weakly similar to UP|SNF1_SCHPO (O74536) SNF1-like protein kinase ssp2 , partial (5%)
CHR5_JGVV49_96_T01	9.96244	11.0536	9.93073	-1.09117	0.0317126	-1.12289	1.59167e-05	0.841821	1.20669e-05	0.000421007	0.999979	0.000388726	VIT_05s0049g01090	26.9	misc.glutathione S transferases	weakly similar to UP|Q9FQE4_SOYBN (Q9FQE4) Glutathione S-transferase GST 14 (Fragment) , partial (91%)
CHR6_JGVV4_445_T01	9.98397	11.0745	10.231	-1.0905	-0.246985	-0.843518	1.54047e-06	0.0681053	1.97854e-05	0.000171125	0.999979	0.000500558	VIT_06s0004g03660	27.3.66	RNA.regulation of transcription.Psudo ARR transcription factor family	similar to UP|APRR7_ARATH (Q93WK5) Two-component response regulator-like APRR7 (Pseudo-response regulator 7), partial (13%)
CHRUN_JGVV601_1_T01	10.8195	11.9093	10.9091	-1.08982	-0.0895643	-1.00026	3.62055e-05	0.606684	7.92991e-05	0.000645646	0.999979	0.00100704	VIT_00s0601g00010	35.2	not assigned.unknown
CHR6_JGVV4_155_T01	8.04285	9.13232	7.96375	-1.08947	0.0791038	-1.16857	7.91357e-06	0.594181	3.93878e-06	0.000303988	0.999979	0.000236891	VIT_06s0004g06850	29.4	protein.postranslational modification
CHR16_JGVV100_28_T01	6.66295	7.75127	6.58538	-1.08832	0.0775696	-1.16589	0.00254833	0.790158	0.00157045	0.00896409	0.999979	0.00655905	VIT_16s0100g01040	16.8.2.3	secondary metabolism.flavonoids.chalcones.stilbene synthase	homologue to UP|Q9SPW2_VITRI (Q9SPW2) Stilbene synthase, complete
CHR3_JGVV110_23_T01	8.08339	9.17137	7.69881	-1.08798	0.384583	-1.47256	0.00274099	0.206959	0.00027618	0.00947515	0.999979	0.00209575	VIT_03s0110g00290	35.2	not assigned.unknown
CHRUN_JGVV1467_1_T01	7.07825	8.16584	7.2438	-1.08759	-0.165546	-0.922044	0.000164825	0.424503	0.00064174	0.00143543	0.999979	0.00357653	VIT_00s1467g00010	30.2.99	signalling.receptor kinases.misc	weakly similar to UP|Q9FF29_ARATH (Q9FF29) Receptor serine/threonine kinase, partial (35%)
CHR14_JGVV6_216_T01	8.5989	9.68644	8.54692	-1.08754	0.0519801	-1.13952	0.000515048	0.824714	0.000353114	0.00289503	0.999979	0.00243562	VIT_14s0006g03260	35.1	not assigned.no ontology	similar to UP|Q6YWF4_ORYSA (Q6YWF4) Rhomboid family protein-like, partial (5%)
CHR11_JGVV16_137_T01	7.04983	8.13715	7.16287	-1.08732	-0.113039	-0.974281	9.11008e-06	0.454814	2.62017e-05	0.000321618	0.999979	0.00057564	VIT_11s0016g01650	31.1	cell.organisation	similar to UP|Q7PS93_ANOGA (Q7PS93) ENSANGP00000005617 (Fragment), partial (5%)
CHR18_JGVV1_588_T01	13.3584	14.4453	13.5276	-1.08694	-0.16926	-0.917682	0.000323541	0.450023	0.00121795	0.00213019	0.999979	0.0055105	VIT_18s0001g09140	35.1	not assigned.no ontology	weakly similar to UP|Q677C6_HYAOR (Q677C6) Esterase/lipase/thioesterase (Fragment), partial (93%)
CHR9_JGVV2_795_T01	5.13399	6.22082	5.31004	-1.08682	-0.176042	-0.910782	4.50952e-05	0.329152	0.00021569	0.000720281	0.999979	0.00181114	VIT_09s0002g09120	27.3.3	RNA.regulation of transcription.AP2_EREBP, APETALA2_Ethylene-responsive element binding protein family	homologue to UP|Q8S9H4_LYCES (Q8S9H4) Ethylene response factor 1, partial (56%)
CHR18_JGVV1_809_T01	6.78882	7.87473	6.82052	-1.08592	-0.0317081	-1.05421	0.000121702	0.872238	0.000157512	0.00122318	0.999979	0.00150513	VIT_18s0001g11490	26.10	misc.cytochrome P450	weakly similar to UP|Q9SZ46_ARATH (Q9SZ46) Cytochrome P450-like protein, partial (61%)
CHR1_JGVV11_142_T01	6.49227	7.57817	6.65911	-1.0859	-0.166838	-0.91906	0.000520674	0.481444	0.00183103	0.00291445	0.999979	0.00734125	VIT_01s0011g05210	4.2	glycolysis.PGM	similar to UP|Q8W4R0_ARATH (Q8W4R0) AT5g17530/K10A8_10, partial (66%)
CHR13_JGVV47_86_T01	9.08247	10.1668	9.37429	-1.08433	-0.291821	-0.792512	0.000186321	0.175427	0.00214271	0.00153787	0.999979	0.00821206	VIT_13s0047g00030	35.2	not assigned.unknown	GP|13161382|dbj|BAB32977. lamin B3 {Carassius auratus}, partial (1%)
CHR13_JGVV19_310_T01	10.1355	11.219	10.2523	-1.08353	-0.116795	-0.966732	0.0016261	0.668664	0.00356485	0.00642688	0.999979	0.0119012	VIT_13s0019g02050	1.3.13	PS.calvin cycle.rubisco interacting	similar to UP|RCA1_LARTR (Q7X9A0) Ribulose bisphosphate carboxylase/oxygenase activase 1, chloroplast precursor (RuBisCO activase 1) (RA 1) (RubisCO activase alpha form), partial (93%)
CHR13_JGVV106_13_T01	8.38706	9.46991	8.39229	-1.08284	-0.00522857	-1.07761	0.000511727	0.982115	0.000531835	0.00288294	0.999979	0.00318572	VIT_13s0106g00190	35.2	not assigned.unknown	weakly similar to UP|Q9LSB0_ARATH (Q9LSB0) Emb|CAB70981.1, partial (23%)
CHR16_JGVV22_7_T01	8.54054	9.62292	8.62052	-1.08237	-0.0799808	-1.00239	0.000138511	0.689302	0.000266662	0.00130721	0.999979	0.00205516	VIT_16s0022g02430	35.1	not assigned.no ontology	weakly similar to UP|O64640_ARATH (O64640) Expressed protein (At2g45600/F17K2.13) (At2g45600), partial (63%)
CHR19_JGVV140_15_T01	8.96715	10.0494	8.7405	-1.08222	0.226645	-1.30886	1.62835e-06	0.0899833	2.2122e-07	0.00017551	0.999979	7.6904e-05	VIT_19s0140g00230	35.3	not assigned.new	RF|NP_001023025.1|71997822|NM_001027854 GRound-Like (grd related) family member (grl-25) {Caenorhabditis elegans} (exp=-1; wgp=0; cg=0), partial (3%)
CHR12_JGVV59_119_T01	11.3855	12.4667	11.3141	-1.08114	0.0714023	-1.15254	0.000187024	0.729782	0.000107276	0.00153875	0.999979	0.00118723	VIT_12s0059g01260	34.2	transport.sugars	similar to UP|Q67V03_ORYSA (Q67V03) Hexose transporter-like protein, partial (26%)
CHR1_JGVV127_26_T01	7.45338	8.53349	7.77107	-1.08011	-0.317696	-0.762413	3.89171e-05	0.0854125	0.00076169	0.000665847	0.999979	0.00400341	VIT_01s0127g00640	35.3	not assigned.new	weakly similar to UP|Q5YDB6_ARATH (Q5YDB6) C-terminal domain phosphatase-like 1, partial (5%)
CHR18_JGVV41_102_T01	10.348	11.4275	10.4334	-1.07952	-0.0853697	-0.994147	0.000106098	0.659402	0.000216468	0.0011335	0.999979	0.00181395	VIT_18s0041g01230	20.2.1	stress.abiotic.heat	homologue to UP|O04056_CITLA (O04056) Heat shock protein 70 precursor, partial (63%)
CHR17_JGVV0_204_T01	13.0413	14.1206	13.1914	-1.07931	-0.15009	-0.929219	4.81082e-06	0.292215	2.07689e-05	0.000249833	0.999979	0.000511416	VIT_17s0000g08070	5.10	fermentation.aldehyde dehydrogenase	similar to UP|Q84V96_LOTCO (Q84V96) Aldehyde dehydrogenase 1 precursor , partial (58%)
CHRUN_JGVV547_1_T01	5.21136	6.28997	5.42559	-1.07861	-0.21423	-0.86438	1.4744e-05	0.18583	0.000114042	0.000406789	0.999979	0.00123031	VIT_00s0547g00010	30.2.24	signalling.receptor kinases.S-locus glycoprotein like	similar to UP|Q9ZT07_ARATH (Q9ZT07) Receptor-like protein kinase, partial (14%)
CHR5_JGVV20_288_T01	10.8197	11.898	10.9101	-1.07827	-0.0903827	-0.987886	9.21745e-05	0.635282	0.000197654	0.00105255	0.999979	0.00172133	VIT_05s0020g03070	35.1	not assigned.no ontology	similar to UP|Q6EEW1_MEDTR (Q6EEW1) Cyclin T1, partial (16%)
CHR15_JGVV21_13_T01	12.5789	13.6546	12.6043	-1.07576	-0.0254501	-1.05031	0.000152087	0.898914	0.000186875	0.00137347	0.999979	0.0016677	VIT_15s0021g02690	27.3.6	RNA.regulation of transcription.bHLH,Basic Helix-Loop-Helix family	similar to RF|NP_191916.3|30678541|NM_116222 DNA binding {Arabidopsis thaliana} (exp=-1; wgp=0; cg=0), partial (28%)
CHR3_JGVV17_41_T01	7.54704	8.62243	7.61367	-1.07539	-0.0666263	-1.00876	8.72018e-05	0.723679	0.000153016	0.0010221	0.999979	0.0014752	VIT_03s0017g00710	16.8.4	secondary metabolism.flavonoids.flavonols	weakly similar to RF|XP_507337.1|51965106|XM_507337 P0562A06.31 gene product {Oryza sativa (japonica cultivar-group)} (exp=-1; wgp=0; cg=0), partial (28%)
CHR6_JGVV4_488_T01	9.77322	10.8485	9.48387	-1.07524	0.289343	-1.36458	0.000516276	0.227079	6.7716e-05	0.00289917	0.999979	0.000923795	VIT_06s0004g03200	35.3	not assigned.new	homologue to UP|MDR11_ARATH (Q9LJX0) Multidrug resistance protein 11 (P-glycoprotein 19), partial (18%)
CHR13_JGVV67_117_T01	10.5045	11.5793	10.6254	-1.07481	-0.120914	-0.953898	0.00021944	0.565478	0.000582711	0.0016849	0.999979	0.0033621	VIT_13s0067g02090	35.2	not assigned.unknown
CHRUN_JGVV323_9_T01	7.0283	8.10311	7.24731	-1.07481	-0.219008	-0.855803	0.000583734	0.361061	0.00308138	0.00314235	0.999979	0.0106543	VIT_00s0323g00100	29.3.4.3	protein.targeting.secretory pathway.vacuole	similar to UP|Q9LLQ4_SESIN (Q9LLQ4) Asparaginyl endopeptidase, partial (33%)
CHR19_JGVV15_217_T01	7.68178	8.75604	7.60392	-1.07426	0.0778549	-1.15212	1.57978e-05	0.62006	7.99451e-06	0.000419136	0.999979	0.000330854	VIT_19s0015g02780	26.10	misc.cytochrome P450	similar to UP|Q2MJ18_MEDTR (Q2MJ18) Cytochrome P450 monooxygenase CYP72B, partial (80%)
CHRUN_JGVV540_3_T01	9.58725	10.6613	9.55607	-1.07407	0.0311871	-1.10525	0.000159685	0.876813	0.000124503	0.00141095	0.999979	0.00130217	VIT_00s0540g00040	35.1	not assigned.no ontology	weakly similar to GB|BAC57713.1|28564782|AP004348 receptor-like protein kinase-like protein {Oryza sativa (japonica cultivar-group)} (exp=0; wgp=1; cg=0), partial (6%)
CHR12_JGVV134_39_T01	6.75472	7.82619	6.55319	-1.07147	0.201523	-1.27299	0.000217787	0.342348	4.74439e-05	0.00167606	0.999979	0.000774114	VIT_12s0134g00470	35.3	not assigned.new
CHRUN_JGVV153_3_T01	8.2318	9.30291	8.34278	-1.07111	-0.11099	-0.960122	0.000741474	0.64782	0.00167606	0.00369599	0.999979	0.00687858	VIT_00s0153g00060	35.3	not assigned.new
CHR7_JGVV129_37_T01	11.2606	12.3317	11.147	-1.0711	0.113576	-1.18467	3.65011e-05	0.508529	1.40306e-05	0.000648959	0.999979	0.000412104	VIT_07s0129g00370	35.3	not assigned.new
CHR19_JGVV93_28_T01	6.81511	7.88615	6.68529	-1.07104	0.129823	-1.20087	9.25064e-06	0.386296	2.95621e-06	0.000323871	0.999979	0.000208978	VIT_19s0093g00390	26.9	misc.glutathione S transferases	GB|AY156048.1|AAN85826.1 glutathione S-transferase [Vitis vinifera]
CHR9_JGVV2_4_T01	8.66991	9.74065	8.89947	-1.07074	-0.229562	-0.841179	7.04836e-05	0.224197	0.000547696	0.000911156	0.999979	0.00324521	VIT_09s0002g00060	29.2.4	protein.synthesis.elongation	homologue to UP|Q9LN13_ARATH (Q9LN13) T6D22.2, partial (47%)
CHR14_JGVV128_96_T01	5.51858	6.58915	5.47543	-1.07057	0.04315	-1.11372	4.25029e-07	0.693088	2.79447e-07	0.000114174	0.999979	8.51276e-05	VIT_14s0128g01030	20.2.99	stress.abiotic.unspecified	weakly similar to UP|GL17_ARATH (Q9SFF9) Germin-like protein subfamily 1 member 7 precursor, partial (82%)
CHR6_JGVV4_52_T01	10.5753	11.6449	10.6418	-1.06965	-0.0665248	-1.00313	8.51414e-07	0.570101	1.65565e-06	0.000132052	0.999979	0.000163076	VIT_06s0004g07930	35.2	not assigned.unknown	similar to RF|NP_190730.2|30693508|NM_115021 nucleic acid binding {Arabidopsis thaliana} (exp=-1; wgp=0; cg=0), partial (4%)
CHR16_JGVV98_98_T01	9.47128	10.5391	9.62741	-1.06781	-0.156128	-0.911686	0.000549121	0.505255	0.00180461	0.00301508	0.999979	0.00726152	VIT_16s0098g00950	29.5.1	protein.degradation.subtilases
CHRUN_JGVV1232_3_T01	11.2293	12.2968	11.2948	-1.06756	-0.0655345	-1.00202	5.96904e-05	0.714902	0.000105364	0.0008399	0.999979	0.00117764	VIT_00s1232g00030	35.2	not assigned.unknown
CHR12_JGVV28_5_T01	11.9948	13.0623	12.1371	-1.06752	-0.142242	-0.925274	0.000642179	0.550918	0.00186703	0.00335142	0.999979	0.00744513	VIT_12s0028g04000	31.1	cell.organisation
CHR4_JGVV23_243_T01	7.71636	8.78293	7.7953	-1.06657	-0.0789371	-0.987633	0.00110088	0.756173	0.00192508	0.00488585	0.999979	0.00760415	VIT_04s0023g01240	26.2	misc.UDP glucosyl and glucoronyl transferases	weakly similar to UP|HQGT_ARATH (Q9M156) Probable hydroquinone glucosyltransferase (Arbutin synthase) , partial (66%)
CHR13_JGVV106_7_T01	7.85432	8.92082	7.96377	-1.0665	-0.109453	-0.957047	0.00148193	0.679703	0.00315127	0.00601134	0.999979	0.0108402	VIT_13s0106g00080	35.2	not assigned.unknown	weakly similar to UP|Q9LSB0_ARATH (Q9LSB0) Emb|CAB70981.1, partial (23%)
CHR7_JGVV5_427_T01	6.66712	7.73319	6.99146	-1.06607	-0.324336	-0.741735	0.000215296	0.135549	0.00336136	0.00166631	0.999979	0.01138	VIT_07s0005g04570	35.1	not assigned.no ontology	weakly similar to UP|Q42369_LUPAN (Q42369) Conglutin gamma precursor, partial (53%)
CHR18_JGVV1_316_T01	10.032	11.098	9.88164	-1.06603	0.150307	-1.21633	1.04254e-05	0.321976	2.80239e-06	0.00034267	0.999979	0.00020396	VIT_18s0001g05690	29.4	protein.postranslational modification	similar to RF|NP_564165.1|18395099|NM_102079 catalytic/ protein phosphatase type 2C {Arabidopsis thaliana} (exp=-1; wgp=0; cg=0), partial (86%)
CHR18_JGVV1_789_T01	12.2793	13.3453	12.3411	-1.06598	-0.061839	-1.00414	7.34223e-05	0.735716	0.000124842	0.00093114	0.999979	0.00130444	VIT_18s0001g11260	34.99	transport.misc	weakly similar to GB|AAP68341.1|31711970|BT008902 At2g26510 {Arabidopsis thaliana} (exp=-1; wgp=0; cg=0), partial (30%)
CHR6_JGVV4_356_T01	10.2975	11.363	10.2501	-1.06553	0.0474154	-1.11295	6.77584e-06	0.73915	4.39142e-06	0.000287259	0.999979	0.000250024	VIT_06s0004g04620	35.3	not assigned.new
CHR16_JGVV100_36_T01	6.57039	7.6348	6.2291	-1.06441	0.341286	-1.4057	0.00417238	0.278205	0.000565217	0.0130327	0.999979	0.00330332	VIT_16s0100g00940	16.8.2.3	secondary metabolism.flavonoids.chalcones.stilbene synthase	homologue to UP|Q9SPW2_VITRI (Q9SPW2) Stilbene synthase, complete
CHR12_JGVV34_113_T01	9.92865	10.9904	9.85769	-1.06172	0.0709573	-1.13268	0.000292372	0.740218	0.000169189	0.00199862	0.999979	0.00156916	VIT_12s0034g01120	26.2	misc.UDP glucosyl and glucoronyl transferases
CHR6_JGVV4_494_T01	11.2367	12.2983	11.2526	-1.06157	-0.0159231	-1.04565	4.83374e-05	0.927024	5.5514e-05	0.00075056	0.999979	0.000837785	VIT_06s0004g03140	13.2.4.4	amino acid metabolism.degradation.branched-chain group.leucine	homologue to UP|Q9SM62_PEA (Q9SM62) Isovaleryl-CoA Dehydrogenase (Auxin binding protein (Abp44)) precursor , partial (49%)
CHR8_JGVV7_68_T01	13.8829	14.9443	14.0177	-1.06138	-0.134814	-0.92657	2.69165e-05	0.415638	9.34915e-05	0.000553717	0.999979	0.001103	VIT_08s0007g08310	3.1.2.2	minor CHO metabolism.raffinose family.raffinose synthases.putative	similar to UP|Q84NI6_CUCME (Q84NI6) Alkaline alpha galactosidase II, partial (84%)
CHR7_RANDOM_JGVV161_18_T01	8.89409	9.95468	8.58301	-1.06059	0.311083	-1.37167	0.000125074	0.126317	1.15429e-05	0.00124146	0.999979	0.000380599	VIT_07s0104g00030	35.3	not assigned.new
CHR8_JGVV32_54_T01	9.00857	10.0687	9.00764	-1.06008	0.000927329	-1.06101	1.78195e-06	0.994023	1.76603e-06	0.000177888	0.999979	0.00016653	VIT_08s0032g00680	29.5.11.4.2	protein.degradation.ubiquitin.E3.RING
CHRUN_JGVV1679_1_T01	9.50438	10.5637	9.66238	-1.05931	-0.158002	-0.901311	1.61841e-05	0.316952	7.29228e-05	0.000424323	0.999979	0.000962392	VIT_00s1679g00010	35.2	not assigned.unknown	similar to UP|Q9FQY9_TOBAC (Q9FQY9) Avr9/Cf-9 rapidly elicited protein 75, partial (12%)
CHR6_JGVV61_59_T01	11.1452	12.2036	11.1965	-1.05836	-0.0513154	-1.00704	1.60076e-05	0.739724	2.57053e-05	0.000421728	0.999979	0.000569817	VIT_06s0061g01030	29.5.4	protein.degradation.aspartate protease	similar to UP|Q9FFC3_ARATH (Q9FFC3) Protease-like protein, partial (38%)
CHR3_JGVV17_46_T01	9.39994	10.4582	9.51318	-1.05825	-0.113245	-0.945008	0.000130937	0.561614	0.000341827	0.00127104	0.999979	0.00238673	VIT_03s0017g00830	17.5.1	hormone metabolism.ethylene.synthesis-degradation	weakly similar to UP|Q4JH25_SESRO (Q4JH25) GA 20-oxidase, partial (25%)
CHR8_JGVV7_303_T01	11.6085	12.6664	11.7746	-1.05787	-0.166106	-0.891765	2.14696e-05	0.306856	0.000103158	0.000490646	0.999979	0.00116433	VIT_08s0007g05800	33.1	development.storage proteins	similar to GB|BAB20775.1|12082132|AB042200 low-density lipoprotein receptor-related protein 9 {Mus musculus} (exp=-1; wgp=0; cg=0), partial (3%)
CHR10_JGVV92_19_T01	6.61069	7.66736	6.51253	-1.05667	0.0981624	-1.15484	0.00131321	0.703814	0.000669913	0.00551349	0.999979	0.00367191	VIT_10s0092g00220	35.1	not assigned.no ontology	weakly similar to UP|Q9LR57_ARATH (Q9LR57) F21B7.30, partial (57%)
CHR9_JGVV2_455_T01	7.81378	8.87026	7.91445	-1.05648	-0.100665	-0.955813	7.92325e-05	0.584064	0.000190469	0.000971884	0.999979	0.00168379	VIT_09s0002g05080	29.5.11.4.3.2	protein.degradation.ubiquitin.E3.SCF.FBOX	similar to UP|Q9FKJ0_ARATH (Q9FKJ0) Emb|CAB55405.1, partial (54%)
CHR19_JGVV14_351_T01	11.7611	12.8174	11.7648	-1.05632	-0.00362972	-1.05269	0.000133143	0.985047	0.000137198	0.0012813	0.999979	0.00138411	VIT_19s0014g03960	27.3.7	RNA.regulation of transcription.C2C2(Zn) CO-like, Constans-like zinc finger family	similar to UP|Q9LSQ8_ARATH (Q9LSQ8) Arabidopsis thaliana genomic DNA, chromosome 5, BAC clone:F24B18, partial (38%)
CHR3_JGVV17_95_T01	8.53003	9.58633	8.39094	-1.0563	0.13909	-1.19539	9.39471e-05	0.460381	3.0326e-05	0.00106513	0.999979	0.000617575	VIT_03s0017g01550	30.2.17	signalling.receptor kinases.DUF 26	similar to GP|13506747|gb|AAK28316.1 receptor-like protein kinase 5 {Arabidopsis thaliana}, partial (20%)
CHR13_JGVV19_305_T01	8.90754	9.96288	9.0901	-1.05534	-0.182563	-0.872779	0.000314232	0.401136	0.00138147	0.00208966	0.999979	0.00599254	VIT_13s0019g02100	35.3	not assigned.new	similar to UP|Q5JMQ3_ORYSA (Q5JMQ3) Nodulation receptor kinase-like, partial (39%)
CHR5_JGVV20_32_T01	10.5776	11.6327	10.6967	-1.05511	-0.119161	-0.935951	1.10301e-06	0.321591	3.75668e-06	0.000155947	0.999979	0.000232231	VIT_05s0020g00390	29.4	protein.postranslational modification	similar to UP|O82469_MESCR (O82469) Protein phosphatase-2C, partial (82%)
CHR4_GSVIVT00035889001_T01	5.49255	6.54736	5.4462	-1.05481	0.0463464	-1.10116	0.00158098	0.860506	0.00115382	0.00630031	0.999979	0.00530154	VIT_04s0008g05790	35.3	not assigned.new
CHR18_JGVV1_710_T01	12.9635	14.0177	12.3442	-1.05425	0.619239	-1.67349	0.0860639	0.293072	0.0118755	0.151646	0.999979	0.0302951	VIT_18s0001g10450	17.1.2	hormone metabolism.abscisic acid.signal transduction	similar to UP|Q6QPK1_LYCES (Q6QPK1) AREB-like protein, partial (70%)
CHR17_JGVV0_293_T01	8.19687	9.24974	8.26226	-1.05287	-0.0653833	-0.987484	0.00118376	0.796265	0.00188425	0.00512284	0.999979	0.00749539	VIT_17s0000g07060	26.2	misc.UDP glucosyl and glucoronyl transferases	weakly similar to GB|AAP53037.1|31431229|AE016959 UDP-glucoronosyl and UDP-glucosyl transferase {Oryza sativa (japonica cultivar-group)} (exp=0; wgp=1; cg=0), partial (38%)
CHR14_JGVV60_63_T01	5.99378	7.04608	6.16901	-1.05231	-0.175235	-0.877073	2.3826e-06	0.182846	1.45419e-05	0.000197302	0.999979	0.000417995	VIT_14s0060g01990	31.1	cell.organisation	weakly similar to UP|Q6NPT8_ARATH (Q6NPT8) At2g02230, partial (28%)
CHR6_JGVV9_151_T01	8.37569	9.4274	8.43282	-1.0517	-0.0571248	-0.994577	2.46547e-05	0.722165	4.1574e-05	0.00052506	0.999979	0.000717565	VIT_06s0009g02050	35.3	not assigned.new	similar to UP|Q94FM0_CITPA (Q94FM0) Pol polyprotein, partial (20%)
CHR18_JGVV1_713_T01	8.41495	9.46565	8.42682	-1.0507	-0.0118724	-1.03883	7.53017e-05	0.947601	8.33838e-05	0.000947974	0.999979	0.00103351	VIT_18s0001g10480	35.2	not assigned.unknown	similar to UP|Q27GI7_ARATH (Q27GI7) Protein At5g42900, partial (24%)
CHRUN_JGVV181_8_T01	8.87315	9.92369	8.83262	-1.05054	0.0405319	-1.09107	2.58224e-05	0.801286	1.80172e-05	0.000539241	0.999979	0.000479198	VIT_00s0181g00080	29.5.11.4.3.2	protein.degradation.ubiquitin.E3.SCF.FBOX	similar to UP|Q2HTZ5_MEDTR (Q2HTZ5) At1g61340, partial (34%)
CHRUN_JGVV338_3_T01	9.8714	10.9218	9.96634	-1.05036	-0.0949415	-0.955417	7.83358e-06	0.508175	1.96375e-05	0.000303988	0.999979	0.000498512	VIT_00s0338g00030	30.5	signalling.G-proteins	similar to GB|AAP37803.1|30725562|BT008444 At4g35750 {Arabidopsis thaliana} (exp=-1; wgp=0; cg=0), complete
CHR16_JGVV13_123_T01	10.249	11.2988	10.1999	-1.04981	0.0491413	-1.09895	6.21839e-06	0.723934	3.93729e-06	0.000282081	0.999979	0.000236891	VIT_16s0013g01920	29.4.1.59	protein.postranslational modification.kinase.receptor like cytoplasmatic kinase IX	similar to UP|Q9FKG6_ARATH (Q9FKG6) Receptor kinase-like protein, partial (14%)
CHRUN_JGVV2146_1_T01	7.11169	8.16129	7.22755	-1.0496	-0.115859	-0.933744	0.0106999	0.743796	0.0197831	0.0274694	0.999979	0.0458955	VIT_00s2146g00010	35.2	not assigned.unknown	similar to UP|Q4AC14_BRACM (Q4AC14) 117M18_4, partial (74%)
CHR17_JGVV0_720_T01	11.9534	13.0023	11.9259	-1.04886	0.0275549	-1.07642	1.5027e-06	0.819284	1.14943e-06	0.000170128	0.999979	0.000141028	VIT_17s0000g02290	35.1.19	not assigned.no ontology.C2 domain-containing protein	similar to UP|Q9LVH4_ARATH (Q9LVH4) GTPase activating protein-like (At3g17980), partial (94%)
CHR13_JGVV64_59_T01	10.1982	11.2468	10.2126	-1.0486	-0.0144087	-1.03419	7.41096e-06	0.918662	8.49285e-06	0.000299981	0.999979	0.000338351	VIT_13s0064g01220	27.3.99	RNA.regulation of transcription.unclassified	homologue to UP|Q41123_PHAVU (Q41123) PVPR3 protein, partial (48%)
CHR14_JGVV219_4_T01	9.04977	10.0968	9.23677	-1.04705	-0.187005	-0.860047	9.54265e-06	0.21148	6.12778e-05	0.000330019	0.999979	0.000881391	VIT_14s0219g00040	35.2	not assigned.unknown	weakly similar to UP|Q6YRM6_ORYSA (Q6YRM6) Zinc finger (C3HC4-type RING finger) protein family-like, partial (21%)
CHR14_JGVV60_158_T01	7.4424	8.4894	7.60766	-1.047	-0.165257	-0.881742	3.43447e-05	0.32754	0.000160869	0.000632608	0.999979	0.00152454	VIT_14s0060g01000	28.99	DNA.unspecified	weakly similar to UP|Q84LH3_ARATH (Q84LH3) Werner Syndrome-like exonuclease (At4g13870), partial (53%)
CHR16_JGVV100_87_T01	8.87869	9.92478	9.14736	-1.04609	-0.268668	-0.77742	3.1321e-05	0.119607	0.000421616	0.000603518	0.999979	0.00273629	VIT_16s0100g00400	27.3.3	RNA.regulation of transcription.AP2_EREBP, APETALA2_Ethylene-responsive element binding protein family	similar to UP|Q38Q39_ARATH (Q38Q39) Ap2/EREBP transcription factor, partial (68%)
CHR14_JGVV108_100_T01	12.3493	13.395	12.4309	-1.04573	-0.0815984	-0.964128	8.49032e-06	0.570031	1.86655e-05	0.000312568	0.999979	0.000485004	VIT_14s0108g01080	27.3.25	RNA.regulation of transcription.MYB domain transcription factor family
CHR2_JGVV25_181_T01	7.67104	8.71641	7.63572	-1.04537	0.0353171	-1.08069	2.68294e-05	0.826208	1.95768e-05	0.000553232	0.999979	0.000498107	VIT_02s0025g01940	10.2.1	cell wall.cellulose synthesis.cellulose synthase	similar to UP|Q3Y6V1_TOBAC (Q3Y6V1) Cellulose synthase-like protein CslG, partial (33%)
CHR19_JGVV14_461_T01	11.3646	12.4097	11.47	-1.04506	-0.105367	-0.939688	6.53061e-05	0.554392	0.000167054	0.000876353	0.999979	0.00155624	VIT_19s0014g05190	35.2	not assigned.unknown	similar to UP|Q3RGT3_XYLFA (Q3RGT3) Cellulase precursor , partial (3%)
CHR14_JGVV60_213_T01	8.74453	9.78926	8.88792	-1.04474	-0.143386	-0.90135	0.00021756	0.484304	0.000721299	0.00167535	0.999979	0.00386327	VIT_14s0060g00420	30.1.2	signalling.in sugar and nutrient physiology.pyruvate dehydrogenase kinase	similar to UP|Q6PP99_SOYBN (Q6PP99) Mitochondrial pyruvate dehydrogenase kinase isoform 1 , complete
CHR19_JGVV93_38_T01	10.6928	11.7373	11.0796	-1.04453	-0.386792	-0.657734	0.00308185	0.194763	0.0379609	0.0103684	0.999979	0.0784904	VIT_19s0093g00550	17.1.1.1.10	hormone metabolism.abscisic acid.synthesis-degradation.synthesis.9-cis-epoxycarotenoid dioxygenase	UP|Q5SGD1_VITVI (Q5SGD1) 9-cis-epoxycarotenoid dioxygenase 1, complete
CHR18_JGVV1_68_T01	13.098	14.1421	13.3098	-1.04406	-0.211777	-0.832281	0.000443504	0.347208	0.00241986	0.00262	0.999979	0.00895707	VIT_18s0001g01030	35.1	not assigned.no ontology	similar to UP|Q5UFQ8_MALDO (Q5UFQ8) Protein disulfide isomerase (Fragment), partial (93%)
CHR14_JGVV108_91_T01	9.68543	10.7278	9.64933	-1.04233	0.036091	-1.07842	2.45731e-05	0.820331	1.7772e-05	0.000525027	0.999979	0.000474816	VIT_14s0108g00990	35.2	not assigned.unknown	similar to UP|Q95U71_DROME (Q95U71) GH02705p (CG1212-PB, isoform B), partial (3%)
CHR19_JGVV14_94_T01	9.02487	10.0655	8.99145	-1.04062	0.0334207	-1.07405	0.000392894	0.87761	0.000303081	0.00242372	0.999979	0.00222503	VIT_19s0014g01120	26.16	misc.myrosinases-lectin-jacalin	similar to UP|Q39436_BETVU (Q39436) SIEP1L protein precursor, partial (50%)
CHR17_JGVV0_628_T01	8.79985	9.84027	8.43017	-1.04043	0.369678	-1.41011	5.31619e-05	0.049208	2.80195e-06	0.000785048	0.999979	0.00020396	VIT_17s0000g03370	35.2	not assigned.unknown
CHR1_JGVV26_217_T01	11.5141	12.5541	11.3955	-1.03998	0.118632	-1.15861	5.0189e-05	0.492335	1.823e-05	0.000764186	0.999979	0.000479678	VIT_01s0026g00360	33.99	development.unspecified
CHR16_JGVV39_71_T01	6.47364	7.51254	6.5453	-1.0389	-0.0716549	-0.967242	0.0220598	0.858754	0.0307292	0.0492964	0.999979	0.0658603	VIT_16s0039g01230	35.2	not assigned.unknown
CHR4_JGVV8_192_T01	8.82237	9.86068	8.84526	-1.03831	-0.0228942	-1.01542	0.000190827	0.908191	0.000230587	0.00155637	0.999979	0.00187962	VIT_04s0008g02050	35.1	not assigned.no ontology	similar to RF|NP_195044.2|30689631|NM_119472 catalytic/ hydrolase {Arabidopsis thaliana} (exp=-1; wgp=0; cg=0), partial (45%)
CHR13_JGVV106_5_T01	10.4358	11.4736	10.4318	-1.03783	0.00394509	-1.04177	2.54702e-05	0.98016	2.45729e-05	0.00053453	0.999979	0.000559777	VIT_13s0106g00060	35.2	not assigned.unknown	weakly similar to UP|Q9LSB0_ARATH (Q9LSB0) Emb|CAB70981.1, partial (23%)
CHR4_JGVV44_69_T01	11.7142	12.7519	11.7907	-1.0377	-0.076481	-0.961216	5.52063e-06	0.575161	1.17285e-05	0.000269437	0.999979	0.000383066	VIT_04s0044g01290	30.6	signalling.MAP kinases	similar to UP|Q6RFY3_LYCES (Q6RFY3) MAP3Ka, partial (28%)
CHR14_GSVIVT00022036001_T01	10.1067	11.1437	10.229	-1.03706	-0.122383	-0.914674	3.6136e-05	0.462409	0.000112768	0.000645195	0.999979	0.00122237	VIT_14s0030g00190	35.2	not assigned.unknown	similar to GP|3776569|gb|AAC64886.1| ESTs gb|R65549 and gb|AA651123 come from this gene. {Arabidopsis thaliana}, partial (18%)
CHR1_JGVV26_225_T01	12.1971	13.2338	12.3884	-1.0367	-0.191247	-0.845452	0.00023041	0.354412	0.00116467	0.00173739	0.999979	0.00532819	VIT_01s0026g00280	3.2.3	minor CHO metabolism.trehalose.potential TPS_TPP	similar to UP|Q9LMI0_ARATH (Q9LMI0) T2D23.11 protein, partial (33%)
CHR2_GSVIVT00013212001_T01	8.50128	9.53779	8.74956	-1.03651	-0.248279	-0.788228	0.000127138	0.205129	0.00117085	0.00125269	0.999979	0.00534443	VIT_02s0012g00800	35.3	not assigned.new
CHR2_JGVV154_46_T01	11.4471	12.4825	11.5687	-1.03541	-0.121637	-0.913773	0.00100841	0.619181	0.00248027	0.00460262	0.999979	0.00912355	VIT_02s0154g00520	27.3.99	RNA.regulation of transcription.unclassified	similar to UP|Q940R4_ARATH (Q940R4) AT4g16560/dl4305c, partial (28%)
CHRUN_JGVV411_1_T01	6.8849	7.91991	6.94785	-1.03502	-0.06295	-0.972068	1.36478e-06	0.595305	2.59618e-06	0.000166961	0.999979	0.000197876	VIT_00s0411g00010	35.2	not assigned.unknown	weakly similar to UP|Q6ERI3_ORYSA (Q6ERI3) Ankyrin repeat family protein-like, partial (6%)
CHR8_PDVV7_580_T01	9.57333	10.6068	9.93561	-1.03343	-0.362272	-0.67116	0.00130613	0.167573	0.0187712	0.00549003	0.999979	0.0439377	VIT_08s0007g02850	29.5.11.4.3.2	protein.degradation.ubiquitin.E3.SCF.FBOX
CHR5_JGVV49_95_T01	8.93393	9.96718	8.91814	-1.03325	0.0157858	-1.04904	0.000402192	0.941744	0.0003554	0.00245905	0.999979	0.00244568	VIT_05s0049g01080	26.9	misc.glutathione S transferases	weakly similar to UP|Q9FQE4_SOYBN (Q9FQE4) Glutathione S-transferase GST 14 (Fragment) , partial (91%)
CHR13_JGVV67_120_T01	5.74287	6.77596	5.63316	-1.03309	0.109703	-1.14279	0.000139383	0.567326	5.66889e-05	0.00131251	0.999979	0.000847722	VIT_13s0067g02050	35.2	not assigned.unknown	weakly similar to UP|Q9FMG5_ARATH (Q9FMG5) Gb|AAD25673.1, partial (6%)
CHR9_JGVV70_13_T01	11.6222	12.6548	11.7549	-1.03261	-0.132737	-0.89987	0.000108051	0.477689	0.000348995	0.00114146	0.999979	0.00241462	VIT_09s0070g00140	29.4	protein.postranslational modification	similar to UP|Q9LEU7_ARATH (Q9LEU7) Serine/threonine protein kinase-like protein (CBL-interacting protein kinase 5), partial (91%)
CHRUN_JGVV2512_1_T01	10.5252	11.5573	10.7566	-1.03208	-0.231439	-0.800637	1.11202e-05	0.128884	0.000117503	0.000354685	0.999979	0.00125251	VIT_00s2512g00010	35.2	not assigned.unknown	weakly similar to UP|Q8T885_CIOIN (Q8T885) Calcitonin gene-related peptide receptor component protein, partial (19%)
CHR18_JGVV1_253_T01	11.5227	12.5544	11.433	-1.03172	0.0897308	-1.12145	3.09857e-06	0.485278	1.32028e-06	0.000214426	0.999979	0.000150605	VIT_18s0001g04470	27.3.35	RNA.regulation of transcription.bZIP transcription factor family	similar to UP|Q93XA1_PHAVU (Q93XA1) TGA-type basic leucine zipper protein TGA2.1, partial (76%)
CHR9_JGVV2_324_T01	13.1631	14.1939	13.2159	-1.03078	-0.0527372	-0.978044	8.90775e-06	0.709797	1.48471e-05	0.000318492	0.999979	0.000421842	VIT_09s0002g03560	34.16	transport.ABC transporters and multidrug resistance systems	similar to UP|Q8LP45_TOBAC (Q8LP45) Pleiotropic drug resistance like protein, partial (21%)
CHR7_PDVV95_42_T01	8.95105	9.98129	9.13427	-1.03023	-0.183218	-0.847016	7.4461e-05	0.311369	0.000399197	0.000939875	0.999979	0.00263713	VIT_07s0095g00560	35.3	not assigned.new	similar to UP|PSBP_CUCSA (Q9SLQ8) Oxygen-evolving enhancer protein 2, chloroplast precursor (OEE2) (23 kDa subunit of oxygen evolving system of photosystem II) (OEC 23 kDa subunit) (23 kDa thylakoid membrane protein) (OEC23), partial (94%)
CHR3_JGVV63_55_T01	11.2368	12.267	11.3315	-1.03021	-0.0946586	-0.935551	7.27626e-06	0.498186	1.85721e-05	0.000297345	0.999979	0.000484366	VIT_03s0063g00590	35.3	not assigned.new	similar to UP|Q9LJK9_ARATH (Q9LJK9) Arabidopsis thaliana genomic DNA, chromosome 3, P1 clone: MVI11, partial (15%)
CHR5_JGVV49_99_T01	9.8727	10.9017	9.81109	-1.02904	0.0616097	-1.09065	2.93484e-05	0.700562	1.6897e-05	0.00058156	0.999979	0.000460598	VIT_05s0049g01120	26.9	misc.glutathione S transferases	weakly similar to UP|Q9FQE4_SOYBN (Q9FQE4) Glutathione S-transferase GST 14 (Fragment) , partial (91%)
CHR2_JGVV25_338_T01	11.6428	12.671	11.504	-1.02821	0.138736	-1.16695	1.20774e-05	0.34939	3.44635e-06	0.000369364	0.999979	0.000224351	VIT_02s0025g03660	11.1.8	lipid metabolism.FA synthesis and FA elongation.acyl coa ligase	similar to UP|Q9SMT7_ARATH (Q9SMT7) 4-coumarate-CoA ligase-like protein (Adenosine monophosphate binding protein 3 AMPBP3), partial (92%)
CHR18_JGVV157_2_T01	12.5582	13.5864	12.6584	-1.0282	-0.100176	-0.928023	5.56586e-05	0.560863	0.000138871	0.00080502	0.999979	0.00138792	VIT_18s0157g00020	33.99	development.unspecified	similar to GB|AAF00023.1|6002520|AF076686 GIGANTEA {Arabidopsis thaliana} (exp=-1; wgp=0; cg=0), partial (28%)
CHR4_JGVV8_419_T01	11.7274	12.7555	11.7717	-1.02809	-0.0442127	-0.983877	7.78789e-05	0.803461	0.000115106	0.000964478	0.999979	0.00123729	VIT_04s0008g04480	29.5.11.4.2	protein.degradation.ubiquitin.E3.RING	similar to UP|Q3E951_ARATH (Q3E951) Protein At5g25560, partial (82%)
CHR16_JGVV100_22_T01	5.72817	6.75578	5.86284	-1.02761	-0.134673	-0.892938	2.05012e-05	0.388251	7.5365e-05	0.000480957	0.999979	0.000981159	VIT_16s0100g01100	16.8.2.3	secondary metabolism.flavonoids.chalcones.stilbene synthase	UP|THS1_VITVI (P28343) Stilbene synthase 1 (Resveratrol synthase 1) (Trihydroxystilbene synthase 1) (PSV25) , complete
CHR7_JGVV104_36_T01	10.5986	11.6261	10.563	-1.02755	0.0355547	-1.06311	9.02326e-05	0.843772	6.64779e-05	0.0010403	0.999979	0.000915689	VIT_07s0104g01470	29.2.5	protein.synthesis.release	similar to UP|Q2R068_ORYSA (Q2R068) Peptide chain release factor 1, partial (59%)
CHR11_JGVV37_117_T01	10.728	11.7536	10.9721	-1.02553	-0.244096	-0.781435	0.00261505	0.383307	0.0136394	0.00913922	0.999979	0.0339279	VIT_11s0037g01390	11.9.4.2	lipid metabolism.lipid degradation.beta-oxidation.acyl CoA DH	similar to GB|AAF73843.1|8163758|AF207994 acyl-CoA oxidase ACX3 {Arabidopsis thaliana} (exp=-1; wgp=0; cg=0), partial (25%)
CHR3_JGVV91_107_T01	9.69712	10.7226	9.73784	-1.0255	-0.0407193	-0.984779	4.48282e-05	0.807096	6.49244e-05	0.000717567	0.999979	0.0009049	VIT_03s0091g00120	20.1.7	stress.biotic.PR-proteins	similar to UP|Q9XIY9_TOBAC (Q9XIY9) NtPRp27, partial (83%)
CHR4_JGVV44_137_T01	7.14489	8.17032	7.28161	-1.02543	-0.136725	-0.888704	0.00155964	0.59521	0.00414719	0.00623876	0.999979	0.0133705	VIT_04s0044g00430	33.99	development.unspecified	weakly similar to UP|Q94JU2_ARATH (Q94JU2) AT3g28050/MMG15_6, partial (69%)
CHR17_JGVV0_629_T01	8.33795	9.36238	8.44383	-1.02443	-0.105878	-0.918551	0.000127698	0.573796	0.000322806	0.00125527	0.999979	0.00230847	VIT_17s0000g03360	35.3	not assigned.new
CHR17_JGVV0_320_T01	9.58845	10.6113	9.67236	-1.02282	-0.0839174	-0.938898	5.93207e-06	0.536262	1.3733e-05	0.000275741	0.999979	0.000409402	VIT_17s0000g06760	35.2	not assigned.unknown
CHR3_JGVV91_108_T01	8.13411	9.15688	8.13237	-1.02277	0.00174418	-1.02452	0.00042247	0.99353	0.000416683	0.00253989	0.999979	0.0027143	VIT_03s0091g00110	13.1.3.4	amino acid metabolism.synthesis.aspartate family.methionine
CHR9_JGVV70_19_T01	8.2329	9.25525	8.50794	-1.02235	-0.275046	-0.747303	0.00174568	0.299827	0.0124931	0.00677211	0.999979	0.0315709	VIT_09s0070g00220	35.2	not assigned.unknown
CHR17_GSVIVT00008439001_T01	6.4886	7.51019	6.42943	-1.0216	0.0591697	-1.08077	0.00202895	0.823091	0.00135474	0.00757115	0.999979	0.00591304	VIT_17s0000g02340	30.2.99	signalling.receptor kinases.misc	similar to UP|Q75WU3_POPNI (Q75WU3) Leucine-rich repeat receptor-like protein kinase 1, partial (28%)
CHR1_JGVV244_10_T01	11.5767	12.5981	11.6911	-1.02146	-0.114438	-0.907027	2.50536e-05	0.468046	7.50118e-05	0.000528613	0.999979	0.000978231	VIT_01s0244g00110	35.2	not assigned.unknown
CHR12_JGVV28_34_T01	11.6619	12.6829	11.7942	-1.02105	-0.132281	-0.888769	6.65843e-06	0.340089	2.55094e-05	0.000287259	0.999979	0.000567176	VIT_12s0028g03700	35.3	not assigned.new
CHR7_JGVV5_529_T01	7.45429	8.47519	7.81595	-1.0209	-0.361659	-0.659237	0.00544177	0.252097	0.0490237	0.0160302	0.999979	0.0969093	VIT_07s0005g05930	20.2.99	stress.abiotic.unspecified	weakly similar to UP|Q9AR81_PEA (Q9AR81) Germin-like protein precursor, partial (96%)
CHR10_GSVIVT00021633001_T01	8.86496	9.88582	8.91179	-1.02086	-0.0468365	-0.974023	0.000755552	0.839518	0.00107993	0.00374972	0.999979	0.00506601	VIT_10s0003g04750	35.2	not assigned.unknown	similar to UP|Q5ZC77_ORYSA (Q5ZC77) ATP synthase beta subunit/transcription termination factor rho-like, partial (65%)
CHR6_JGVV80_45_T01	6.56468	7.58401	6.73317	-1.01933	-0.168493	-0.850836	1.45812e-06	0.166731	8.99486e-06	0.000170006	0.999979	0.000345177	VIT_06s0080g00780	27.3.27	RNA.regulation of transcription.NAC domain transcription factor family	homologue to UP|Q9ZVP8_ARATH (Q9ZVP8) NAM (No apical meristem)-like protein, partial (37%)
CHR3_JGVV97_3_T01	7.11784	8.1367	7.29408	-1.01886	-0.176234	-0.842625	0.000570212	0.434496	0.00233277	0.00309273	0.999979	0.00872988	VIT_03s0097g00030	26.16	misc.myrosinases-lectin-jacalin
CHR12_JGVV34_55_T01	9.79897	10.8177	9.94508	-1.01869	-0.146102	-0.872588	0.00449448	0.624429	0.0112833	0.0138111	0.999979	0.0290985	VIT_12s0034g01930	33.1	development.storage proteins	weakly similar to UP|Q84TL6_MAIZE (Q84TL6) Legumin-like protein, partial (39%)
CHR16_JGVV50_112_T01	6.6282	7.64673	6.78205	-1.01853	-0.15385	-0.86468	0.00292832	0.582527	0.00819197	0.00996304	0.999979	0.0225455	VIT_16s0050g01530	20.1.2	stress.biotic.receptors	weakly similar to GP|14330716|emb|CAC40826. HcrVf2 protein {Malus floribunda}, partial (16%)
CHR2_JGVV12_225_T01	7.74585	8.76426	7.81931	-1.01842	-0.0734662	-0.944951	0.000601149	0.743363	0.00106866	0.00320339	0.999979	0.00503391	VIT_02s0012g00390	16.8.4	secondary metabolism.flavonoids.flavonols
CHR18_JGVV1_624_T01	12.234	13.2524	12.3613	-1.01837	-0.127356	-0.89101	0.000502868	0.56353	0.00139693	0.00284973	0.999979	0.00603832	VIT_18s0001g09510	26.10	misc.cytochrome P450	weakly similar to GB|CAB80398.1|7270715|ATCHRIV87 cytochrome P450-like protein {Arabidopsis thaliana} (exp=0; wgp=1; cg=0), partial (58%)
CHR18_GSVIVT00037173001_T01	8.43119	9.44922	8.44395	-1.01803	-0.0127581	-1.00527	0.00350949	0.964363	0.00381167	0.0114172	0.999979	0.0125132	VIT_18s0089g00530	27.3.7	RNA.regulation of transcription.C2C2(Zn) CO-like, Constans-like zinc finger family	similar to UP|Q9LSQ8_ARATH (Q9LSQ8) Arabidopsis thaliana genomic DNA, chromosome 5, BAC clone:F24B18, partial (38%)
CHR7_JGVV197_6_T01	8.24438	9.26239	8.28668	-1.01801	-0.0422975	-0.975709	3.74404e-05	0.794497	5.53539e-05	0.000655813	0.999979	0.00083665	VIT_07s0197g00060	27.3.20	RNA.regulation of transcription.G2-like transcription factor family, GARP
CHR12_JGVV28_245_T01	10.4361	11.4539	10.5017	-1.01784	-0.0656185	-0.95222	2.80433e-06	0.599681	5.48093e-06	0.000208119	0.999979	0.000274961	VIT_12s0028g01410	20.2.1	stress.abiotic.heat	similar to UP|HSF8_LYCES (Q40152) Heat shock factor protein HSF8 (Heat shock transcription factor 8) (HSTF 8) (Heat stress transcription factor), partial (24%)
CHR18_JGVV1_300_T01	10.9771	11.9943	11.0405	-1.01721	-0.0634245	-0.953782	3.22397e-05	0.691795	5.84163e-05	0.000613009	0.999979	0.000864801	VIT_18s0001g05420	35.1	not assigned.no ontology	similar to RF|NP_177937.1|15218229|NM_106463 carbohydrate transporter/ sugar porter/ transporter {Arabidopsis thaliana} (exp=-1; wgp=0; cg=0), partial (34%)
CHR9_JGVV2_3_T01	6.69225	7.70901	6.72072	-1.01676	-0.0284684	-0.988287	2.83265e-05	0.856379	3.6944e-05	0.000572	0.999979	0.000679738	VIT_09s0002g00050	35.3	not assigned.new
CHR12_JGVV28_69_T01	9.9365	10.9528	10.6091	-1.01625	-0.672563	-0.34369	0.00694821	0.0520618	0.291393	0.0193947	0.999979	0.410155	VIT_12s0028g03300	27.3.12	RNA.regulation of transcription.C3H zinc finger family	similar to RF|NP_179571.1|15224852|NM_127539 nucleic acid binding {Arabidopsis thaliana} (exp=-1; wgp=0; cg=0), partial (53%)
CHR3_PDVV17_14_T01	8.1748	9.19104	7.80539	-1.01624	0.369407	-1.38565	0.00357906	0.212066	0.000361478	0.0115886	0.999979	0.00247024	VIT_03s0017g00250	35.2	not assigned.unknown
CHR6_JGVV4_538_T01	8.39421	9.40934	8.3746	-1.01514	0.0196078	-1.03474	2.75683e-05	0.900317	2.30089e-05	0.000561804	0.999979	0.000541313	VIT_06s0004g02670	34.22	transport.cyclic nucleotide or calcium regulated channels
CHR9_JGVV2_82_T01	9.81175	10.8261	9.75388	-1.01436	0.0578682	-1.07223	6.3821e-06	0.668086	3.66522e-06	0.000283343	0.999979	0.000231536	VIT_09s0002g01000	35.2	not assigned.unknown	similar to UP|Q9MA01_ARATH (Q9MA01) F20B17.20, partial (11%)
CHR17_JGVV0_660_T01	8.13424	9.14731	8.04149	-1.01307	0.0927494	-1.10582	0.000105046	0.609999	4.76669e-05	0.00112792	0.999979	0.000776039	VIT_17s0000g02990	34.99	transport.misc	weakly similar to RF|NP_180983.1|15226290|NM_128988 antiporter/ drug transporter/ transporter {Arabidopsis thaliana} (exp=-1; wgp=0; cg=0), partial (46%)
CHR16_JGVV39_111_T01	6.77463	7.78633	6.42164	-1.0117	0.352991	-1.36469	0.000216157	0.0916277	1.42056e-05	0.00166986	0.999979	0.000413697	VIT_16s0039g01710	27.3.25	RNA.regulation of transcription.MYB domain transcription factor family
CHRUN_JGVV265_11_T01	6.84634	7.8579	6.85432	-1.01155	-0.00797945	-1.00358	0.000151889	0.966198	0.000162645	0.00137343	0.999979	0.00153351	VIT_00s0265g00110	35.3	not assigned.new
CHR8_JGVV58_60_T01	10.5784	11.5896	10.6894	-1.01122	-0.111027	-0.900191	1.26328e-05	0.445503	3.81233e-05	0.000376296	0.999979	0.000687293	VIT_08s0058g00860	35.2	not assigned.unknown	weakly similar to GB|AAK49593.1|13926237|AF372877 AT5g01750/T20L15_20 {Arabidopsis thaliana} (exp=-1; wgp=0; cg=0), partial (81%)
CHR18_JGVV75_36_T01	8.38945	9.40037	8.56226	-1.01093	-0.172818	-0.838108	3.73836e-05	0.294854	0.000198972	0.000655609	0.999979	0.00172822	VIT_18s0075g00480	20.1.2	stress.biotic.receptors	GB|AF365879.1|AAQ15191.1 resistance protein [Vitis vinifera]
CHR16_RANDOM_PDVV196_7_T01	9.704	10.7149	9.98296	-1.01089	-0.278959	-0.731931	0.000230268	0.175376	0.00271402	0.00173709	0.999979	0.00971022	VIT_16s0039g00180	29.2.3	protein.synthesis.initiation	similar to UP|Q6H874_ORYSA (Q6H874) DEAD/DEAH box helicase-like, partial (12%)
CHR5_JGVV49_44_T01	10.1202	11.1304	10.115	-1.01025	0.00513063	-1.01538	4.48104e-05	0.975053	4.27633e-05	0.000717567	0.999979	0.000729324	VIT_05s0049g00470	9.3	mitochondrial electron transport_ATP synthesis.electron transfer flavoprotein	similar to UP|Q8LFE0_ARATH (Q8LFE0) Electron transfer flavoprotein beta-subunit-like, complete
CHR3_JGVV63_108_T01	7.65903	8.66834	7.41279	-1.00931	0.24624	-1.25555	0.000182717	0.215159	2.55031e-05	0.00151917	0.999979	0.000567176	VIT_03s0063g01170	26.8	misc.nitrilases, *nitrile lyases, berberine bridge enzymes, reticuline oxidases, troponine reductases	weakly similar to UP|Q6ED34_LYCES (Q6ED34) Methylesterase, partial (69%)
CHR5_JGVV49_37_T01	9.26621	10.2749	9.19329	-1.00872	0.0729231	-1.08165	5.30825e-05	0.663419	2.77693e-05	0.000784268	0.999979	0.000592459	VIT_05s0049g00400	17.5.1	hormone metabolism.ethylene.synthesis-degradation	weakly similar to UP|Q84MB3_ARATH (Q84MB3) At1g06620, partial (75%)
CHR7_JGVV5_37_T01	8.79712	9.80582	8.72252	-1.0087	0.0745955	-1.08329	0.000361169	0.720746	0.00019903	0.00229411	0.999979	0.00172822	VIT_07s0005g00390	26.3	misc.gluco-, galacto- and mannosidases	similar to UP|Q3EDK1_ARATH (Q3EDK1) Protein At1g02850, partial (85%)
CHR5_JGVV20_176_T01	13.4781	14.4861	13.6751	-1.008	-0.196938	-0.81106	0.000188083	0.31671	0.00107737	0.00154228	0.999979	0.00506283	VIT_05s0020g01910	2.2.2.1	major CHO metabolism.degradation.starch.starch cleavage	similar to UP|Q9XH69_PRUAR (Q9XH69) Beta-amylase (Fragment), partial (95%)
CHR14_JGVV60_37_T01	10.2213	11.2288	10.2085	-1.00751	0.0127521	-1.02026	1.01207e-05	0.927389	8.9481e-06	0.000337128	0.999979	0.000344729	VIT_14s0060g02270	35.1	not assigned.no ontology	homologue to UP|Q5J907_ELAGV (Q5J907) Translationally controlled tumor protein, complete
CHR2_JGVV25_17_T01	7.43313	8.4401	7.5053	-1.00698	-0.0721678	-0.934808	0.00154788	0.774	0.00261024	0.00620433	0.999979	0.00944064	VIT_02s0025g00190	35.2	not assigned.unknown
CHR8_JGVV7_742_T01	8.61289	9.61983	8.74151	-1.00694	-0.128626	-0.878313	0.000241427	0.519552	0.000729015	0.00178885	0.999979	0.0038904	VIT_08s0007g01160	26.16	misc.myrosinases-lectin-jacalin	similar to UP|Q6DU55_PRUPE (Q6DU55) S-locus-like receptor protein kinase (Fragment), partial (26%)
CHR1_JGVV137_5_T01	9.51977	10.5265	9.59474	-1.00675	-0.0749716	-0.931774	3.99748e-06	0.558879	8.6262e-06	0.000234715	0.999979	0.000339861	VIT_01s0137g00780	29.5.11.4.2	protein.degradation.ubiquitin.E3.RING	similar to RF|NP_178507.1|15228108|NM_126459 protein binding {Arabidopsis thaliana} (exp=-1; wgp=0; cg=0), partial (45%)
CHR18_JGVV72_101_T01	12.9077	13.9145	13.0722	-1.00672	-0.16447	-0.842254	6.30061e-05	0.342144	0.000297202	0.000863528	0.999979	0.0021977	VIT_18s0072g00160	26.12	misc.peroxidases	similar to UP|Q43032_PETCR (Q43032) Anionic peroxidase precursor , partial (85%)
CHR18_JGVV166_23_T01	11.1996	12.2064	11.2134	-1.00672	-0.0137282	-0.992991	2.76035e-05	0.929529	3.1402e-05	0.000562134	0.999979	0.000626957	VIT_18s0166g00290	29.4	protein.postranslational modification	similar to RF|NP_195303.2|22329194|NM_119744 ATP binding {Arabidopsis thaliana} (exp=-1; wgp=0; cg=0), partial (48%)
CHR2_PDVV25_82_T01	10.6499	11.6566	10.8737	-1.00671	-0.22373	-0.782979	0.00022499	0.267241	0.00161377	0.00171214	0.999979	0.00669547	VIT_02s0025g00890	35.3	not assigned.new
CHR12_JGVV34_33_T01	10.9179	11.924	11.0051	-1.00615	-0.0871633	-0.918984	6.96239e-05	0.613251	0.00015513	0.000905263	0.999979	0.00148925	VIT_12s0034g02220	30.2.99	signalling.receptor kinases.misc	similar to UP|O04086_ARATH (O04086) Ser/Thr protein kinase isolog; 46094-44217, partial (37%)
CHR13_JGVV64_44_T01	6.59614	7.60177	6.81467	-1.00564	-0.218531	-0.787105	0.000128856	0.248172	0.000954277	0.00126022	0.999979	0.004652	VIT_13s0064g01370	10.6.3	cell wall.degradation.pectate lyases and polygalacturonases	UP|Q8LKV2_VITVI (Q8LKV2) Polygalacturonase-inhibiting protein, complete
CHR13_JGVV19_296_T01	12.4248	13.4304	12.6445	-1.00563	-0.219697	-0.785929	4.1317e-05	0.191462	0.000356558	0.000687133	0.999979	0.00245193	VIT_13s0019g02200	29.4	protein.postranslational modification	similar to UP|Q8RVG0_TOBAC (Q8RVG0) Protein phosphatase 2C, partial (60%)
CHR9_JGVV2_733_T01	11.3103	12.315	11.4279	-1.00467	-0.11761	-0.887055	0.000122877	0.52309	0.000353404	0.00122981	0.999979	0.00243705	VIT_09s0002g08270	35.1	not assigned.no ontology	similar to UP|Q6K620_ORYSA (Q6K620) Leucine-rich repeat-like protein, partial (53%)
CHR7_GSVIVT00028261001_T01	6.49796	7.50177	7.13581	-1.00381	-0.637851	-0.365957	5.28383e-05	0.00210816	0.0443182	0.000782224	0.999979	0.0889828	VIT_07s0005g02720	35.3	not assigned.new
CHR16_JGVV13_126_T01	11.4377	12.4408	11.5282	-1.00316	-0.0905275	-0.912636	2.98051e-05	0.564394	7.11893e-05	0.000584802	0.999979	0.000951412	VIT_16s0013g01950	34.2	transport.sugars	UP|Q9ZS76_VITVI (Q9ZS76) Hexose transporter, complete
CHR14_JGVV60_113_T01	10.1548	11.1576	10.2977	-1.00282	-0.14297	-0.859852	1.52024e-05	0.334881	6.41301e-05	0.000411281	0.999979	0.000902372	VIT_14s0060g01490	20.2.1	stress.abiotic.heat	similar to GB|AAP21357.1|30102878|BT006549 At1g56300 {Arabidopsis thaliana} (exp=-1; wgp=0; cg=0), partial (74%)
CHRUN_JGVV908_1_T01	6.69674	7.69814	6.35475	-1.00139	0.34199	-1.34338	0.00196268	0.201129	0.000198136	0.00739359	0.999979	0.00172401	VIT_00s0908g00010	35.3	not assigned.new	weakly similar to GB|CAB86908.1|7529728|ATF8J2 late embryogenesis abundant protein-like {Arabidopsis thaliana} (exp=0; wgp=1; cg=0), partial (41%)
CHR3_JGVV88_79_T01	10.2533	11.2538	10.2414	-1.00045	0.0119226	-1.01237	0.000167696	0.949538	0.000151394	0.00144764	0.999979	0.00146708	VIT_03s0088g00350	35.2	not assigned.unknown	similar to UP|Q4AC14_BRACM (Q4AC14) 117M18_4, partial (74%)
CHR12_JGVV34_14_T01	10.0643	11.0645	10.2902	-1.00022	-0.225974	-0.774245	0.00129039	0.36141	0.00711335	0.00544165	0.999979	0.0202264	VIT_12s0034g02450	35.1	not assigned.no ontology	weakly similar to UP|Q7XQG9_ORYSA (Q7XQG9) OJ000114_01.8 protein, partial (30%)
CHR9_JGVV2_314_T01	6.48748	7.48484	6.35513	-0.997357	0.132354	-1.12971	0.00565952	0.662019	0.00251339	0.0165299	0.999979	0.00920738	VIT_09s0002g03460	35.2	not assigned.unknown	similar to UP|Y3136_ARATH (Q9LIG0) Clavaminate synthase-like protein At3g21360 , partial (84%)
CHR1_JGVV11_132_T01	6.80347	7.80081	6.75157	-0.997338	0.0519046	-1.04924	0.00775739	0.870296	0.00571539	0.0212145	0.999979	0.0170875	VIT_01s0011g05310	35.3	not assigned.new
CHR16_JGVV100_35_T01	4.98302	5.97829	4.77776	-0.995272	0.205259	-1.20053	0.0174383	0.579162	0.00612021	0.040676	0.999979	0.0180144	VIT_16s0100g00950	16.8.2.3	secondary metabolism.flavonoids.chalcones.stilbene synthase	homologue to UP|Q9SPW2_VITRI (Q9SPW2) Stilbene synthase, complete
CHR3_JGVV63_38_T01	7.25336	8.24736	7.21272	-0.994004	0.0406377	-1.03464	0.0023382	0.877042	0.00176483	0.00841654	0.999979	0.00714661	VIT_03s0063g00400	2.2.2.1	major CHO metabolism.degradation.starch.starch cleavage
CHR1_JGVV11_324_T01	8.05901	9.05127	8.02752	-0.992258	0.031489	-1.02375	6.72482e-06	0.811934	4.9287e-06	0.000287259	0.999979	0.000264583	VIT_01s0011g03360	35.2	not assigned.unknown	similar to UP|Q69N34_ORYSA (Q69N34) Agenet domain-containing protein / bromo-adjacent homology (BAH) domain-containing protein-like, partial (11%)
CHR11_JGVV16_10_T01	12.4248	13.415	12.3746	-0.990112	0.0502978	-1.04041	3.59255e-06	0.685788	2.1728e-06	0.000226544	0.999979	0.000185025	VIT_11s0016g00280	13.2.3.5	amino acid metabolism.degradation.aspartate family.lysine	similar to UP|Q8H770_GOSHI (Q8H770) Bifunctional lysine-ketoglutarate reductase/saccharopine dehydrogenase, partial (25%)
CHR11_JGVV118_4_T01	5.52792	6.5176	5.406	-0.989674	0.121922	-1.1116	0.000695283	0.584719	0.000272363	0.00353005	0.999979	0.0020796	VIT_11s0118g00040	35.3	not assigned.new
CHR12_JGVV121_27_T01	10.606	11.5952	10.568	-0.98919	0.0379365	-1.02713	8.0135e-05	0.824861	5.70194e-05	0.00097969	0.999979	0.000851373	VIT_12s0121g00430	29.4.1.57	protein.postranslational modification.kinase.receptor like cytoplasmatic kinase VII	homologue to UP|Q8GRK2_MEDTR (Q8GRK2) Somatic embryogenesis receptor kinase 1, partial (95%)
CHR11_RANDOM_JGVV212_4_T01	9.40068	10.3898	9.36309	-0.98916	0.0375984	-1.02676	0.0001066	0.831772	7.64515e-05	0.00113401	0.999979	0.000987353	VIT_11s0016g00060	35.2	not assigned.unknown
CHR12_JGVV59_105_T01	6.74736	7.73283	6.67906	-0.985478	0.0682985	-1.05378	0.000898206	0.765117	0.000533257	0.0042425	0.999979	0.00318972	VIT_12s0059g01120	27.1.20	RNA.processing.degradation dicer	similar to UP|Q2HTA7_MEDTR (Q2HTA7) Helicase, C-terminal; Argonaute and Dicer protein, PAZ; Type III restriction enzyme, res subunit; Ribonuclease III, bacterial, partial (14%)
CHR11_JGVV149_26_T01	9.51777	10.5013	9.48372	-0.983575	0.0340534	-1.01763	0.000282687	0.862834	0.000212364	0.00195715	0.999979	0.00179443	VIT_11s0149g00280	20.1.7	stress.biotic.PR-proteins	weakly similar to UP|Q4W6L6_CYCRE (Q4W6L6) Chitinase A, partial (13%)
CHR4_JGVV23_99_T01	8.2087	9.18903	8.10374	-0.980329	0.104961	-1.08529	0.000223992	0.585034	9.26427e-05	0.0017085	0.999979	0.00110043	VIT_04s0023g02900	26.10	misc.cytochrome P450	similar to UP|Q6IV45_CAMAC (Q6IV45) Ferulate 5-hydroxylase, partial (57%)
CHR5_JGVV49_73_T01	10.4383	11.4182	10.2144	-0.979914	0.22384	-1.20375	0.0125292	0.514048	0.00366043	0.0311453	0.999979	0.0121271	VIT_05s0049g00840	10.5.3	cell wall.cell wall proteins.LRR	homologue to UP|Q6QGY1_VITVI (Q6QGY1) Merlot proline-rich protein 2, partial (68%)
CHR10_JGVV116_48_T01	9.67103	10.6491	9.52234	-0.978077	0.148682	-1.12676	2.63143e-05	0.331811	6.69332e-06	0.000545513	0.999979	0.000304182	VIT_10s0116g00920	29.4.1.57	protein.postranslational modification.kinase.receptor like cytoplasmatic kinase VII	similar to UP|Q6ZD33_ORYSA (Q6ZD33) Receptor protein kinase PERK1-like protein, partial (32%)
CHR2_JGVV109_12_T01	5.64989	6.62533	5.54304	-0.975445	0.106849	-1.08229	0.000176725	0.565958	7.07662e-05	0.00149287	0.999979	0.000946614	VIT_02s0109g00290	26.10	misc.cytochrome P450
CHR13_JGVV84_30_T01	10.3612	11.3336	10.0989	-0.972434	0.262265	-1.2347	0.00145894	0.287234	0.000222363	0.00594379	0.999979	0.0018405	VIT_13s0084g00310	35.2	not assigned.unknown	similar to UP|Q3SC80_LYCES (Q3SC80) ACI112, partial (28%)
CHR1_JGVV11_206_T01	9.64053	10.6115	9.5747	-0.970994	0.065831	-1.03683	1.01039e-05	0.627132	5.28716e-06	0.000337128	0.999979	0.000270294	VIT_01s0011g04550	35.2	not assigned.unknown	weakly similar to RF|NP_916980.1|34911266|NM_192091 cytokinesis regulating protein - like {Oryza sativa (japonica cultivar-group)} (exp=-1; wgp=0; cg=0), partial (10%)
CHR18_JGVV1_470_T01	6.96818	7.93896	6.85098	-0.970779	0.117208	-1.08799	0.000529388	0.579322	0.000207226	0.00294316	0.999979	0.00177282	VIT_18s0001g07840	35.3	not assigned.new	similar to UP|Q6S3E0_9ROSI (Q6S3E0) Homeodomain protein HB2 (Fragment), partial (64%)
CHR3_JGVV63_236_T01	12.09	13.0606	12.0297	-0.970605	0.0603724	-1.03098	2.46807e-05	0.684169	1.38595e-05	0.00052506	0.999979	0.000411445	VIT_03s0063g02530	35.2	not assigned.unknown
CHRUN_JGVV199_1_T01	9.73909	10.7092	9.52138	-0.970097	0.217713	-1.18781	0.00146293	0.372425	0.000302315	0.00595185	0.999979	0.00222221	VIT_00s0199g00010	35.3	not assigned.new
CHR14_JGVV128_90_T01	5.99106	6.96069	5.93959	-0.969631	0.0514656	-1.0211	7.92334e-05	0.759334	4.95516e-05	0.000971884	0.999979	0.000791459	VIT_14s0128g00970	20.2.99	stress.abiotic.unspecified
CHR5_JGVV20_474_T01	6.11444	7.0794	5.99688	-0.964961	0.117553	-1.08251	0.00135136	0.620252	0.000562572	0.00562675	0.999979	0.00329765	VIT_05s0020g05020	20.1.7.6	stress.biotic.PR-proteins.proteinase inhibitors	UP|Q6YEY6_VITVI (Q6YEY6) Protease inhibitor, complete
CHR13_JGVV19_316_T01	9.40757	10.3717	9.24553	-0.964101	0.162042	-1.12614	0.000610575	0.451112	0.000169757	0.00323505	0.999979	0.00157192	VIT_13s0019g01990	11.3	lipid metabolism.Phospholipid synthesis	similar to UP|GPAT6_ARATH (O80437) Glycerol-3-phosphate acyltransferase 6 (AtGPAT6) , partial (61%)
CHR1_JGVV11_321_T01	9.25821	10.2201	9.07662	-0.961903	0.18159	-1.14349	1.20175e-06	0.112523	1.94099e-07	0.000161412	0.999979	7.16929e-05	VIT_01s0011g03390	35.2	not assigned.unknown	similar to UP|Q8L7U7_ARATH (Q8L7U7) AT4g39670/T19P19_60, partial (65%)
CHR18_JGVV122_18_T01	7.92601	8.88716	7.80325	-0.961147	0.12276	-1.08391	0.00021746	0.514511	7.61052e-05	0.00167511	0.999979	0.000985388	VIT_18s0122g01260	29.4.1.57	protein.postranslational modification.kinase.receptor like cytoplasmatic kinase VII	similar to GB|AAK83605.1|15146244|AY049263 At2g17220/T23A1.8 {Arabidopsis thaliana} (exp=-1; wgp=0; cg=0), partial (57%)
CHRUN_JGVV125_7_T01	8.76379	9.72476	8.71926	-0.960963	0.0445308	-1.00549	0.0025113	0.862229	0.00183063	0.00886471	0.999979	0.00734066	VIT_00s0125g00090	29.4.1.57	protein.postranslational modification.kinase.receptor like cytoplasmatic kinase VII	similar to UP|Q9SGU0_ARATH (Q9SGU0) T6H22.8.1 protein, partial (29%)
CHR16_JGVV100_38_T01	6.50818	7.46612	6.18792	-0.957938	0.320263	-1.2782	0.00467171	0.267229	0.000599115	0.0142299	0.999979	0.00343136	VIT_16s0100g00920	16.8.2.3	secondary metabolism.flavonoids.chalcones.stilbene synthase	UP|THS1_VITVI (P28343) Stilbene synthase 1 (Resveratrol synthase 1) (Trihydroxystilbene synthase 1) (PSV25) , complete
CHR7_JGVV5_105_T01	8.72669	9.67579	8.60722	-0.949094	0.119467	-1.06856	7.21421e-06	0.357204	2.19157e-06	0.000296485	0.999979	0.000185025	VIT_07s0005g01080	35.2	not assigned.unknown
CHR4_JGVV8_127_T01	10.5394	11.4871	10.4358	-0.947725	0.103661	-1.05139	2.98984e-06	0.381434	1.03031e-06	0.000213398	0.999979	0.000139083	VIT_04s0008g01380	35.2	not assigned.unknown	similar to GB|AAN73294.1|25141199|BT002297 At5g12010/F14F18_180 {Arabidopsis thaliana} (exp=-1; wgp=0; cg=0), partial (32%)
CHR12_GSVIVT00020839001_T01	5.64035	6.58696	5.50195	-0.946609	0.138396	-1.085	0.0111289	0.667856	0.00496915	0.0283342	0.999979	0.015284	VIT_12s0028g00680	35.3	not assigned.new
CHR18_JGVV1_562_T01	9.29372	10.2401	9.12003	-0.946397	0.173695	-1.12009	6.87197e-05	0.292732	1.42023e-05	0.000900887	0.999979	0.000413697	VIT_18s0001g08840	29.5.5	protein.degradation.serine protease
CHR2_JGVV12_34_T01	9.0946	10.0397	9.02896	-0.945131	0.0656485	-1.01078	9.67038e-05	0.695395	5.27802e-05	0.00107832	0.999979	0.000818259	VIT_02s0012g02710	35.3	not assigned.new
CHR8_JGVV7_353_T01	9.87813	10.8212	9.81513	-0.943104	0.0630001	-1.0061	8.8209e-05	0.703547	4.91197e-05	0.00102618	0.999979	0.000788826	VIT_08s0007g05270	35.2	not assigned.unknown	weakly similar to UP|Q53M57_ORYSA (Q53M57) Expressed protein, partial (45%)
CHR5_JGVV20_155_T01	7.69225	8.63384	7.60939	-0.941591	0.0828564	-1.02445	0.000187617	0.646143	8.98245e-05	0.00154068	0.999979	0.00108211	VIT_05s0020g01700	35.3	not assigned.new
CHR16_JGVV13_82_T01	6.05302	6.99246	5.8409	-0.939441	0.212123	-1.15156	0.000603545	0.315421	0.000110107	0.00320888	0.999979	0.00120478	VIT_16s0013g01110	27.3.3	RNA.regulation of transcription.AP2_EREBP, APETALA2_Ethylene-responsive element binding protein family	similar to UP|ERF5_TOBAC (Q40478) Ethylene-responsive transcription factor 5 (Ethylene-responsive element-binding factor 5 homolog) (EREBP-4) (NtERF4), partial (32%)
CHR16_JGVV100_70_T01	6.39692	7.33612	6.32235	-0.939201	0.0745715	-1.01377	0.00113901	0.740265	0.000635152	0.00499208	0.999979	0.00355549	VIT_16s0100g00570	20.2.3	stress.abiotic.drought_salt	similar to UP|Q94C19_ARATH (Q94C19) At1g26850/T2P11_4, partial (97%)
CHR3_PDVV17_7_T01	9.51101	10.4492	9.16008	-0.938153	0.350922	-1.28907	0.00752936	0.251748	0.000873219	0.020704	0.999979	0.00437419	VIT_03s0017g00180	35.2	not assigned.unknown
CHR10_JGVV92_56_T01	10.4726	11.4105	10.331	-0.937935	0.141542	-1.07948	5.86475e-06	0.263978	1.41108e-06	0.000275513	0.999979	0.000153562	VIT_10s0092g00710	30.2.17	signalling.receptor kinases.DUF 26	similar to UP|RIPK3_MOUSE (Q9QZL0) Receptor-interacting serine/threonine-protein kinase 3 (RIP-like protein kinase 3) (Receptor-interacting protein 3) (RIP-3) (mRIP3) , partial (6%)
CHR9_JGVV2_379_T01	9.40041	10.3366	9.15747	-0.936233	0.242937	-1.17917	5.04532e-05	0.133717	5.53012e-06	0.000767288	0.999979	0.0002751	VIT_09s0002g04160	35.1	not assigned.no ontology
CHR18_JGVV1_131_T01	9.09308	10.0281	8.93315	-0.935011	0.159931	-1.09494	0.000533313	0.435725	0.000143236	0.00295719	0.999979	0.00141177	VIT_18s0001g02030	35.2	not assigned.unknown
CHR7_JGVV5_404_T01	11.4723	12.407	11.39	-0.934701	0.0822305	-1.01693	3.55907e-06	0.486237	1.50658e-06	0.000225197	0.999979	0.000154402	VIT_07s0005g04340	35.2	not assigned.unknown	weakly similar to UP|Q7XBV4_ORYSA (Q7XBV4) Expressed protein, partial (36%)
CHR18_JGVV166_21_T01	10.6135	11.5479	10.2608	-0.934348	0.352708	-1.28706	0.004822	0.215716	0.000484119	0.0145914	0.999979	0.00300656	VIT_18s0166g00260	35.1.42	not assigned.no ontology.proline rich family	homologue to UP|Q8H9E0_SOLTU (Q8H9E0) Hydroxyproline-rich glycoprotein (Fragment), partial (35%)
CHR18_JGVV75_7_T01	7.68194	8.61329	7.5046	-0.931342	0.177342	-1.10868	5.51701e-06	0.162761	9.33171e-07	0.000269437	0.999979	0.000134247	VIT_18s0075g00090	35.3	not assigned.new
CHR10_JGVV116_105_T01	8.93571	9.86605	8.66979	-0.930344	0.265919	-1.19626	0.00211723	0.284549	0.000309707	0.00781633	0.999979	0.00224964	VIT_10s0116g01760	27.3.25	RNA.regulation of transcription.MYB domain transcription factor family	similar to GB|AAS09991.1|41618962|AY519521 MYB transcription factor {Arabidopsis thaliana} (exp=-1; wgp=0; cg=0), partial (40%)
CHR5_JGVV20_121_T01	7.95467	8.88392	7.86609	-0.929252	0.0885789	-1.01783	0.00111742	0.690205	0.000554573	0.00493251	0.999979	0.00327349	VIT_05s0020g01330	35.3	not assigned.new	homologue to UP|Q8LP18_PEA (Q8LP18) Cullin-like protein1, partial (44%)
CHR14_JGVV6_68_T01	9.64955	10.5777	9.48922	-0.92813	0.160337	-1.08847	6.13361e-05	0.314882	1.37442e-05	0.000849746	0.999979	0.000409402	VIT_14s0006g01250	35.1.19	not assigned.no ontology.C2 domain-containing protein	similar to UP|Q9LVH4_ARATH (Q9LVH4) GTPase activating protein-like (At3g17980), partial (92%)
CHR5_JGVV49_38_T01	8.90357	9.82953	8.71012	-0.925959	0.19345	-1.11941	4.27537e-05	0.21177	6.94721e-06	0.00070107	0.999979	0.000308681	VIT_05s0049g00410	17.5.1	hormone metabolism.ethylene.synthesis-degradation	weakly similar to UP|Q84MB3_ARATH (Q84MB3) At1g06620, partial (75%)
CHR14_JGVV60_62_T01	6.30695	7.22965	6.01295	-0.922705	0.293994	-1.2167	0.00226171	0.239833	0.000271814	0.0082042	0.999979	0.00207648	VIT_14s0060g02000	31.1	cell.organisation	similar to RF|NP_176021.1|15223490|NM_104504 ATPP2-B14 {Arabidopsis thaliana} (exp=-1; wgp=0; cg=0), partial (31%)
CHR19_GSVIVT00020334001_T01	4.95375	5.8744	4.85005	-0.920656	0.103694	-1.02435	4.46773e-06	0.386295	1.50988e-06	0.000242147	0.999979	0.000154402	VIT_19s0027g01230	20.1.2	stress.biotic.receptors	weakly similar to GP|3894385|gb|AAC78592.1| Hcr2-0A {Lycopersicon esculentum}, partial (16%)
CHRUN_JGVV286_4_T01	9.99722	10.9159	9.87233	-0.918688	0.124893	-1.04358	0.000124618	0.460422	3.94658e-05	0.00123994	0.999979	0.00070154	VIT_00s0286g00040	30.2.24	signalling.receptor kinases.S-locus glycoprotein like	weakly similar to UP|Q40100_IPOTF (Q40100) Secreted glycoprotein 3, partial (55%)
CHR17_JGVV0_662_T01	9.14348	10.0607	8.9758	-0.917252	0.16767	-1.08492	0.00010042	0.314149	2.14476e-05	0.00110246	0.999979	0.000519472	VIT_17s0000g02970	34.99	transport.misc
CHR11_JGVV52_155_T01	10.5761	11.4919	10.3659	-0.915782	0.210166	-1.12595	3.23317e-06	0.083259	3.79882e-07	0.000219389	0.999979	9.59414e-05	VIT_11s0052g00100	27.3.6	RNA.regulation of transcription.bHLH,Basic Helix-Loop-Helix family	similar to RF|NP_568850.1|18423944|NM_125097 DNA binding {Arabidopsis thaliana} (exp=-1; wgp=0; cg=0), partial (29%)
CHR16_JGVV50_244_T01	11.5485	12.4626	11.4059	-0.914084	0.142626	-1.05671	2.68997e-05	0.320799	6.61769e-06	0.000553717	0.999979	0.000301769	VIT_16s0050g00080	27.3.67	RNA.regulation of transcription.putative transcription regulator	similar to UP|REMO_SOLTU (P93788) Remorin (pp34), partial (64%)
CHR8_JGVV7_359_T01	10.5075	11.407	10.3808	-0.899424	0.12677	-1.02619	0.000100929	0.433831	3.03029e-05	0.00110499	0.999979	0.000617531	VIT_08s0007g05210	34.3	transport.amino acids	similar to UP|Q6K4N7_ORYSA (Q6K4N7) Amino acid transporter-like, partial (40%)
CHR5_JGVV20_352_T01	7.74612	8.6443	7.44346	-0.898178	0.302658	-1.20084	0.00255669	0.223095	0.000280968	0.00898406	0.999979	0.00211848	VIT_05s0020g03750	26.21	misc.protease inhibitor_seed storage_lipid transfer protein (LTP) family protein
CHR12_GSVIVT00030098001_T01	8.00179	8.89063	7.87906	-0.888836	0.122737	-1.01157	1.92048e-06	0.254165	5.00401e-07	0.000181955	0.999979	0.000106392	VIT_12s0057g01130	20.1.2	stress.biotic.receptors
CHR12_JGVV134_17_T01	10.9275	11.8148	10.6803	-0.887263	0.247174	-1.13444	3.9537e-05	0.101657	3.64955e-06	0.000671039	0.999979	0.000231536	VIT_12s0134g00240	30.3	signalling.calcium	similar to UP|Q5MJX0_TOBAC (Q5MJX0) Avr9/Cf-9 rapidly elicited protein 20 (Fragment), partial (89%)
CHR16_JGVV100_41_T01	6.08343	6.96317	5.78578	-0.879741	0.29765	-1.17739	0.0158871	0.359849	0.00278873	0.0377521	0.999979	0.00990196	VIT_16s0100g00880	16.8.2.3	secondary metabolism.flavonoids.chalcones.stilbene synthase	UP|THS1_VITVI (P28343) Stilbene synthase 1 (Resveratrol synthase 1) (Trihydroxystilbene synthase 1) (PSV25) , complete
CHR12_JGVV28_291_T01	5.54092	6.41789	5.35474	-0.876964	0.186177	-1.06314	0.00813234	0.51256	0.00238665	0.0220421	0.999979	0.00887194	VIT_12s0028g00920	26.9	misc.glutathione S transferases	similar to UP|Q9FQD4_SOYBN (Q9FQD4) Glutathione S-transferase GST 24 , partial (93%)
CHR1_JGVV137_16_T01	7.05166	7.92309	6.92254	-0.871434	0.129112	-1.00055	0.00104515	0.533999	0.000352958	0.00472581	0.999979	0.00243511	VIT_01s0137g00670	35.3	not assigned.new
CHR4_JGVV8_512_T01	8.40457	9.27589	8.24149	-0.871323	0.163077	-1.0344	1.09169e-05	0.197545	1.9627e-06	0.000351397	0.999979	0.000176817	VIT_04s0008g05490	21.2.1	redox.ascorbate and glutathione.ascorbate	similar to GB|AAP37708.1|30725372|BT008349 At4g32320 {Arabidopsis thaliana} (exp=-1; wgp=0; cg=0), partial (60%)
CHR18_JGVV1_378_T01	9.91584	10.786	9.73079	-0.870146	0.185048	-1.05519	0.000197442	0.280283	3.52712e-05	0.00158798	0.999979	0.000663417	VIT_18s0001g06840	26.12	misc.peroxidases	GB|AY348574.1|AAQ55292.1 class III peroxidase GvPx2b [Vitis vinifera]
CHR17_JGVV0_84_T01	10.7674	11.637	10.5626	-0.869589	0.204789	-1.07438	6.32831e-05	0.179829	8.55137e-06	0.000863719	0.999979	0.000338719	VIT_17s0000g09470	35.2	not assigned.unknown	weakly similar to UP|Q5UBW8_WHEAT (Q5UBW8) NAR2.2, partial (74%)
CHR9_JGVV2_415_T01	9.20489	10.0713	8.97285	-0.866454	0.232036	-1.09849	0.000110352	0.153949	1.21968e-05	0.00115623	0.999979	0.000388726	VIT_09s0002g04570	35.3	not assigned.new	similar to UP|Q5XEZ3_ARATH (Q5XEZ3) At1g73320, partial (81%)
CHR13_RANDOM_JGVV123_15_T01	9.52433	10.384	9.21939	-0.859682	0.304947	-1.16463	2.27947e-06	0.01075	9.29059e-08	0.000195235	0.999979	5.51298e-05	VIT_13s0067g03430	27.3.5	RNA.regulation of transcription.ARR	similar to UP|Q2RAP2_ORYSA (Q2RAP2) Response regulator 6 (TypeA response regulator 9), partial (62%)
CHR19_JGVV14_241_T01	10.496	11.3544	10.2537	-0.858432	0.242238	-1.10067	0.00761526	0.382285	0.00148278	0.0208935	0.999979	0.00629781	VIT_19s0014g02740	15.2	metal handling.binding, chelation and storage	similar to UP|Q3HR41_9LILI (Q3HR41) Metallothionein-like protein, partial (98%)
CHR11_JGVV16_193_T01	9.38452	10.2428	9.19972	-0.858278	0.184796	-1.04307	0.000865657	0.359038	0.000177815	0.00413302	0.999979	0.00162119	VIT_11s0016g02260	35.2	not assigned.unknown
CHR14_JGVV128_63_T01	5.0519	5.90868	4.76066	-0.856774	0.291244	-1.14802	0.0112175	0.327493	0.00175925	0.0285034	0.999979	0.00713282	VIT_14s0128g00680	20.2.99	stress.abiotic.unspecified
CHR18_JGVV1_1020_T01	6.22469	7.08065	6.04448	-0.855963	0.180211	-1.03617	0.000177088	0.279062	3.18368e-05	0.00149436	0.999979	0.000630526	VIT_18s0001g13780	26.10	misc.cytochrome P450	weakly similar to UP|Q2MJ14_MEDTR (Q2MJ14) Cytochrome P450 monooxygenase CYP83C, partial (56%)
CHRUN_JGVV286_1_T01	7.68963	8.54206	7.50486	-0.852437	0.18477	-1.03721	3.9971e-06	0.106042	5.29597e-07	0.000234715	0.999979	0.000106599	VIT_00s0286g00010	30.2.24	signalling.receptor kinases.S-locus glycoprotein like
CHR6_JGVV4_401_T01	8.87455	9.71858	8.65933	-0.844022	0.215218	-1.05924	0.000180711	0.195945	2.3176e-05	0.00151014	0.999979	0.000542866	VIT_06s0004g04140	27.3.26	RNA.regulation of transcription.MYB-related transcription factor family	weakly similar to UP|Q9FN86_ARATH (Q9FN86) Myb-related transcription factor-like protein (MYB transcription factor), partial (11%)
CHR8_JGVV7_624_T01	9.2077	10.0494	9.03762	-0.841697	0.170083	-1.01178	0.00217959	0.445471	0.000552811	0.00799067	0.999979	0.00326777	VIT_08s0007g02440	27.3.99	RNA.regulation of transcription.unclassified
CHRUN_JGVV286_5_T01	9.21899	10.0576	8.97992	-0.838642	0.239075	-1.07772	0.00240301	0.294137	0.000361609	0.00859123	0.999979	0.00247056	VIT_00s0286g00050	30.2.24	signalling.receptor kinases.S-locus glycoprotein like	similar to UP|Q9ZT07_ARATH (Q9ZT07) Receptor-like protein kinase, partial (19%)
CHR18_JGVV89_69_T01	5.98468	6.81902	5.72489	-0.834342	0.259787	-1.09413	0.00382723	0.285516	0.000537696	0.0121931	0.999979	0.00320589	VIT_18s0089g00670	35.3	not assigned.new
CHR10_JGVV3_180_T01	11.9032	12.7363	11.7117	-0.833046	0.191552	-1.0246	9.5826e-06	0.115321	1.18799e-06	0.000330019	0.999979	0.000141667	VIT_10s0003g02000	29.4.1.57	protein.postranslational modification.kinase.receptor like cytoplasmatic kinase VII
CHR17_JGVV0_363_T01	8.09221	8.91971	7.78331	-0.8275	0.308898	-1.1364	0.000151988	0.0636213	7.98768e-06	0.00137343	0.999979	0.000330854	VIT_17s0000g06290	26.28	misc.GDSL-motif lipase	similar to UP|Q84WK6_ARATH (Q84WK6) At1g74460, partial (47%)
CHRUN_JGVV246_9_T01	8.69039	9.51581	8.42794	-0.825413	0.262458	-1.08787	0.000161264	0.109329	1.27638e-05	0.00141849	0.999979	0.000394107	VIT_00s0246g00120	35.2	not assigned.unknown	weakly similar to UP|Q33TT8_9GAMM (Q33TT8) Histidine kinase, HAMP region:Bacterial chemotaxis sensory transducer precursor, partial (3%)
CHR15_JGVV46_234_T01	9.57674	10.3962	9.38517	-0.81949	0.191574	-1.01106	1.18254e-06	0.0553123	1.28046e-07	0.000159689	0.999979	5.86945e-05	VIT_15s0046g01140	27.3.32	RNA.regulation of transcription.WRKY domain transcription factor family	similar to RF|NP_849358.1|30681651|NM_179027 WRKY41; transcription factor {Arabidopsis thaliana} (exp=-1; wgp=0; cg=0), partial (31%)
CHR12_JGVV134_40_T01	7.05286	7.86585	6.76029	-0.812992	0.29257	-1.10556	0.007254	0.266333	0.000900878	0.0200851	0.999979	0.0044773	VIT_12s0134g00480	27.3.25	RNA.regulation of transcription.MYB domain transcription factor family	similar to UP|Q9S7E3_SOYBN (Q9S7E3) GmMYB29A1 protein, partial (43%)
CHR13_JGVV64_136_T01	9.66089	10.4563	9.39278	-0.79541	0.26811	-1.06352	0.000101732	0.0773166	6.6134e-06	0.00110925	0.999979	0.000301769	VIT_13s0064g00270	26.11	misc.alcohol dehydrogenases	similar to UP|Q2Z1Z0_PRUMU (Q2Z1Z0) Cinnamyl alcohol dehydrogenase, complete
CHRUN_JGVV392_5_T01	7.225	8.01734	6.96429	-0.792345	0.260708	-1.05305	0.0145976	0.365244	0.00261874	0.0351975	0.999979	0.00946192	VIT_00s0392g00060	16.1.5	secondary metabolism.isoprenoids.terpenoids	UP|Q6PWU2_VITVI (Q6PWU2) Terpenoid synthase, complete
CHRUN_JGVV361_6_T01	7.84874	8.62994	7.51665	-0.781205	0.332086	-1.11329	0.00820194	0.202432	0.000737989	0.0221839	0.999979	0.00392135	VIT_00s0361g00060	16.1.5	secondary metabolism.isoprenoids.terpenoids	UP|Q6PWU2_VITVI (Q6PWU2) Terpenoid synthase, complete
CHR6_JGVV9_38_T01	5.54547	6.32196	5.22227	-0.776495	0.3232	-1.09969	0.00784577	0.208129	0.000730316	0.0214126	0.999979	0.00389533	VIT_06s0009g03380	34.16	transport.ABC transporters and multidrug resistance systems	similar to RF|NP_178984.1|15225446|NM_126940 ATPase, coupled to transmembrane movement of substances {Arabidopsis thaliana} (exp=-1; wgp=0; cg=0), partial (44%)
CHRUN_JGVV824_2_T01	5.37128	6.14577	5.03429	-0.774487	0.336989	-1.11148	0.00506779	0.160941	0.000370465	0.0151475	0.999979	0.00251182	VIT_00s0824g00020	27.3.6	RNA.regulation of transcription.bHLH,Basic Helix-Loop-Helix family
CHR16_JGVV50_79_T01	6.69934	7.46869	6.40121	-0.769351	0.298135	-1.06749	0.0210767	0.323019	0.00319405	0.047462	0.999979	0.0109402	VIT_16s0050g01910	35.2	not assigned.unknown
CHR16_JGVV100_12_T01	5.71366	6.46145	5.45046	-0.747791	0.263197	-1.01099	0.0171091	0.348239	0.00287107	0.0400694	0.999979	0.0100973	VIT_16s0100g01200	16.8.2.3	secondary metabolism.flavonoids.chalcones.stilbene synthase	UP|THS1_VITVI (P28343) Stilbene synthase 1 (Resveratrol synthase 1) (Trihydroxystilbene synthase 1) (PSV25) , complete
CHRUN_JGVV2652_1_T01	10.0102	10.7192	9.26207	-0.709072	0.74809	-1.45716	0.214896	0.192341	0.0198708	0.318518	0.999979	0.0460482	VIT_00s2652g00010	26.9	misc.glutathione S transferases	weakly similar to UP|Q8H9E5_CUCMA (Q8H9E5) Glutathione S-transferase, partial (74%)
CHR16_JGVV100_47_T01	7.13041	7.81143	6.43394	-0.681025	0.696464	-1.37749	0.00323737	0.00278512	8.85773e-06	0.0107509	0.999979	0.000344573	VIT_16s0100g00800	16.8.2.3	secondary metabolism.flavonoids.chalcones.stilbene synthase	homologue to UP|Q9SPW2_VITRI (Q9SPW2) Stilbene synthase, complete
CHR12_JGVV57_125_T01	6.55678	5.98966	6.9953	0.567124	-0.438512	1.00564	0.00123136	0.00689379	8.35096e-06	0.00526104	0.999979	0.000337107	VIT_12s0057g01420	26.2	misc.UDP glucosyl and glucoronyl transferases
CHR11_JGVV37_115_T01	6.47126	5.80307	6.85201	0.668196	-0.380749	1.04894	0.000730168	0.0243724	1.39748e-05	0.00365939	0.999979	0.000411882	VIT_11s0037g01350	35.2	not assigned.unknown
CHR4_JGVV8_141_T01	8.47733	7.80538	8.92248	0.671951	-0.445143	1.11709	0.0209006	0.103282	0.000865536	0.0471372	0.999979	0.00434834	VIT_04s0008g01520	20.2.1	stress.abiotic.heat
CHR1_JGVV11_7_T01	8.88978	8.21453	9.28102	0.675251	-0.391243	1.06649	0.0192006	0.142529	0.00111905	0.0439881	0.999979	0.00518371	VIT_01s0011g06610	13.1.1.1.1	amino acid metabolism.synthesis.central amino acid metabolism.GABA.Glutamate decarboxylase	similar to UP|Q9AR41_ORYSA (Q9AR41) Glutamate decarboxylase , partial (60%)
CHR12_JGVV55_61_T01	9.24188	8.55071	9.5577	0.691164	-0.315829	1.00699	0.00353834	0.122988	0.000204906	0.0114895	0.999979	0.00176012	VIT_12s0055g00810	26.12	misc.peroxidases	similar to UP|Q8RVP5_GOSHI (Q8RVP5) Class III peroxidase , partial (54%)
CHR12_JGVV28_56_T01	7.59554	6.89658	7.93814	0.698955	-0.3426	1.04156	0.0102899	0.16099	0.000709971	0.0266459	0.999979	0.00381931	VIT_12s0028g03450	26.19	misc.plastocyanin-like	weakly similar to UP|Q9MB62_IPONI (Q9MB62) Phytocyanin-related protein, partial (28%)
CHR16_JGVV100_104_T01	9.41691	8.70724	9.73191	0.709673	-0.315002	1.02468	0.00615957	0.165441	0.000455481	0.0176569	0.999979	0.0028777	VIT_16s0100g00230	26.8	misc.nitrilases, *nitrile lyases, berberine bridge enzymes, reticuline oxidases, troponine reductases	weakly similar to UP|Q93ZK1_ARATH (Q93ZK1) AT3g56060/F18O21_20, partial (28%)
CHR9_JGVV54_143_T01	7.1057	6.3798	7.44559	0.725899	-0.339891	1.06579	0.0109817	0.183693	0.000870577	0.0280343	0.999979	0.0043652	VIT_09s0054g00120	35.3	not assigned.new
CHR14_JGVV83_99_T01	8.44274	7.71448	8.74749	0.728253	-0.30475	1.033	0.000464027	0.068156	2.12976e-05	0.00270281	0.999979	0.000519029	VIT_14s0083g01130	30.6	signalling.MAP kinases
CHR5_JGVV62_36_T01	10.6759	9.93269	11.0258	0.743178	-0.349944	1.09312	0.0024259	0.09575	0.000116205	0.00865423	0.999979	0.00124321	VIT_05s0062g00460	26.2	misc.UDP glucosyl and glucoronyl transferases	weakly similar to UP|Q8RU71_TOBAC (Q8RU71) Glucosyltransferase NTGT2 , partial (31%)
CHR18_JGVV1_298_T01	7.90544	7.14768	8.22182	0.757758	-0.316389	1.07415	0.0142569	0.253605	0.00161511	0.034537	0.999979	0.00669822	VIT_18s0001g05380	35.1.5	not assigned.no ontology.pentatricopeptide (PPR) repeat-containing protein	weakly similar to UP|Q5QNE5_ORYSA (Q5QNE5) Tetratricopeptide repeat protein-like, partial (25%)
CHR16_PDVV22_134_T01	11.0857	10.3163	11.4583	0.769421	-0.37257	1.14199	0.00429129	0.113636	0.000225233	0.0133155	0.999979	0.00185284	VIT_16s0022g01000	16.8.2.1	secondary metabolism.flavonoids.chalcones.naringenin-chalcone synthase	UP|O22519_VITVI (O22519) Chalcone synthase, complete
CHRUN_JGVV865_1_T01	6.64212	5.87013	6.91733	0.771995	-0.275207	1.0472	0.0010029	0.147674	8.03789e-05	0.00458868	0.999979	0.00101241	VIT_00s0865g00020	35.2	not assigned.unknown
CHR14_JGVV66_1_T01	8.58448	7.80123	8.96987	0.783246	-0.385392	1.16864	0.00314919	0.0941443	0.000143576	0.010535	0.999979	0.0014137	VIT_14s0066g00010	35.2	not assigned.unknown	similar to UP|Q9SS87_ARATH (Q9SS87) F4P13.22 protein (At3g01680), partial (10%)
CHR11_JGVV118_36_T01	10.6186	9.82314	10.8299	0.795444	-0.211354	1.0068	0.000147634	0.169792	1.70879e-05	0.00135119	0.999979	0.000461968	VIT_11s0118g00420	35.1	not assigned.no ontology
CHR13_JGVV156_8_T01	6.28928	5.49212	6.7117	0.797161	-0.42242	1.21958	0.0148308	0.156938	0.000972332	0.0356578	0.999979	0.00471084	VIT_13s0156g00090	26.21	misc.protease inhibitor_seed storage_lipid transfer protein (LTP) family protein	similar to UP|Q6Z387_ORYSA (Q6Z387) Lipid transfer protein-like, partial (36%)
CHR14_JGVV66_4_T01	10.0124	9.21002	10.3692	0.80241	-0.356755	1.15916	0.00221195	0.109224	0.000121081	0.00806993	0.999979	0.00127552	VIT_14s0066g00050	35.2	not assigned.unknown
CHR5_JGVV62_42_T01	11.3082	10.4955	11.7997	0.812705	-0.49145	1.30416	0.00188207	0.0332175	3.80494e-05	0.00716019	0.999979	0.000687238	VIT_05s0062g00570	26.2	misc.UDP glucosyl and glucoronyl transferases	weakly similar to UP|Q8RU71_TOBAC (Q8RU71) Glucosyltransferase NTGT2 , partial (31%)
CHR16_PDVV22_118_T01	10.567	9.74982	10.9498	0.817185	-0.38279	1.19998	0.00315853	0.109251	0.000165461	0.0105556	0.999979	0.00154824	VIT_16s0022g01190	16.8.2.1	secondary metabolism.flavonoids.chalcones.naringenin-chalcone synthase	UP|O22519_VITVI (O22519) Chalcone synthase, complete
CHR5_JGVV94_65_T01	10.4811	9.65443	10.7526	0.826666	-0.271464	1.09813	0.00010743	0.085949	7.49673e-06	0.0011378	0.999979	0.000319739	VIT_05s0094g00730	11.1	lipid metabolism.FA synthesis and FA elongation	homologue to UP|Q4JIJ4_9ROSI (Q4JIJ4) Stearoyl-ACP desaturase , complete
CHR14_JGVV66_6_T01	10.4331	9.606	10.8133	0.827142	-0.380192	1.20733	0.00253798	0.105036	0.000131647	0.0089386	0.999979	0.00135098	VIT_14s0066g00070	35.2	not assigned.unknown	similar to UP|Q9SS87_ARATH (Q9SS87) F4P13.22 protein (At3g01680), partial (10%)
CHR13_JGVV64_17_T01	6.33757	5.50346	6.55424	0.834104	-0.216669	1.05077	0.00529043	0.39273	0.00108469	0.0156766	0.999979	0.00508028	VIT_13s0064g01700	26.3	misc.gluco-, galacto- and mannosidases
CHR18_RANDOM_JGVV111_4_T01	7.33813	6.503	7.52996	0.835127	-0.191826	1.02695	0.0102303	0.49639	0.00284683	0.0265217	0.999979	0.0100443	VIT_18s0122g00170	16.1	secondary metabolism.isoprenoids	similar to UP|Q38757_ACEPS (Q38757) Laccase , partial (34%)
CHR16_JGVV100_102_T01	9.30636	8.46819	9.70066	0.838171	-0.3943	1.23247	0.00189018	0.0858281	8.48705e-05	0.00718266	0.999979	0.00104598	VIT_16s0100g00250	35.3	not assigned.new
CHR13_RANDOM_JGVV143_43_T01	7.81957	6.97933	7.99057	0.840241	-0.171004	1.01125	0.0173081	0.583555	0.00614935	0.040449	0.999979	0.0180729	VIT_13s0019g01680	28.1	DNA.synthesis_chromatin structure
CHR8_JGVV40_130_T01	12.1393	11.2982	12.534	0.841149	-0.394605	1.23575	0.00286379	0.104214	0.00014524	0.00979195	0.999979	0.00142392	VIT_08s0040g01970	10.5.1	cell wall.cell wall proteins.AGPs	weakly similar to UP|Q7Y250_GOSHI (Q7Y250) Arabinogalactan protein, partial (68%)
CHR14_JGVV60_222_T01	12.5239	11.6825	12.723	0.841409	-0.199073	1.04048	1.07734e-05	0.109989	1.2719e-06	0.000349954	0.999979	0.000147966	VIT_14s0060g00330	29.5.4	protein.degradation.aspartate protease	similar to UP|Q9FRW7_NEPAL (Q9FRW7) Aspartic proteinase 3, complete
CHR10_JGVV3_143_T01	9.52553	8.68385	9.87941	0.841677	-0.353887	1.19556	0.00725215	0.198272	0.000643247	0.0200838	0.999979	0.00358223	VIT_10s0003g01560	10.2.1	cell wall.cellulose synthesis.cellulose synthase	homologue to UP|P93156_GOSHI (P93156) Cellulose synthase (Fragment), partial (82%)
CHR14_JGVV66_5_T01	9.22969	8.38389	9.61385	0.8458	-0.384157	1.22996	0.00262555	0.110351	0.000142019	0.00916616	0.999979	0.00140685	VIT_14s0066g00060	35.2	not assigned.unknown	similar to UP|Q9SS87_ARATH (Q9SS87) F4P13.22 protein (At3g01680), partial (10%)
CHR16_JGVV22_118_T01	10.5362	9.68936	10.9329	0.846814	-0.396763	1.24358	0.00324215	0.110423	0.00017103	0.0107631	0.999979	0.00157829	VIT_16s0022g01140	16.8.2.1	secondary metabolism.flavonoids.chalcones.naringenin-chalcone synthase	UP|O22519_VITVI (O22519) Chalcone synthase, complete
CHR5_JGVV20_153_T01	7.32546	6.47679	7.67346	0.848667	-0.347999	1.19667	0.00259208	0.144785	0.000182303	0.00908472	0.999979	0.00164686	VIT_05s0020g01680	30.2.5	signalling.receptor kinases.leucine rich repeat V
CHR9_JGVV96_42_T01	7.55502	6.70554	7.70764	0.849481	-0.152615	1.0021	0.000261844	0.373699	6.1844e-05	0.00187206	0.999979	0.000884557	VIT_09s0096g00550	16.2	secondary metabolism.phenylpropanoids	weakly similar to UP|Q8H2B5_TAXCU (Q8H2B5) Phenylpropanoyltransferase, partial (18%)
CHR9_GSVIVT00029588001_T01	11.0659	10.2075	11.2245	0.858311	-0.158664	1.01698	0.000857466	0.42823	0.000218418	0.00410586	0.999979	0.00182214	VIT_09s0054g00490	35.3	not assigned.new	similar to UP|Q8L685_VOLCA (Q8L685) Pherophorin-dz1 protein precursor, partial (9%)
CHR5_JGVV49_141_T01	10.303	9.44289	10.5223	0.860111	-0.219339	1.07945	0.000182099	0.196282	2.33693e-05	0.00151658	0.999979	0.000543732	VIT_05s0049g01590	23.2	nucleotide metabolism.degradation	similar to UP|Q9FMP3_ARATH (Q9FMP3) Dihydropyrimidinase (Dihydropyrimidine amidohydrolase) , partial (48%)
CHR14_JGVV83_31_T01	10.1357	9.27488	10.5925	0.860769	-0.456897	1.31767	0.00133216	0.0468158	3.77714e-05	0.00557167	0.999979	0.000685214	VIT_14s0083g00370	35.2	not assigned.unknown
CHR14_JGVV83_61_T01	7.13093	6.26688	7.32587	0.864049	-0.194945	1.05899	0.000837715	0.335364	0.000159358	0.00403023	0.999979	0.00151655	VIT_14s0083g00700	27.3.35	RNA.regulation of transcription.bZIP transcription factor family	similar to UP|Q8L5W2_SOYBN (Q8L5W2) BZIP transcription factor ATB2, partial (66%)
CHR7_JGVV5_421_T01	9.04252	8.17664	9.24203	0.86588	-0.199506	1.06539	0.00116216	0.345743	0.0002233	0.00506501	0.999979	0.00184376	VIT_07s0005g04510	35.1	not assigned.no ontology	similar to UP|Q6ZGD1_ORYSA (Q6ZGD1) DENN (AEX-3) domain-containing protein-like, partial (24%)
CHR7_JGVV5_422_T01	9.30077	8.43176	9.49042	0.869005	-0.189651	1.05866	6.27085e-05	0.210992	9.72003e-06	0.000860647	0.999979	0.000351982	VIT_07s0005g04520	35.3	not assigned.new	similar to UP|Q8W153_ORYSA (Q8W153) Polyprotein, partial (12%)
CHRUN_JGVV188_8_T01	9.07988	8.20747	9.24984	0.872407	-0.169961	1.04237	1.95373e-08	0.0236616	2.6923e-09	3.39593e-05	0.999979	1.95482e-05	VIT_00s0188g00120	34.3	transport.amino acids	similar to PIR|S52421|S52421 amino acid transport protein AAP2 - Arabidopsis thaliana, partial (37%)
CHRUN_GSVIVT00003441001_T01	5.87208	4.99962	6.23365	0.872464	-0.361567	1.23403	0.0149899	0.26126	0.00175673	0.0359878	0.999979	0.00712632	VIT_00s0192g00010	35.3	not assigned.new
CHR6_JGVV4_671_T01	10.3989	9.52547	10.6055	0.873387	-0.206642	1.08003	0.000152472	0.219311	2.21088e-05	0.00137449	0.999979	0.000528783	VIT_06s0004g01180	26.12	misc.peroxidases	similar to UP|Q7DN94_POPKI (Q7DN94) Peroxidase (Fragment) , partial (44%)
CHR16_JGVV22_128_T01	9.60479	8.73001	10.0665	0.874778	-0.46169	1.33647	0.0035754	0.0799883	0.00013807	0.0115806	0.999979	0.00138565	VIT_16s0022g01020	16.8.2.1	secondary metabolism.flavonoids.chalcones.naringenin-chalcone synthase	UP|O22519_VITVI (O22519) Chalcone synthase, complete
CHRUN_GSVIVT00004417001_T01	9.99821	9.12315	10.3484	0.875061	-0.350146	1.22521	0.00576431	0.203119	0.000534162	0.0167746	0.999979	0.00319255	VIT_00s1326g00010	35.3	not assigned.new
CHR14_JGVV60_205_T01	13.2656	12.388	13.3888	0.877536	-0.123191	1.00073	1.61779e-07	0.149486	3.88914e-08	7.13494e-05	0.999979	3.56013e-05	VIT_14s0060g00500	10.5.3	cell wall.cell wall proteins.LRR
CHR19_JGVV90_80_T01	8.54809	7.66803	8.68401	0.880056	-0.135923	1.01598	0.00245382	0.5643	0.000865105	0.00871594	0.999979	0.00434745	VIT_19s0090g00900	17.2.3	hormone metabolism.auxin.induced-regulated-responsive-activated	similar to UP|Q9LSE7_ARATH (Q9LSE7) Emb|CAB45497.1 (AT3g25290/MJL12_25), partial (51%)
CHR14_JGVV83_42_T01	6.43318	5.55208	6.55686	0.881094	-0.123678	1.00477	5.35498e-06	0.292846	1.41202e-06	0.000265415	0.999979	0.000153562	VIT_14s0083g00500	35.3	not assigned.new
CHR16_JGVV50_209_T01	5.68493	4.80262	5.82638	0.882311	-0.141443	1.02375	0.000683847	0.478056	0.000203417	0.00349662	0.999979	0.00175396	VIT_16s0050g00480	26.10	misc.cytochrome P450	similar to UP|Q93Z79_ARATH (Q93Z79) AT5g24910/F6A4_120, partial (73%)
CHR4_JGVV44_143_T01	7.81276	6.92861	7.99679	0.884145	-0.184031	1.06818	0.000400103	0.329324	7.93049e-05	0.00245158	0.999979	0.00100704	VIT_04s0044g00310	33.99	development.unspecified	similar to RF|XP_507340.1|51965112|XM_507340 P0604E01.39 gene product {Oryza sativa (japonica cultivar-group)} (exp=-1; wgp=0; cg=0), partial (81%)
CHR14_JGVV66_116_T01	10.715	9.82538	10.9819	0.889637	-0.266918	1.15656	0.000244832	0.146084	2.32911e-05	0.00180302	0.999979	0.000543626	VIT_14s0066g01280	31.1	cell.organisation
CHR3_JGVV63_171_T01	5.80764	4.91764	6.03413	0.89	-0.226497	1.1165	0.00410903	0.383842	0.000827951	0.0128852	0.999979	0.00422395	VIT_03s0063g01840	17.7.1.3	hormone metabolism.jasmonate.synthesis-degradation.allene oxidase synthase	similar to UP|Q84V85_CITSI (Q84V85) Allene oxide synthase, partial (26%)
CHR1_JGVV11_401_T01	14.592	13.7013	14.8243	0.89073	-0.232263	1.12299	0.00196655	0.322046	0.000334059	0.00740438	0.999979	0.00235555	VIT_01s0011g02500	35.2	not assigned.unknown
CHR18_JGVV1_817_T01	7.49289	6.59507	7.64259	0.897821	-0.149699	1.04752	0.000298607	0.41508	7.87627e-05	0.00202514	0.999979	0.00100274	VIT_18s0001g11600	28.1	DNA.synthesis_chromatin structure
CHR16_JGVV50_63_T01	5.68395	4.7852	5.81203	0.898751	-0.128077	1.02683	0.00541878	0.636655	0.00225638	0.0159752	0.999979	0.00852932	VIT_16s0050g02130	35.1	not assigned.no ontology
CHR3_JGVV17_60_T01	6.06782	5.1667	6.33815	0.901116	-0.270328	1.17144	0.0136054	0.40162	0.00278021	0.033294	0.999979	0.00987764	VIT_03s0017g01070	26.10	misc.cytochrome P450	similar to UP|Q9FYL0_ARATH (Q9FYL0) F21J9.20, partial (33%)
CHRUN_GSVIVT00002463001_T01	10.1598	9.25784	10.2998	0.901948	-0.139973	1.04192	5.71333e-05	0.360974	1.47466e-05	0.000819132	0.999979	0.000420607	VIT_00s0740g00010	31.1	cell.organisation	weakly similar to PIR|T08935|T08935 COP1-interacting protein 7 - Arabidopsis thaliana, partial (5%)
CHR14_JGVV66_2_T01	10.3845	9.48242	10.716	0.90206	-0.3315	1.23356	6.54654e-05	0.0471568	3.2263e-06	0.000876354	0.999979	0.000216668	VIT_14s0066g00020	35.2	not assigned.unknown	similar to UP|Q9SS87_ARATH (Q9SS87) F4P13.22 protein (At3g01680), partial (10%)
CHR15_JGVV46_275_T01	6.32537	5.4224	6.47551	0.902971	-0.150139	1.05311	0.00115553	0.491886	0.000346602	0.00504949	0.999979	0.00240734	VIT_15s0046g00630	35.2	not assigned.unknown	weakly similar to UP|Q9FK03_ARATH (Q9FK03) Emb|CAB66399.1, partial (30%)
CHR17_JGVV0_261_T01	12.0047	11.0997	12.1964	0.904939	-0.191769	1.09671	6.64073e-05	0.226394	1.08783e-05	0.000882712	0.999979	0.000372666	VIT_17s0000g07470	35.2	not assigned.unknown
CHR11_JGVV16_260_T01	9.77971	8.87119	9.90236	0.908518	-0.122648	1.03117	0.00207338	0.605157	0.000818204	0.00769097	0.999979	0.00419377	VIT_11s0016g02970	29.4	protein.postranslational modification	similar to UP|Q6QMT5_PETCR (Q6QMT5) Mitogen-activated protein kinase kinase 2, partial (92%)
CHR4_JGVV79_21_T01	7.97414	7.0655	8.08485	0.908644	-0.110711	1.01936	0.000843837	0.597947	0.000338658	0.0040511	0.999979	0.00237022	VIT_04s0079g00280	27.3.27	RNA.regulation of transcription.NAC domain transcription factor family	similar to UP|NAC78_ARATH (Q84K00) NAC domain-containing protein 78 (ANAC078), partial (32%)
CHR1_JGVV11_569_T01	9.01874	8.10949	9.15327	0.909248	-0.134526	1.04377	1.8848e-05	0.328072	4.88732e-06	0.000459888	0.999979	0.000264583	VIT_01s0011g00710	27.3.11	RNA.regulation of transcription.C2H2 zinc finger family	similar to RF|NP_182037.1|15225413|NM_130075 nucleic acid binding {Arabidopsis thaliana} (exp=-1; wgp=0; cg=0), partial (49%)
CHR11_JGVV16_195_T01	10.7727	9.8594	10.9182	0.913291	-0.145487	1.05878	0.001097	0.506967	0.00034384	0.00487376	0.999979	0.002394	VIT_11s0016g02280	13.2.5.2	amino acid metabolism.degradation.serine-glycine-cysteine group.glycine	homologue to UP|GCSP_SOLTU (O49954) Glycine dehydrogenase [decarboxylating], mitochondrial precursor (Glycine decarboxylase) (Glycine cleavage system P-protein) , partial (35%)
CHR5_JGVV102_1_T01	8.05842	7.14426	8.28184	0.914164	-0.223419	1.13758	0.00915715	0.461317	0.00229603	0.0242438	0.999979	0.00864164	VIT_05s0102g00020	35.2	not assigned.unknown	weakly similar to UP|PSD10_RAT (Q9Z2X3) 26S proteasome non-ATPase regulatory subunit 10 (26S proteasome regulatory subunit p28) (Gankyrin), partial (8%)
CHR19_JGVV85_51_T01	10.8816	9.96485	11.0458	0.916799	-0.164112	1.08091	0.0116883	0.603259	0.00439652	0.0294717	0.999979	0.0139601	VIT_19s0085g00690	31.3	cell.cycle	similar to UP|Q9SGQ4_ARATH (Q9SGQ4) T23E18.24, partial (30%)
CHR13_JGVV64_113_T01	9.43784	8.521	9.65966	0.916835	-0.221828	1.13866	0.00318415	0.389195	0.000662341	0.0106254	0.999979	0.00364528	VIT_13s0064g00590	35.2	not assigned.unknown
CHR18_JGVV122_3_T01	11.5302	10.612	11.8823	0.918153	-0.352064	1.27022	0.00100156	0.121857	6.72169e-05	0.00458553	0.999979	0.000921668	VIT_18s0122g01460	26.10	misc.cytochrome P450	weakly similar to GB|CAD41584.3|38567920|OSJN00128 {Oryza sativa (japonica cultivar-group)} (exp=0; wgp=1; cg=0), partial (23%)
CHR10_JGVV71_38_T01	12.6785	11.759	12.7609	0.919481	-0.0824064	1.00189	8.88138e-05	0.610848	4.0696e-05	0.00102887	0.999979	0.000710088	VIT_10s0071g00770	27.3.99	RNA.regulation of transcription.unclassified	similar to RF|NP_188636.2|79407941|NM_112892 pepsin A {Arabidopsis thaliana} (exp=-1; wgp=0; cg=0), partial (50%)
CHR5_JGVV165_9_T01	6.89526	5.9735	7.06672	0.921767	-0.17146	1.09323	0.000375808	0.377829	8.73502e-05	0.00235994	0.999979	0.00106436	VIT_05s0165g00140	35.2	not assigned.unknown	weakly similar to UP|PSD10_RAT (Q9Z2X3) 26S proteasome non-ATPase regulatory subunit 10 (26S proteasome regulatory subunit p28) (Gankyrin), partial (8%)
CHR1_JGVV11_543_T01	7.45403	6.53225	7.80176	0.921776	-0.347728	1.2695	0.00018432	0.0663763	9.67636e-06	0.00152813	0.999979	0.000351261	VIT_01s0011g00970	20.1.2	stress.biotic.receptors	similar to UP|Q2CML8_9EURY (Q2CML8) AAA ATPase, central region:ATPase associated with various cellular activities, AAA_3, partial (8%)
CHR2_JGVV33_52_T01	9.93848	9.01434	10.1317	0.924144	-0.193207	1.11735	0.00792849	0.517098	0.00235928	0.0215925	0.999979	0.00880231	VIT_02s0033g00740	31.1	cell.organisation
CHR4_JGVV23_182_T01	9.63908	8.71464	9.97678	0.92444	-0.337704	1.26214	0.0183364	0.337333	0.00294707	0.0423734	0.999979	0.0102973	VIT_04s0023g01960	16.1	secondary metabolism.isoprenoids	similar to GP|1621467|gb|AAB17194.1| laccase {Liriodendron tulipifera}, partial (47%)
CHR14_JGVV171_2_T01	7.71848	6.78812	7.79128	0.930362	-0.0728025	1.00316	0.000102269	0.661418	5.18811e-05	0.00111102	0.999979	0.000811281	VIT_14s0171g00040	20.1.2	stress.biotic.receptors
CHR13_JGVV67_79_T01	6.7584	5.82802	7.31065	0.930386	-0.552249	1.48264	0.00564775	0.0684707	0.000178315	0.0165102	0.999979	0.00162323	VIT_13s0067g02720	26.10	misc.cytochrome P450	weakly similar to UP|Q9SZ46_ARATH (Q9SZ46) Cytochrome P450-like protein, partial (61%)
CHR18_JGVV1_846_T01	12.1576	11.2258	12.3497	0.931767	-0.192134	1.1239	0.00137955	0.407568	0.000320176	0.00570756	0.999979	0.00229745	VIT_18s0001g11930	20.1.7	stress.biotic.PR-proteins	UP|Q9SNY0_VITVI (Q9SNY0) SCUTL2, complete
CHR10_JGVV3_98_T01	11.2026	10.2706	11.583	0.932008	-0.380403	1.31241	0.00302507	0.155008	0.000223927	0.0102274	0.999979	0.00184672	VIT_10s0003g01070	35.2	not assigned.unknown
CHR14_JGVV66_9_T01	11.8745	10.9422	12.1917	0.932332	-0.31723	1.24956	0.000841619	0.156489	7.27837e-05	0.00404637	0.999979	0.000961748	VIT_14s0066g00100	35.2	not assigned.unknown	similar to UP|Q9SS87_ARATH (Q9SS87) F4P13.22 protein (At3g01680), partial (10%)
CHR7_JGVV5_348_T01	10.2924	9.35822	10.3592	0.934201	-0.0667814	1.00098	0.000651579	0.748091	0.000375209	0.00338196	0.999979	0.00253464	VIT_07s0005g03690	29.4	protein.postranslational modification	similar to RF|NP_568221.1|18416116|NM_121026 kinase {Arabidopsis thaliana} (exp=-1; wgp=0; cg=0), partial (93%)
CHR3_JGVV38_75_T01	9.96127	9.0269	10.2208	0.934365	-0.259484	1.19385	0.0106697	0.416441	0.00230628	0.0274084	0.999979	0.00866145	VIT_03s0038g04000	29.5.3	protein.degradation.cysteine protease	similar to UP|XCP1_ARATH (O65493) Xylem cysteine proteinase 1 precursor (AtXCP1) , partial (91%)
CHR15_JGVV46_216_T01	10.8313	9.89561	10.9735	0.935705	-0.142211	1.07792	0.0137875	0.668074	0.00615051	0.0336199	0.999979	0.0180729	VIT_15s0046g01360	10.5.1	cell wall.cell wall proteins.AGPs	similar to RF|NP_566070.3|42569970|NM_130196 AGP16 (ARABINOGALACTAN PROTEIN 16) {Arabidopsis thaliana} (exp=-1; wgp=0; cg=0), partial (64%)
CHR13_JGVV67_55_T01	12.2334	11.2923	12.3046	0.941049	-0.071222	1.01227	2.5088e-05	0.621838	1.24733e-05	0.000528613	0.999979	0.0003921	VIT_13s0067g03050	26.16	misc.myrosinases-lectin-jacalin	similar to UP|Q70AH8_WHEAT (Q70AH8) Receptor-like kinase with LRR repeats (Fragment), partial (64%)
CHR18_JGVV1_1179_T01	10.4066	9.46479	10.798	0.94178	-0.391467	1.33325	0.0101528	0.228026	0.00103161	0.0263546	0.999979	0.00491334	VIT_18s0001g15510	35.3	not assigned.new
CHR5_JGVV102_4_T01	6.75905	5.81603	6.82495	0.943015	-0.0659044	1.00892	0.000128926	0.702932	7.07512e-05	0.00126022	0.999979	0.000946614	VIT_05s0102g00060	35.2	not assigned.unknown	weakly similar to UP|PSD10_RAT (Q9Z2X3) 26S proteasome non-ATPase regulatory subunit 10 (26S proteasome regulatory subunit p28) (Gankyrin), partial (8%)
CHR14_JGVV60_220_T01	10.4394	9.49375	10.5102	0.945696	-0.070722	1.01642	2.63258e-05	0.627687	1.32122e-05	0.000545513	0.999979	0.000402483	VIT_14s0060g00350	29.5.4	protein.degradation.aspartate protease	similar to UP|Q9FRW7_NEPAL (Q9FRW7) Aspartic proteinase 3, complete
CHRUN_JGVV1235_1_T01	9.45021	8.50334	9.77604	0.946873	-0.325833	1.27271	0.00130911	0.175009	0.000119782	0.00549864	0.999979	0.00126862	VIT_00s1235g00010	35.2	not assigned.unknown
CHR7_JGVV104_55_T01	11.0792	10.1323	11.1903	0.946936	-0.111121	1.05806	0.00591198	0.700844	0.00289413	0.017105	0.999979	0.0101578	VIT_07s0104g01270	29.4	protein.postranslational modification	weakly similar to UP|O23332_ARATH (O23332) Centromere protein homolog, partial (19%)
CHR18_JGVV122_7_T01	11.5716	10.6194	11.6393	0.952201	-0.0676243	1.01983	0.000208732	0.713949	0.000115347	0.00163516	0.999979	0.00123846	VIT_18s0122g01400	26.2	misc.UDP glucosyl and glucoronyl transferases	similar to UP|KATAM_ARATH (Q7XJ98) Xyloglucan galactosyltransferase KATAMARI 1 (MURUS3 protein) , partial (35%)
CHR1_JGVV11_590_T01	10.9494	9.99687	11.0599	0.952513	-0.110543	1.06306	0.000172435	0.542302	6.5403e-05	0.0014722	0.999979	0.000909884	VIT_01s0011g00490	35.2	not assigned.unknown
CHR19_JGVV177_14_T01	7.84045	6.8876	8.11782	0.952853	-0.277372	1.23022	0.00758316	0.367615	0.00140258	0.0208267	0.999979	0.00605757	VIT_19s0177g00160	15	metal handling	similar to GB|BAC41936.1|26449621|AK117261 GPI-anchored protein {Arabidopsis thaliana} (exp=-1; wgp=0; cg=0), partial (62%)
CHR6_JGVV4_48_T01	9.28584	8.33203	9.50627	0.953812	-0.220427	1.17424	0.0218024	0.552847	0.00710221	0.0488097	0.999979	0.0202044	VIT_06s0004g07970	10.7	cell wall.modification	UP|Q84US7_9ROSI (Q84US7) Expansin, complete
CHR7_JGVV5_353_T01	10.1869	9.23201	10.2635	0.954918	-0.0766043	1.03152	0.00180775	0.753204	0.00102795	0.00695898	0.999979	0.00490239	VIT_07s0005g03740	30.5	signalling.G-proteins
CHR14_JGVV108_2_T01	8.56386	7.6089	8.62148	0.954952	-0.057626	1.01258	1.73846e-06	0.606581	9.48547e-07	0.000176892	0.999979	0.000135404	VIT_14s0108g00020	17.2.2	hormone metabolism.auxin.signal transduction	similar to UP|Q8LKH1_9ROSI (Q8LKH1) PIN1-like auxin transport protein, partial (46%)
CHR16_JGVV100_115_T01	8.19201	7.23692	8.26018	0.955085	-0.0681724	1.02326	0.000968588	0.760642	0.000568219	0.00447679	0.999979	0.00331616	VIT_16s0100g00120	35.3	not assigned.new	similar to UP|Q9FM07_ARATH (Q9FM07) Permease 1 (Protein At5g62890), partial (52%)
CHR18_JGVV72_90_T01	9.4636	8.50252	9.53472	0.961079	-0.0711256	1.0322	0.0052904	0.804791	0.00334339	0.0156766	0.999979	0.0113309	VIT_18s0072g00290	35.3	not assigned.new
CHR3_JGVV38_265_T01	11.9837	11.0208	12.0531	0.962932	-0.0693523	1.03228	0.000258988	0.717075	0.000143077	0.00185704	0.999979	0.00141144	VIT_03s0038g02010	26.8	misc.nitrilases, *nitrile lyases, berberine bridge enzymes, reticuline oxidases, troponine reductases
CHR1_JGVV26_205_T01	7.72283	6.75571	7.82382	0.967117	-0.100985	1.0681	0.000213965	0.592263	9.0189e-05	0.00165943	0.999979	0.00108465	VIT_01s0026g00480	33.99	development.unspecified	similar to UP|Q94JU2_ARATH (Q94JU2) AT3g28050/MMG15_6, partial (14%)
CHR4_JGVV23_54_T01	14.702	13.7335	14.7469	0.968501	-0.0449286	1.01343	0.00692694	0.882054	0.0052502	0.0193482	0.999979	0.0159609	VIT_04s0023g03370	16.8.3.2	secondary metabolism.flavonoids.dihydroflavonols.flavanone 3-dioxygenase	UP|FL3H_VITVI (P41090) Naringenin,2-oxoglutarate 3-dioxygenase (Flavonone-3-hydroxylase) (F3H) (FHT) , complete
CHR18_JGVV72_84_T01	7.59299	6.62405	7.65305	0.968945	-0.0600603	1.02901	0.00268887	0.818323	0.0017687	0.00932881	0.999979	0.00715837	VIT_18s0072g00350	35.3	not assigned.new	homologue to UP|Q6SKP4_LYCES (Q6SKP4) Ribosomal protein L3, complete
CHR5_JGVV20_87_T01	10.9116	9.9422	11.0215	0.969383	-0.109871	1.07925	8.68622e-05	0.520273	3.25432e-05	0.00102112	0.999979	0.00063966	VIT_05s0020g00950	29.5.4	protein.degradation.aspartate protease	similar to UP|Q9FRW7_NEPAL (Q9FRW7) Aspartic proteinase 3, complete
CHR3_JGVV180_1_T01	14.0572	13.0874	14.0879	0.969751	-0.0306751	1.00043	2.70746e-05	0.837253	2.01546e-05	0.000555574	0.999979	0.000506178	VIT_03s0180g00320	26.2	misc.UDP glucosyl and glucoronyl transferases	similar to UP|LGT_CITUN (Q9MB73) Limonoid UDP-glucosyltransferase (Limonoid glucosyltransferase) (Limonoid GTase) (LGTase) , partial (72%)
CHR14_JGVV30_169_T01	10.3867	9.41636	10.5178	0.970383	-0.131063	1.10145	5.25344e-06	0.309731	1.45255e-06	0.000263982	0.999979	0.000154393	VIT_14s0030g00170	35.3	not assigned.new
CHR7_JGVV130_20_T01	6.60854	5.63809	6.66872	0.970449	-0.0601831	1.03063	3.87389e-05	0.699011	2.20156e-05	0.000665179	0.999979	0.00052826	VIT_07s0130g00200	26.28	misc.GDSL-motif lipase	similar to RF|NP_974125.1|42572069|NM_202396 carboxylic ester hydrolase/ hydrolase, acting on ester bonds {Arabidopsis thaliana} (exp=-1; wgp=0; cg=0), partial (81%)
CHR9_JGVV2_635_T01	9.46341	8.49227	9.64894	0.971136	-0.185533	1.15667	0.00392842	0.50733	0.00116246	0.0124403	0.999979	0.00532552	VIT_09s0002g07090	35.2	not assigned.unknown	similar to UP|Q5XEN2_ARATH (Q5XEN2) At1g80060, partial (16%)
CHR16_JGVV98_85_T01	9.40806	8.43651	9.45505	0.971554	-0.0469822	1.01854	0.00032185	0.812329	0.000216849	0.00212261	0.999979	0.00181417	VIT_16s0098g01090	35.2	not assigned.unknown
CHR7_JGVV5_223_T01	7.34544	6.37345	7.43094	0.971996	-0.0854942	1.05749	0.00244048	0.741258	0.00134062	0.0086884	0.999979	0.00588266	VIT_07s0005g02290	35.2	not assigned.unknown	weakly similar to UP|O04626_ARATH (O04626) F2P16.20 protein, partial (28%)
CHR18_JGVV1_1116_T01	10.368	9.39249	10.7355	0.975465	-0.367553	1.34302	0.00131538	0.140746	9.74531e-05	0.00552105	0.999979	0.00112737	VIT_18s0001g14800	33.99	development.unspecified	weakly similar to UP|Q94CH6_ARATH (Q94CH6) Family II lipase EXL3, partial (78%)
CHR6_JGVV4_172_T01	8.7589	7.7834	8.80802	0.975491	-0.0491226	1.02461	0.000415488	0.810617	0.000277451	0.00251037	0.999979	0.00210269	VIT_06s0004g06680	30.2.99	signalling.receptor kinases.misc	similar to UP|Q9LY50_ARATH (Q9LY50) Receptor kinase-like protein, partial (46%)
CHRUN_JGVV1569_1_T01	12.8915	11.9155	12.9247	0.97595	-0.0332495	1.0092	0.000152554	0.854954	0.000113876	0.00137476	0.999979	0.00122993	VIT_00s1569g00010	20.2.1	stress.abiotic.heat	homologue to UP|Q9M5X2_EUPES (Q9M5X2) Heat-shock protein 80 (Fragment), partial (75%)
CHR16_JGVV39_161_T01	11.506	10.5282	11.7574	0.977768	-0.251432	1.2292	0.01038	0.448679	0.00249305	0.0268203	0.999979	0.00915688	VIT_16s0039g02430	35.2	not assigned.unknown
CHR1_JGVV137_67_T01	8.15131	7.17172	8.3042	0.979589	-0.152883	1.13247	0.000256109	0.436544	7.24891e-05	0.00184579	0.999979	0.000960099	VIT_01s0137g00160	26.22	misc.short chain dehydrogenase_reductase (SDR)	similar to GP|11072027|gb|AAG28906.1 F12A21.14 {Arabidopsis thaliana}, partial (9%)
CHR17_JGVV0_131_T01	12.0121	11.0311	12.0613	0.980987	-0.0492914	1.03028	0.00789641	0.875105	0.00588417	0.0215191	0.999979	0.0174605	VIT_17s0000g08900	29.4.1.57	protein.postranslational modification.kinase.receptor like cytoplasmatic kinase VII	homologue to UP|Q8GRK2_MEDTR (Q8GRK2) Somatic embryogenesis receptor kinase 1, partial (95%)
CHR11_JGVV16_40_T01	11.7668	10.7855	11.8163	0.981296	-0.0495583	1.03085	0.000316683	0.803816	0.000209609	0.00209968	0.999979	0.00178083	VIT_11s0016g00600	11.1.3	lipid metabolism.FA synthesis and FA elongation.ketoacyl ACP synthase	similar to UP|Q5I7S7_BETVE (Q5I7S7) Plastid beta-ketoacyl ACP synthase (Fragment), partial (74%)
CHR7_JGVV31_10_T01	7.89673	6.91475	8.1951	0.981981	-0.298364	1.28034	0.0151709	0.405224	0.00313151	0.0363408	0.999979	0.0107898	VIT_07s0031g00110	35.2	not assigned.unknown	similar to UP|Q9FH92_ARATH (Q9FH92) Emb|CAB62301.1 (At5g67210), partial (80%)
CHR4_JGVV23_280_T01	12.1722	11.1897	12.2121	0.982488	-0.0399331	1.02242	0.00104201	0.863409	0.000769426	0.00471594	0.999979	0.00402759	VIT_04s0023g00840	11.1.12	lipid metabolism.FA synthesis and FA elongation.ACP protein	similar to UP|O80800_ARATH (O80800) T8F5.6 protein, partial (74%)
CHR13_JGVV19_111_T01	7.05729	6.07301	7.20062	0.984275	-0.143338	1.12761	1.67959e-06	0.224886	4.06547e-07	0.000176346	0.999979	0.000100263	VIT_13s0019g04150	29.4.1.57	protein.postranslational modification.kinase.receptor like cytoplasmatic kinase VII
CHR16_JGVV22_124_T01	9.23707	8.25252	9.69604	0.984552	-0.458969	1.44352	0.00413506	0.12433	0.000237864	0.0129394	0.999979	0.00191708	VIT_16s0022g01070	16.8.2	secondary metabolism.flavonoids.chalcones	homologue to UP|Q2HY10_VITVI (Q2HY10) Resveratrol synthase, complete
CHR14_JGVV60_141_T01	11.3027	10.3178	11.3494	0.984924	-0.0467371	1.03166	3.41174e-05	0.763935	2.20485e-05	0.000630084	0.999979	0.000528394	VIT_14s0060g01190	15.2	metal handling.binding, chelation and storage	similar to UP|NAS_LYCES (Q9XGI7) Nicotianamine synthase (S-adenosyl-L-methionine:S-adenosyl-L-methionine:S- adenosyl-methionine 3-amino-3-carboxypropyltransferase) (Chloronerva) , partial (90%)
CHR14_JGVV83_101_T01	11.459	10.473	11.9222	0.986045	-0.463239	1.44928	0.00435166	0.1244	0.000249079	0.0134576	0.999979	0.00197236	VIT_14s0083g01150	10.2	cell wall.cellulose synthesis	similar to UP|COBL4_ARATH (Q9LFW3) COBRA-like protein 4 precursor, partial (93%)
CHR6_JGVV4_753_T01	6.85693	5.87028	7.03269	0.986657	-0.175758	1.16242	0.00757065	0.577065	0.00267036	0.020804	0.999979	0.00959701	VIT_06s0004g00210	29.5.1	protein.degradation.subtilases	similar to UP|Q9LVJ1_ARATH (Q9LVJ1) Cucumisin-like serine protease; subtilisin-like protease (At3g14067), partial (68%)
CHR10_JGVV3_195_T01	10.019	9.03036	10.2449	0.988618	-0.225943	1.21456	7.55956e-05	0.200235	1.09564e-05	0.000948927	0.999979	0.000372686	VIT_10s0003g02150	35.2	not assigned.unknown
CHRUN_JGVV179_30_T01	6.54636	5.55149	6.66295	0.994876	-0.116588	1.11146	0.00669958	0.706997	0.00332443	0.0188241	0.999979	0.0112847	VIT_00s0179g00330	35.2	not assigned.unknown	similar to UP|Q9SGU7_ARATH (Q9SGU7) F1N19.25 (At1g64680), partial (85%)
CHR14_JGVV60_188_T01	12.0297	11.0344	12.0604	0.995349	-0.0306593	1.02601	0.000160661	0.869486	0.000123408	0.00141586	0.999979	0.00129449	VIT_14s0060g00680	26.28	misc.GDSL-motif lipase	weakly similar to RF|NP_191787.2|79456849|NM_116093 carboxylic ester hydrolase/ hydrolase, acting on ester bonds {Arabidopsis thaliana} (exp=-1; wgp=0; cg=0), partial (44%)
CHR18_JGVV1_653_T01	11.2506	10.2538	11.3809	0.996809	-0.130247	1.12706	0.000301377	0.521157	0.000105223	0.00203796	0.999979	0.00117764	VIT_18s0001g09830	35.1.5	not assigned.no ontology.pentatricopeptide (PPR) repeat-containing protein	weakly similar to UP|Q5QNE5_ORYSA (Q5QNE5) Tetratricopeptide repeat protein-like, partial (25%)
CHR11_JGVV16_26_T01	9.56213	8.56375	9.77701	0.99838	-0.214882	1.21326	0.0119692	0.534863	0.00371818	0.0300235	0.999979	0.0122676	VIT_11s0016g00460	31.1	cell.organisation	similar to GP|19570249|dbj|BAB86284. kinesin-like protein NACK2 {Nicotiana tabacum}, partial (10%)
CHR3_JGVV38_249_T01	14.0439	13.0439	14.0835	0.999978	-0.0396036	1.03958	8.45572e-05	0.820307	5.95637e-05	0.00100871	0.999979	0.000869721	VIT_03s0038g02170	20.1.7	stress.biotic.PR-proteins	similar to UP|O22973_ARATH (O22973) Thaumatin isolog, partial (33%)
CHR7_JGVV31_24_T01	8.71418	7.71374	8.68776	1.00044	0.0264242	0.974021	0.00124156	0.913014	0.00151011	0.00529544	0.999979	0.00637893	VIT_07s0031g00270	16.2	secondary metabolism.phenylpropanoids
CHR11_JGVV103_53_T01	12.4144	11.4136	12.4998	1.00078	-0.0853771	1.08616	0.00140896	0.729359	0.000761929	0.00579368	0.999979	0.00400396	VIT_11s0103g00170	31.1	cell.organisation
CHR9_JGVV2_470_T01	10.0186	9.01769	10.0904	1.00096	-0.0717998	1.07276	0.000342383	0.727061	0.000191629	0.00221817	0.999979	0.0016921	VIT_09s0002g05240	35.2	not assigned.unknown
CHR8_JGVV7_360_T01	10.4507	9.44956	10.4214	1.00114	0.0293047	0.971835	1.73708e-06	0.801865	2.35408e-06	0.000176892	0.999979	0.000191422	VIT_08s0007g05200	35.1	not assigned.no ontology	similar to GB|AAF78493.1|8698735|F13K23 Contains similarity to AP2/EREBP-like transcription factor from gb|AF216581 and contains Bacterial mutT protein PF|00293 and AP2 PF|00847 domains. {Arabidopsis thaliana} (exp=0; wgp=1; cg=0), partial (36%)
CHR7_JGVV141_32_T01	10.9962	9.99461	10.8616	1.00159	0.134587	0.867003	0.000376446	0.520768	0.00116053	0.0023622	0.999979	0.00532079	VIT_07s0141g00590	34.14	transport.unspecified cations	similar to GB|AAN73212.1|25360813|AY150287 MRS2-2 {Arabidopsis thaliana} (exp=-1; wgp=0; cg=0), partial (60%)
CHR7_JGVV151_66_T01	7.26434	6.26261	7.28231	1.00173	-0.017969	1.0197	0.000179174	0.924697	0.000153737	0.00150111	0.999979	0.00147973	VIT_07s0151g00070	35.2	not assigned.unknown
CHR18_JGVV1_146_T01	11.6321	10.6289	11.5079	1.00318	0.124227	0.878953	0.000452517	0.562259	0.00125535	0.00265675	0.999979	0.00562632	VIT_18s0001g02260	29.5.11.20	protein.degradation.ubiquitin.proteasom	homologue to GB|AAM47947.1|21387087|AY114628 proteasome subunit {Arabidopsis thaliana} (exp=-1; wgp=0; cg=0), complete
CHR12_JGVV57_40_T01	8.54797	7.5446	8.67434	1.00337	-0.126371	1.12974	0.0128651	0.718554	0.00653234	0.031825	0.999979	0.018898	VIT_12s0057g00460	17.2.3	hormone metabolism.auxin.induced-regulated-responsive-activated	similar to UP|Q9LSE7_ARATH (Q9LSE7) Emb|CAB45497.1 (AT3g25290/MJL12_25), partial (53%)
CHR8_JGVV40_281_T01	7.50308	6.49927	7.43088	1.00381	0.0721968	0.931614	0.000236975	0.714589	0.000438585	0.00176738	0.999979	0.00281306	VIT_08s0040g00380	35.2	not assigned.unknown
CHR8_JGVV40_58_T01	9.56381	8.55956	9.48654	1.00425	0.0772659	0.926985	2.83528e-06	0.532547	6.33067e-06	0.000208407	0.999979	0.000295521	VIT_08s0040g02790	35.3	not assigned.new
CHR8_JGVV40_31_T01	10.4118	9.40727	10.3743	1.00458	0.0375498	0.967028	4.66657e-08	0.653456	7.06826e-08	4.15716e-05	0.999979	5.44291e-05	VIT_08s0040g03080	35.3	not assigned.new	weakly similar to GP|6580329|emb|CAB63398.1 C. elegans TFG-1 protein (corresponding sequence Y63D3A.5) {Caenorhabditis elegans}, partial (7%)
CHR17_JGVV0_123_T01	11.9172	10.9122	11.7288	1.005	0.188401	0.8166	9.74071e-06	0.192032	6.89047e-05	0.000331771	0.999979	0.000933975	VIT_17s0000g08990	16.5.99.1	secondary metabolism.sulfur-containing.misc.alliinase	weakly similar to RF|NP_177213.1|15223183|NM_105724 carbon-sulfur lyase {Arabidopsis thaliana} (exp=-1; wgp=0; cg=0), partial (53%)
CHR18_JGVV1_703_T01	12.9427	11.9376	12.9186	1.00517	0.0241123	0.981055	2.97498e-05	0.877387	3.73238e-05	0.000584802	0.999979	0.000681648	VIT_18s0001g10380	20.2.1	stress.abiotic.heat	similar to UP|HSF24_LYCPE (P22335) Heat shock factor protein HSF24 (Heat shock transcription factor 24) (HSTF 24) (Heat stress transcription factor), partial (65%)
CHR18_JGVV1_949_T01	11.3153	10.3099	11.1819	1.00544	0.133458	0.87198	9.34016e-05	0.456578	0.000317152	0.0010611	0.999979	0.0022834	VIT_18s0001g13020	27.3.35	RNA.regulation of transcription.bZIP transcription factor family	similar to UP|Q8L5W2_SOYBN (Q8L5W2) BZIP transcription factor ATB2, partial (66%)
CHR7_JGVV31_48_T01	13.121	12.1151	13.0046	1.00587	0.116393	0.889478	3.81215e-05	0.473454	0.000115939	0.000660676	0.999979	0.00124201	VIT_07s0031g00540	30.8	signalling.misc	similar to RF|NP_201508.1|15240191|NM_126107 RALFL34 (RALF-LIKE 34) {Arabidopsis thaliana} (exp=-1; wgp=0; cg=0), partial (50%)
CHR5_GSVIVT00038286001_T01	7.06469	6.05803	7.12196	1.00666	-0.0572769	1.06393	0.00193243	0.824967	0.00129679	0.00731036	0.999979	0.00575368	VIT_05s0094g01680	28.1	DNA.synthesis_chromatin structure	weakly similar to UP|Q9SU12_ARATH (Q9SU12) Adenine DNA glycosylase like protein, partial (20%)
CHR14_JGVV66_60_T01	8.88991	7.88305	8.55938	1.00687	0.330537	0.676331	0.000253383	0.116167	0.00478229	0.00183597	0.999979	0.0148562	VIT_14s0066g00680	27.3.37	RNA.regulation of transcription.AS2,Lateral Organ Boundaries Gene Family	homologue to UP|Q4VPE8_LOTJA (Q4VPE8) Lateral organ boundaries-like 3 (Fragment), partial (54%)
CHR14_JGVV60_198_T01	9.98655	8.97958	10.0998	1.00696	-0.113291	1.12025	0.00173165	0.657999	0.000784675	0.00673712	0.999979	0.00408067	VIT_14s0060g00570	27.3.52	RNA.regulation of transcription.Global transcription factor group
CHR7_JGVV129_58_T01	10.1311	9.1227	10.0725	1.00844	0.0586245	0.949813	1.73871e-05	0.6932	3.06793e-05	0.000440023	0.999979	0.00062127	VIT_07s0129g00600	27.3.99	RNA.regulation of transcription.unclassified	weakly similar to UP|Q9LTW4_ARATH (Q9LTW4) Chloroplast nucleoid DNA binding protein-like, partial (33%)
CHR17_JGVV0_729_T01	7.36149	6.35243	7.27285	1.00905	0.0886384	0.920415	0.00482555	0.766073	0.00842216	0.0145997	0.999979	0.0230176	VIT_17s0000g02200	34.16	transport.ABC transporters and multidrug resistance systems	homologue to UP|Q6X4V5_GOSHI (Q6X4V5) ABC transporter, partial (57%)
CHR1_JGVV26_132_T01	8.2358	7.22666	8.19772	1.00914	0.0380798	0.971058	2.05511e-05	0.800921	2.95683e-05	0.000481193	0.999979	0.000608013	VIT_01s0026g01250	35.2	not assigned.unknown
CHRUN_JGVV480_7_T01	13.3641	12.354	13.2417	1.01008	0.122346	0.887731	5.39761e-05	0.470002	0.000169805	0.000791211	0.999979	0.00157192	VIT_00s0480g00070	35.2	not assigned.unknown	UP|PPO_VITVI (P43311) Polyphenol oxidase, chloroplast precursor (PPO) (Catechol oxidase) , complete
CHR10_JGVV3_25_T01	9.32351	8.31301	9.31018	1.0105	0.0133336	0.997166	3.49625e-06	0.915799	3.99662e-06	0.000224101	0.999979	0.000238097	VIT_10s0003g00260	20.2.1	stress.abiotic.heat	similar to RF|NP_179646.1|15225377|NM_127616 heat shock protein binding {Arabidopsis thaliana} (exp=-1; wgp=0; cg=0), partial (90%)
CHR18_JGVV1_783_T01	10.0972	9.08588	10.0964	1.01135	0.000804504	1.01055	0.000679981	0.997158	0.000684211	0.00348833	0.999979	0.00372197	VIT_18s0001g11200	35.3	not assigned.new
CHR7_JGVV141_39_T01	12.4668	11.4553	12.3754	1.01147	0.0913586	0.920111	0.000103005	0.613979	0.00023345	0.00111532	0.999979	0.00189407	VIT_07s0141g00710	29.2.2	protein.synthesis.misc ribosomal protein	similar to UP|Q2V999_SOLTU (Q2V999) 40S ribosomal protein S15-like, complete
CHR6_JGVV4_608_T01	7.83859	6.82661	7.83112	1.01198	0.00747635	1.0045	0.000117627	0.9674	0.000125529	0.00119859	0.999979	0.00130697	VIT_06s0004g01850	9.6	mitochondrial electron transport_ATP synthesis.cytochrome c	similar to GB|AAB18126.1|1657615|ATU72502 G1p {Arabidopsis thaliana} (exp=-1; wgp=0; cg=0), partial (46%)
CHR18_JGVV1_1052_T01	8.54105	7.52887	8.53669	1.01218	0.00436535	1.00781	0.000563769	0.984218	0.000583361	0.00307199	0.999979	0.00336346	VIT_18s0001g14110	35.2	not assigned.unknown	similar to UP|Q8LLI9_THLCA (Q8LLI9) E2F-related transcription factor 1, partial (7%)
CHR6_PDVV4_500_T01	10.7507	9.73844	10.7256	1.0123	0.0251252	0.987173	0.00432636	0.931727	0.00507334	0.0133934	0.999979	0.0155398	VIT_06s0004g02860	35.2	not assigned.unknown
CHR15_GSVIVT00027108001_T01	7.14598	6.1332	7.09131	1.01279	0.0546751	0.958111	0.00245618	0.839313	0.00356686	0.00872224	0.999979	0.0119053	VIT_15s0046g00820	35.2	not assigned.unknown
CHR3_JGVV97_42_T01	11.7879	10.7747	11.7155	1.01323	0.0724461	0.940783	0.000683268	0.74951	0.00120091	0.00349662	0.999979	0.00545013	VIT_03s0097g00590	35.1	not assigned.no ontology
CHR11_JGVV16_415_T01	12.7383	11.7251	12.5687	1.01324	0.169591	0.843644	6.15187e-05	0.329689	0.00030259	0.000851038	0.999979	0.002223	VIT_11s0016g04620	27.3.36	RNA.regulation of transcription.Argonaute	homologue to UP|Q2LFC4_NICBE (Q2LFC4) AGO1-1 (Fragment), partial (34%)
CHR5_JGVV124_11_T01	7.24111	6.22668	7.40436	1.01443	-0.163243	1.17767	0.00181027	0.530991	0.000591023	0.00696495	0.999979	0.00339637	VIT_05s0124g00120	35.3	not assigned.new
CHR12_JGVV57_62_T01	8.87568	7.86107	8.76602	1.0146	0.10966	0.904945	0.00189995	0.674535	0.00411775	0.00721164	0.999979	0.0132921	VIT_12s0057g00700	26.4	misc.beta 1,3 glucan hydrolases	weakly similar to GB|BAB01763.1|9280308|AP000603 beta-1,3-glucanase-like protein {Arabidopsis thaliana} (exp=0; wgp=1; cg=0), partial (15%)
CHR11_JGVV16_443_T01	9.1186	8.10351	9.1014	1.01508	0.0171973	0.997885	8.80633e-05	0.92287	0.000102505	0.00102488	0.999979	0.00115968	VIT_11s0016g04940	27.3.12	RNA.regulation of transcription.C3H zinc finger family	homologue to GP|29467558|dbj|BAC66728. P0672D01.12 {Oryza sativa (japonica cultivar-group)}, partial (12%)
CHR15_JGVV48_248_T01	14.3154	13.3002	14.348	1.01527	-0.0325173	1.04779	0.00145993	0.89692	0.00115788	0.00594618	0.999979	0.00531195	VIT_15s0048g00370	1.3.8	PS.calvin cycle.transketolase	similar to UP|O78327_CAPAN (O78327) Transketolase 1, partial (50%)
CHR7_JGVV5_554_T01	12.5499	11.5345	12.5375	1.01545	0.0124534	1.003	0.00134427	0.959973	0.00147092	0.00560543	0.999979	0.00626435	VIT_07s0005g06290	12.1.1	N-metabolism.nitrate metabolism.NR	similar to UP|Q5V9L2_VERFO (Q5V9L2) Cytochrome b5 isoform Cb5-C, partial (96%)
CHR3_JGVV38_14_T01	8.69151	7.67584	8.68018	1.01567	0.0113325	1.00434	0.00134374	0.963579	0.00145843	0.00560424	0.999979	0.00622761	VIT_03s0038g04620	16.8.5	secondary metabolism.flavonoids.isoflavonols	UP|Q3KN67_VITVI (Q3KN67) Isoflavone reductase-like protein 6, complete
CHR12_JGVV134_54_T01	8.37752	7.36101	8.49247	1.01651	-0.114942	1.13146	0.00130091	0.643628	0.000574455	0.0054751	0.999979	0.00333616	VIT_12s0134g00660	16.8.1.21	secondary metabolism.flavonoids.anthocyanins.anthocyanin 5-aromatic acyltransferase
CHR8_JGVV7_87_T01	11.583	10.5664	11.4635	1.01658	0.119468	0.897116	5.59144e-07	0.273366	2.04651e-06	0.000120232	0.999979	0.000181598	VIT_08s0007g08120	26.2	misc.UDP glucosyl and glucoronyl transferases	similar to UP|Q6NKR6_ARATH (Q6NKR6) At3g57630, partial (8%)
CHR8_JGVV32_28_T01	9.12746	8.11027	9.2821	1.01719	-0.154642	1.17183	0.00212111	0.562286	0.000748028	0.00782676	0.999979	0.00395563	VIT_08s0032g00340	35.3	not assigned.new
CHR10_JGVV116_83_T01	6.05257	5.03507	6.08032	1.0175	-0.0277518	1.04525	0.00217655	0.916915	0.00180086	0.00798249	0.999979	0.00725292	VIT_10s0116g01530	27.3.44	RNA.regulation of transcription.Chromatin Remodeling Factors	similar to RF|NP_176309.1|15219872|NM_104795 ATP binding {Arabidopsis thaliana} (exp=-1; wgp=0; cg=0), partial (12%)
CHR15_JGVV24_48_T01	11.2392	10.2214	11.2214	1.01774	0.0177661	0.999971	5.92008e-07	0.868068	7.12113e-07	0.000120919	0.999979	0.000120526	VIT_15s0024g01250	29.5.11.4.2	protein.degradation.ubiquitin.E3.RING
CHR19_JGVV15_159_T01	11.0896	10.0711	11.1982	1.0185	-0.10857	1.12707	5.18454e-08	0.21821	1.7044e-08	4.15716e-05	0.999979	2.65069e-05	VIT_19s0015g01800	35.3	not assigned.new
CHR12_PDVV134_6_T01	10.2517	9.23233	10.4871	1.01933	-0.235438	1.25477	4.21096e-06	0.0887272	4.94912e-07	0.000236535	0.999979	0.000106392	VIT_12s0134g00070	35.2	not assigned.unknown
CHR3_JGVV38_156_T01	11.4309	10.4112	11.417	1.01968	0.0139317	1.00575	0.000127684	0.940318	0.000143948	0.00125527	0.999979	0.00141642	VIT_03s0038g03140	26.7	misc.oxidases - copper, flavone etc	weakly similar to UP|Q69NJ7_ORYSA (Q69NJ7) Flavin containing monooxygenase 3-like, partial (24%)
CHR1_JGVV10_13_T01	12.0593	11.038	11.8866	1.02128	0.172616	0.848662	0.000687125	0.455295	0.00265765	0.00350692	0.999979	0.00956995	VIT_01s0010g00240	35.2	not assigned.unknown
CHR17_JGVV0_57_T01	10.1574	9.13578	10.2125	1.0216	-0.0551002	1.0767	0.000884792	0.815645	0.000588747	0.00419492	0.999979	0.00338725	VIT_17s0000g09820	35.3	not assigned.new
CHR18_JGVV1_965_T01	11.5956	10.5737	11.5252	1.02192	0.0703889	0.951534	9.21229e-05	0.696239	0.000172007	0.00105255	0.999979	0.00158486	VIT_18s0001g13200	17.4.1	hormone metabolism.cytokinin.synthesis-degradation	similar to GB|AAG30909.1|11120516|AF303982 cytokinin oxidase {Arabidopsis thaliana} (exp=-1; wgp=0; cg=0), partial (46%)
CHR1_JGVV11_11_T01	6.72674	5.70458	6.74882	1.02216	-0.022083	1.04425	0.000142621	0.906959	0.000118329	0.0013307	0.999979	0.00125752	VIT_01s0011g06570	35.2	not assigned.unknown	homologue to UP|Q9XSI7_BOVIN (Q9XSI7) MT1-MMP protein (Fragment), partial (5%)
CHRUN_JGVV372_6_T01	13.3547	12.3322	13.2381	1.02248	0.116629	0.905849	0.000322906	0.577755	0.000846141	0.00212673	0.999979	0.00428567	VIT_00s0372g00060	16.1.5	secondary metabolism.isoprenoids.terpenoids	UP|Q6PWU2_VITVI (Q6PWU2) Terpenoid synthase, complete
CHR6_JGVV9_190_T01	9.64508	8.62219	9.5891	1.0229	0.0559822	0.966915	0.00155695	0.826441	0.00231806	0.00623225	0.999979	0.00868782	VIT_06s0009g01590	35.2	not assigned.unknown
CHR8_PDVV105_52_T01	11.3624	10.3388	11.2702	1.02363	0.0921631	0.931468	0.00224655	0.732349	0.00422186	0.00816418	0.999979	0.0135527	VIT_08s0105g00530	31.3	cell.cycle	similar to UP|Q1XGF1_TOBAC (Q1XGF1) Cyclin, partial (79%)
CHR14_GSVIVT00021967001_T01	7.00568	5.98182	7.06944	1.02386	-0.0637641	1.08762	0.000162082	0.740442	9.54983e-05	0.00142329	0.999979	0.00111449	VIT_14s0030g00760	35.3	not assigned.new
CHR18_JGVV1_1172_T01	13.8543	12.8303	13.8357	1.02402	0.0185726	1.00544	0.000576521	0.9339	0.000665659	0.00311465	0.999979	0.00365673	VIT_18s0001g15420	17.2.2	hormone metabolism.auxin.signal transduction	similar to UP|Q8LKH1_9ROSI (Q8LKH1) PIN1-like auxin transport protein, partial (46%)
CHR1_JGVV26_159_T01	8.52384	7.49945	8.66942	1.02439	-0.145578	1.16997	0.00832218	0.660713	0.00366003	0.0224577	0.999979	0.0121271	VIT_01s0026g00970	20.2.99	stress.abiotic.unspecified	similar to GB|AAB51752.1|1934730|ATU95036 germin-like protein {Arabidopsis thaliana} (exp=-1; wgp=0; cg=0), partial (96%)
CHR5_JGVV20_273_T01	10.6074	9.58272	10.3828	1.02466	0.224601	0.800059	0.000233986	0.275618	0.00162238	0.00175211	0.999979	0.00672177	VIT_05s0020g02920	35.2	not assigned.unknown	similar to GB|AAC72118.1|3850578|F15K9 F15K9.22 {Arabidopsis thaliana} (exp=0; wgp=1; cg=0), partial (19%)
CHR18_JGVV1_341_T01	13.0768	12.0511	12.8068	1.0257	0.270011	0.755694	0.000687166	0.252857	0.00579771	0.00350692	0.999979	0.0172848	VIT_18s0001g06150	30.1	signalling.in sugar and nutrient physiology	similar to UP|O82161_TOBAC (O82161) Phi-1 protein, partial (87%)
CHR2_JGVV12_142_T01	12.4357	11.4099	12.4055	1.02578	0.0302056	0.995579	0.000688809	0.895298	0.000867333	0.00351106	0.999979	0.00435494	VIT_02s0012g01340	29.5.11.5	protein.degradation.ubiquitin.ubiquitin protease	similar to GB|AAQ56806.1|34098847|BT010363 At4g10590 {Arabidopsis thaliana} (exp=-1; wgp=0; cg=0), partial (19%)
CHR6_JGVV4_28_T01	13.0619	12.0352	13.0876	1.02669	-0.0257053	1.0524	0.000177432	0.894944	0.000143326	0.00149436	0.999979	0.00141204	VIT_06s0004g08210	30.2.3	signalling.receptor kinases.leucine rich repeat III	similar to GB|BAA96921.1|8777331|AB019228 receptor-like protein kinase {Arabidopsis thaliana} (exp=0; wgp=1; cg=0), partial (35%)
CHR13_JGVV74_59_T01	11.1253	10.0971	11.036	1.02826	0.0893657	0.938896	0.000253628	0.661544	0.000533078	0.00183597	0.999979	0.00318954	VIT_13s0074g00750	29.2.2	protein.synthesis.misc ribosomal protein	similar to UP|Q8H2B9_PRUDU (Q8H2B9) 60s acidic ribosomal protein, partial (98%)
CHR15_JGVV21_79_T01	9.37425	8.34579	9.45346	1.02845	-0.0792101	1.10766	7.18729e-05	0.653923	3.64174e-05	0.00092013	0.999979	0.000675853	VIT_15s0021g01920	35.2	not assigned.unknown
CHR15_JGVV24_136_T01	13.1517	12.1227	13.1322	1.02899	0.0194831	1.0095	0.000210661	0.922018	0.000247557	0.00164503	0.999979	0.00196483	VIT_15s0024g00070	25	C1-metabolism	homologue to UP|MTHR1_MAIZE (Q9SE94) Methylenetetrahydrofolate reductase 1 (ZmMTHFR1) , partial (53%)
CHR8_JGVV7_789_T01	9.20833	8.17933	9.10108	1.02901	0.107253	0.921753	0.00247908	0.69653	0.00510653	0.00878034	0.999979	0.0156204	VIT_08s0007g00660	16.1	secondary metabolism.isoprenoids
CHR1_JGVV11_396_T01	11.231	10.2012	11.4827	1.02982	-0.251739	1.28156	0.0108059	0.473984	0.00280611	0.0276789	0.999979	0.0099374	VIT_01s0011g02550	27.3.62	RNA.regulation of transcription.Nucleosome_chromatin assembly factor group	similar to UP|O80383_DAUCA (O80383) 98b, partial (80%)
CHR1_JGVV11_363_T01	13.8387	12.8088	13.8651	1.02994	-0.0264223	1.05636	0.000107586	0.886052	8.59113e-05	0.00113904	0.999979	0.00105336	VIT_01s0011g02930	27.3.99	RNA.regulation of transcription.unclassified	weakly similar to UP|Q9LTW4_ARATH (Q9LTW4) Chloroplast nucleoid DNA binding protein-like, partial (33%)
CHR7_JGVV5_61_T01	10.226	9.19546	10.2001	1.03056	0.0259346	1.00462	0.00030883	0.901087	0.000380755	0.00206696	0.999979	0.00255877	VIT_07s0005g00630	29.4	protein.postranslational modification	similar to UP|Q9ZSV1_MAIZE (Q9ZSV1) Poly(ADP)-ribose polymerase , partial (12%)
CHR6_JGVV4_711_T01	12.4742	11.4434	12.4075	1.03075	0.0666649	0.964086	0.000182681	0.73444	0.000320539	0.00151917	0.999979	0.0022979	VIT_06s0004g00720	26.4	misc.beta 1,3 glucan hydrolases
CHR8_JGVV40_140_T01	13.3263	12.2934	13.2289	1.03289	0.0973903	0.935496	0.000177553	0.620765	0.000405913	0.00149436	0.999979	0.00266956	VIT_08s0040g01870	29.2.2	protein.synthesis.misc ribosomal protein	homologue to UP|Q6RJY1_CAPAN (Q6RJY1) 60S ribosomal protein L12, complete
CHR4_JGVV8_544_T01	13.1623	12.1284	13.1667	1.0339	-0.00441287	1.03831	4.13699e-05	0.97885	3.97698e-05	0.00068715	0.999979	0.000703357	VIT_04s0008g05830	35.1.3	not assigned.no ontology.armadillo_beta-catenin repeat family protein
CHR13_JGVV19_195_T01	13.2869	12.2529	13.1622	1.03395	0.124645	0.909309	0.000102041	0.50222	0.000306877	0.00111009	0.999979	0.0022407	VIT_13s0019g03260	29.2.2	protein.synthesis.misc ribosomal protein	homologue to UP|Q9ATF4_CASSA (Q9ATF4) Ribosomal protein L33, complete
CHR7_JGVV129_19_T01	11.2606	10.2262	11.3337	1.03431	-0.0731674	1.10748	0.000393639	0.735028	0.000223277	0.0024268	0.999979	0.00184376	VIT_07s0129g00190	35.3	not assigned.new
CHR15_JGVV21_94_T01	9.25514	8.22047	9.1367	1.03467	0.118436	0.916232	3.04111e-06	0.36121	1.01967e-05	0.000213691	0.999979	0.000359978	VIT_15s0021g01750	27.3.22	RNA.regulation of transcription.HB,Homeobox transcription factor family	similar to UP|Q9M3Y7_9ASPA (Q9M3Y7) Knotted1-like homeobox protein, partial (69%)
CHR10_JGVV3_433_T01	12.6443	11.6094	12.7184	1.0349	-0.074103	1.109	1.52097e-05	0.62286	7.75172e-06	0.000411281	0.999979	0.000326178	VIT_10s0003g05030	30.2.3	signalling.receptor kinases.leucine rich repeat III
CHR7_JGVV104_109_T01	11.5837	10.5482	11.5886	1.03546	-0.00490502	1.04037	8.36994e-06	0.972256	7.98967e-06	0.000310577	0.999979	0.000330854	VIT_07s0104g00660	35.2	not assigned.unknown
CHR5_JGVV20_154_T01	7.20683	6.17084	7.1748	1.03599	0.0320252	1.00397	0.0186352	0.934176	0.0217493	0.0428956	0.999979	0.0495276	VIT_05s0020g01690	30.2.99	signalling.receptor kinases.misc	similar to UP|Q9MA13_ARATH (Q9MA13) F20B17.5, partial (23%)
CHR17_JGVV0_403_T01	11.459	10.4226	11.5098	1.03637	-0.0508132	1.08718	0.00626991	0.873346	0.0046576	0.0178866	0.999979	0.0145761	VIT_17s0000g05830	35.2	not assigned.unknown
CHR2_JGVV25_239_T01	7.68405	6.64747	7.7365	1.03658	-0.0524501	1.08903	0.00888377	0.876739	0.00664296	0.0236556	0.999979	0.0191543	VIT_02s0025g02600	24	Biodegradation of Xenobiotics
CHR14_JGVV6_6_T01	9.69163	8.65482	9.69638	1.03681	-0.0047518	1.04156	0.000425074	0.982627	0.00040962	0.00254571	0.999979	0.00268439	VIT_14s0006g00100	34.15	transport.potassium	UP|Q84LA0_VITVI (Q84LA0) Shaker-like potassium channel, complete
CHR1_JGVV26_78_T01	10.2861	9.24835	10.2611	1.03772	0.0250125	1.0127	1.57044e-05	0.868325	1.98399e-05	0.000417686	0.999979	0.000501068	VIT_01s0026g01910	35.2	not assigned.unknown
CHR4_JGVV8_69_T01	12.0152	10.9773	11.8188	1.03781	0.196327	0.841484	9.54073e-05	0.295651	0.00055737	0.0010695	0.999979	0.00328278	VIT_04s0008g00790	29.2.2	protein.synthesis.misc ribosomal protein	similar to RF|NP_179563.1|15224835|NM_127531 structural constituent of ribosome {Arabidopsis thaliana} (exp=-1; wgp=0; cg=0), complete
CHR2_JGVV12_174_T01	10.8163	9.77843	10.7381	1.0379	0.0781873	0.959711	0.000166225	0.689824	0.000321772	0.00144041	0.999979	0.00230386	VIT_02s0012g00990	27.3.99	RNA.regulation of transcription.unclassified	homologue to UP|Q93ZB1_ARATH (Q93ZB1) At1g32540/T9G5_1 (LSD1-like), partial (40%)
CHR10_RANDOM_JGVV235_4_T01	11.9088	10.8705	11.9543	1.03827	-0.0455117	1.08378	4.44322e-05	0.787364	2.98075e-05	0.000715492	0.999979	0.000610831	VIT_10s0116g00050	29.4.1.57	protein.postranslational modification.kinase.receptor like cytoplasmatic kinase VII	similar to UP|O65461_ARATH (O65461) Serine/threonine protein kinase like protein, complete
CHR18_JGVV1_303_T01	10.7983	9.75999	10.7559	1.03836	0.0424763	0.995883	0.000466356	0.847756	0.000649436	0.00271054	0.999979	0.00360244	VIT_18s0001g05490	35.2	not assigned.unknown
CHR18_RANDOM_JGVV126_13_T01	6.7331	5.69466	6.71262	1.03844	0.0204806	1.01796	0.000968467	0.93279	0.00112469	0.00447679	0.999979	0.00520249	VIT_18s0001g01750	35.3	not assigned.new
CHR3_JGVV63_177_T01	11.3236	10.2842	11.198	1.03943	0.125661	0.913767	0.00137443	0.623683	0.00337292	0.00569528	0.999979	0.0114079	VIT_03s0063g01900	35.1	not assigned.no ontology	similar to UP|TOM6_ARATH (Q9XIA7) Mitochondrial import receptor subunit TOM6 homolog (Translocase of outer membrane 6 kDa subunit homolog), complete
CHR4_JGVV23_115_T01	12.2045	11.165	12.1663	1.0395	0.0381608	1.00134	0.000249521	0.852503	0.000340441	0.00181973	0.999979	0.00237874	VIT_04s0023g02690	26.3	misc.gluco-, galacto- and mannosidases	similar to UP|Q5I190_PRUPE (Q5I190) Beta-galactosidase, partial (98%)
CHRUN_JGVV540_4_T01	5.98793	4.94829	6.24296	1.03964	-0.255027	1.29467	0.00400771	0.398934	0.00085036	0.0126373	0.999979	0.00429536	VIT_00s0540g00050	20.1.7	stress.biotic.PR-proteins	similar to RF|NP_193716.1|15235200|NM_118101 hydrolase, hydrolyzing O-glycosyl compounds {Arabidopsis thaliana} (exp=-1; wgp=0; cg=0), partial (47%)
CHR6_JGVV4_240_T01	10.296	9.25485	10.2405	1.04113	0.055482	0.985649	0.000102044	0.764937	0.000164647	0.00111009	0.999979	0.00154498	VIT_06s0004g05940	34.9	transport.metabolite transporters at the mitochondrial membrane	similar to UP|O24391_SOLTU (O24391) Mitochondrial uncoupling protein (UCP protein), partial (98%)
CHR11_JGVV78_30_T01	11.0702	10.0288	11.1319	1.0413	-0.0617785	1.10308	6.81308e-05	0.727832	4.0199e-05	0.000896348	0.999979	0.000705363	VIT_11s0078g00420	3.8.1	minor CHO metabolism.galactose.galactokinases	similar to RF|NP_187681.2|22330971|NM_111906 ATP binding {Arabidopsis thaliana} (exp=-1; wgp=0; cg=0), partial (20%)
CHR4_JGVV23_214_T01	10.5576	9.516	10.6927	1.04159	-0.135077	1.17667	0.000142321	0.48739	4.78033e-05	0.00132831	0.999979	0.000776574	VIT_04s0023g01600	35.2	not assigned.unknown	weakly similar to UP|Q6Z001_ORYSA (Q6Z001) Membrane protein-like, partial (45%)
CHR10_JGVV3_133_T01	12.2091	11.1668	12.3762	1.04231	-0.16718	1.20949	0.0112456	0.638727	0.00465276	0.0285527	0.999979	0.0145687	VIT_10s0003g01460	34.99	transport.misc	similar to RF|NP_180966.1|15226243|NM_128970 permease {Arabidopsis thaliana} (exp=-1; wgp=0; cg=0), partial (54%)
CHRUN_JGVV662_2_T01	11.0692	10.0262	11.0823	1.04303	-0.0130911	1.05612	0.00133981	0.959018	0.00122222	0.00559406	0.999979	0.00552392	VIT_00s0662g00020	35.2	not assigned.unknown
CHR17_RANDOM_JGVV133_12_T01	8.28319	7.24008	8.19292	1.04311	0.0902735	0.952838	1.18969e-05	0.543215	2.82765e-05	0.000368059	0.999979	0.000598956	VIT_17s0000g00810	27.3.80	RNA.regulation of transcription.zf-HD
CHR18_JGVV1_820_T01	9.74371	8.70052	9.5606	1.04319	0.183108	0.860079	1.16783e-05	0.227909	7.14493e-05	0.000362471	0.999979	0.000953593	VIT_18s0001g11640	35.2	not assigned.unknown	similar to UP|Q5PNY9_ARATH (Q5PNY9) At1g48460, partial (58%)
CHR14_JGVV66_10_T01	11.1063	10.0625	11.3846	1.04378	-0.278316	1.3221	0.000636541	0.242768	8.74242e-05	0.00333121	0.999979	0.0010644	VIT_14s0066g00120	35.2	not assigned.unknown	similar to UP|Q9SS87_ARATH (Q9SS87) F4P13.22 protein (At3g01680), partial (10%)
CHR5_JGVV20_395_T01	8.46348	7.41947	8.60916	1.04401	-0.145679	1.18969	0.00313452	0.614811	0.00125107	0.0104978	0.999979	0.00561311	VIT_05s0020g04220	30.3	signalling.calcium	similar to RF|NP_188931.1|15228891|NM_113191 calcium-transporting ATPase/ calmodulin binding {Arabidopsis thaliana} (exp=-1; wgp=0; cg=0) , partial (24%)
CHR16_JGVV13_101_T01	11.8617	10.8173	11.8381	1.04435	0.0236356	1.02071	3.30462e-06	0.855373	4.16156e-06	0.00022043	0.999979	0.000245449	VIT_16s0013g01510	27.3.99	RNA.regulation of transcription.unclassified	similar to UP|Q6WEQ4_ARALY (Q6WEQ4) WD repeat-like protein, partial (44%)
CHR7_JGVV95_54_T01	12.046	11.0013	12.1295	1.04479	-0.083501	1.12829	0.00115882	0.739207	0.000644342	0.00505699	0.999979	0.00358565	VIT_07s0095g00780	35.3	not assigned.new
CHR2_GSVIVT00019464001_T01	11.7764	10.7314	11.3959	1.04496	0.380424	0.664536	4.75269e-05	0.0425333	0.00193287	0.000743842	0.999979	0.00762599	VIT_02s0025g00870	35.3	not assigned.new
CHR18_JGVV122_43_T01	11.4516	10.4064	11.3342	1.04516	0.117427	0.927738	0.00027748	0.576572	0.000724137	0.00193719	0.999979	0.00387426	VIT_18s0122g00950	35.2	not assigned.unknown	similar to UP|Q2QN09_ORYSA (Q2QN09) Expressed protein, partial (16%)
CHR7_JGVV129_104_T01	12.641	11.5957	12.6277	1.04526	0.0132624	1.032	4.10216e-05	0.937135	4.61546e-05	0.000684828	0.999979	0.000761486	VIT_07s0129g01070	30.2.3	signalling.receptor kinases.leucine rich repeat III	similar to RF|NP_178230.1|15226197|NM_126182 ATP binding {Arabidopsis thaliana} (exp=-1; wgp=0; cg=0), partial (32%)
CHR7_JGVV104_156_T01	12.54	11.4941	12.607	1.04596	-0.0669728	1.11293	5.13827e-08	0.449601	2.6029e-08	4.15716e-05	0.999979	3.41509e-05	VIT_07s0104g00190	35.1	not assigned.no ontology	similar to UP|Q3KU27_NICLS (Q3KU27) Nectarin IV, partial (13%)
CHR14_JGVV108_151_T01	10.6687	9.62258	10.953	1.04616	-0.284263	1.33042	0.00362968	0.344734	0.000642561	0.0117127	0.999979	0.00358016	VIT_14s0108g01630	35.2	not assigned.unknown	similar to UP|Q3E7F8_ARATH (Q3E7F8) Protein At5g37478 (At5g37478), partial (83%)
CHR12_JGVV55_86_T01	11.0009	9.95408	11.0196	1.04683	-0.0186546	1.06548	6.22649e-05	0.915716	5.30057e-05	0.000856548	0.999979	0.000819399	VIT_12s0055g01100	11.1.5	lipid metabolism.FA synthesis and FA elongation.beta hydroxyacyl ACP dehydratase	homologue to UP|Q2Q9T3_PICMA (Q2Q9T3) Beta-hydroxyacyl-ACP dehydratase b, partial (66%)
CHR2_JGVV12_251_T01	7.0206	5.97374	6.90075	1.04685	0.119845	0.927007	0.000614898	0.605669	0.00153944	0.00325096	0.999979	0.0064624	VIT_02s0012g00110	27.3.44	RNA.regulation of transcription.Chromatin Remodeling Factors	similar to RF|NP_179466.1|15224228|NM_127432 ATP binding {Arabidopsis thaliana} (exp=-1; wgp=0; cg=0), partial (35%)
CHRUN_GSVIVT00004264001_T01	8.47895	7.43156	8.71343	1.04739	-0.234483	1.28187	0.0016922	0.382858	0.000358318	0.00661256	0.999979	0.00245717	VIT_00s1205g00020	3.2.3	minor CHO metabolism.trehalose.potential TPS_TPP
CHRUN_JGVV2341_1_T01	13.2386	12.1911	13.3186	1.04748	-0.080028	1.12751	0.000736555	0.735518	0.000410915	0.00368159	0.999979	0.0026881	VIT_00s2341g00010	20.2.1	stress.abiotic.heat
CHR19_JGVV85_58_T01	12.4456	11.398	12.4234	1.04753	0.0222032	1.02533	8.7783e-05	0.903566	0.000106176	0.00102445	0.999979	0.00118036	VIT_19s0085g00600	4.9	glycolysis.glyceraldehyde 3-phosphate dehydrogenase	similar to UP|Q8VWN9_CAPAN (Q8VWN9) Glyceraldehyde-3-phosphate dehydrogenase precursor , partial (88%)
CHR16_JGVV50_197_T01	11.8833	10.8357	11.6802	1.0476	0.203113	0.844487	0.000191474	0.32123	0.0010793	0.0015593	0.999979	0.0050649	VIT_16s0050g00610	29.2.2	protein.synthesis.misc ribosomal protein	homologue to UP|Q5I7L5_WHEAT (Q5I7L5) Ribosomal protein L36, partial (95%)
CHR2_JGVV25_392_T01	13.4689	12.4205	13.6274	1.04832	-0.158543	1.20686	4.41028e-06	0.250163	1.04688e-06	0.00024178	0.999979	0.000139222	VIT_02s0025g04330	20.2	stress.abiotic	UP|O04708_VITVI (O04708) VVTL1, complete
CHR4_JGVV8_472_T01	7.79923	6.75046	7.70961	1.04878	0.089622	0.959157	0.000322441	0.675685	0.000660875	0.00212483	0.999979	0.00364233	VIT_04s0008g05080	34.5	transport.ammonium
CHR11_JGVV52_116_T01	9.67791	8.62828	9.52086	1.04963	0.157047	0.89258	0.00602146	0.625975	0.0150894	0.0173436	0.999979	0.0368006	VIT_11s0052g00570	33.99	development.unspecified	weakly similar to UP|Q9FGG3_ARATH (Q9FGG3) Nodulin-like protein, partial (13%)
CHR14_JGVV60_100_T01	10.485	9.43415	10.2723	1.0508	0.212694	0.838103	0.000573258	0.36308	0.00300009	0.00310575	0.999979	0.0104281	VIT_14s0060g01620	27.3.99	RNA.regulation of transcription.unclassified
CHR18_RANDOM_JGVV126_17_T01	10.9113	9.86036	10.9611	1.05094	-0.0498304	1.10077	0.000423849	0.821893	0.000289881	0.0025409	0.999979	0.00216204	VIT_18s0001g01870	11.8.1	lipid metabolism.\'exotics\' (steroids, squalene etc).sphingolipids	similar to UP|Q8VYI1_ARATH (Q8VYI1) At1g69640/F24J1.22, partial (85%)
CHR15_JGVV48_1_T01	10.63	9.57847	10.6115	1.05157	0.0184965	1.03308	0.000594147	0.936135	0.000682797	0.00317764	0.999979	0.00371565	VIT_15s0048g03000	30.5	signalling.G-proteins	similar to UP|Q39844_SOYBN (Q39844) Small GTP-binding protein (Fragment), complete
CHR15_JGVV46_232_T01	7.33966	6.28781	7.38365	1.05185	-0.0439871	1.09584	0.000325918	0.837517	0.000231589	0.00214251	0.999979	0.00188506	VIT_15s0046g01160	16.8.1.2	secondary metabolism.flavonoids.anthocyanins.anthocyanidin reductase	similar to UP|Q5XLY0_GINBI (Q5XLY0) Anthocyanidin reductase, partial (6%)
CHR8_JGVV58_109_T01	13.1751	12.1229	13.1909	1.0522	-0.0158851	1.06809	0.000362555	0.941696	0.00032055	0.00230192	0.999979	0.0022979	VIT_08s0058g00270	29.3.1	protein.targeting.nucleus	similar to UP|Q9ZWR5_ORYSA (Q9ZWR5) Importin-beta1, partial (27%)
CHR13_JGVV67_95_T01	10.0292	8.97696	9.85976	1.05222	0.169417	0.882804	0.0178556	0.665649	0.0399936	0.0414694	0.999979	0.0818708	VIT_13s0067g02420	35.2	not assigned.unknown
CHR3_JGVV38_8_T01	10.6059	9.55284	10.6372	1.05308	-0.0313042	1.08439	1.87226e-08	0.697687	1.35427e-08	3.39593e-05	0.999979	2.22319e-05	VIT_03s0038g04690	16.8.5	secondary metabolism.flavonoids.isoflavonols	UP|Q3KN67_VITVI (Q3KN67) Isoflavone reductase-like protein 6, complete
CHRUN_JGVV1918_1_T01	6.65381	5.60033	6.69439	1.05347	-0.0405799	1.09405	0.000382854	0.853031	0.000280394	0.00238903	0.999979	0.00211551	VIT_00s1918g00010	34.3	transport.amino acids	similar to UP|Q84MA5_ARATH (Q84MA5) At4g21120, partial (43%)
CHR17_JGVV0_426_T01	13.0487	11.995	13.054	1.05365	-0.00529978	1.05895	1.14159e-05	0.971461	1.08715e-05	0.000358609	0.999979	0.000372666	VIT_17s0000g05570	30.2.99	signalling.receptor kinases.misc	similar to RF|NP_174427.3|42562442|NM_102881 ATP binding {Arabidopsis thaliana} (exp=-1; wgp=0; cg=0), partial (51%)
CHR12_JGVV28_212_T01	13.6336	12.5796	13.5611	1.05403	0.0725022	0.981523	0.000110143	0.702352	0.000204194	0.00115535	0.999979	0.00175668	VIT_12s0028g01800	29.2.2	protein.synthesis.misc ribosomal protein	homologue to UP|RL111_ARATH (P42795) 60S ribosomal protein L11-1 (L16A), complete
CHRUN_JGVV227_9_T01	9.86984	8.81559	9.85617	1.05424	0.0136708	1.04057	0.00030724	0.948891	0.000342157	0.00206353	0.999979	0.00238791	VIT_00s0227g00130	28.1	DNA.synthesis_chromatin structure	weakly similar to UP|Q9SU12_ARATH (Q9SU12) Adenine DNA glycosylase like protein, partial (20%)
CHR15_GSVIVT00027101001_T01	6.20019	5.14491	6.25609	1.05528	-0.0558987	1.11118	0.00368485	0.851414	0.00260959	0.0118468	0.999979	0.00943945	VIT_15s0046g00860	35.2	not assigned.unknown
CHR14_JGVV66_209_T01	9.06353	8.00763	9.03982	1.0559	0.0237098	1.03219	0.0018445	0.929927	0.00216401	0.00705315	0.999979	0.0082669	VIT_14s0066g02270	3.4.1	minor CHO metabolism.myo-inositol.poly-phosphatases	similar to UP|Q94AB6_ARATH (Q94AB6) At1g71710/F14O23_9, partial (29%)
CHR9_JGVV2_307_T01	6.36187	5.30578	6.54887	1.05609	-0.186997	1.24309	0.000110783	0.334066	2.49539e-05	0.00115794	0.999979	0.00056305	VIT_09s0002g03390	2.2.1.4	major CHO metabolism.degradation.sucrose.hexokinase	similar to UP|Q9FVD3_CITSI (Q9FVD3) Hexokinase, partial (24%)
CHR5_JGVV20_73_T01	11.2396	10.183	11.0844	1.05661	0.155277	0.901329	0.000228179	0.457107	0.000822082	0.0017284	0.999979	0.00420563	VIT_05s0020g00810	29.2.2	protein.synthesis.misc ribosomal protein	similar to UP|RK3B_ARATH (Q9LRN8) 50S ribosomal protein L3-2, chloroplast precursor, partial (66%)
CHR18_JGVV1_537_T01	12.8033	11.746	12.8223	1.05733	-0.0189569	1.07628	1.69265e-06	0.877434	1.40962e-06	0.000176346	0.999979	0.000153562	VIT_18s0001g08570	34.3	transport.amino acids	similar to UP|Q9LI61_ARATH (Q9LI61) Gb|AAF27127.1 (AT3g30390/T6J22_16), partial (66%)
CHR14_JGVV60_118_T01	10.3391	9.28128	10.2841	1.05779	0.0549211	1.00287	5.56002e-06	0.69216	9.41384e-06	0.000269437	0.999979	0.00034785	VIT_14s0060g01440	35.3	not assigned.new	similar to UP|Q2HUZ8_MEDTR (Q2HUZ8) Helicase, C-terminal; Zinc finger, CCHC-type, partial (58%)
CHR4_JGVV23_69_T01	9.45948	8.40116	9.55286	1.05833	-0.0933734	1.1517	2.23011e-06	0.465124	9.3259e-07	0.000193064	0.999979	0.000134247	VIT_04s0023g03220	35.2	not assigned.unknown
CHR2_JGVV25_190_T01	8.49069	7.43232	8.32199	1.05838	0.168705	0.889673	0.00159863	0.527805	0.00514517	0.0063492	0.999979	0.0157239	VIT_02s0025g02040	35.3	not assigned.new
CHR19_JGVV27_115_T01	11.2504	10.191	11.3718	1.05939	-0.121439	1.18083	0.00210236	0.660764	0.000953587	0.00777407	0.999979	0.00465018	VIT_19s0027g00080	31.1	cell.organisation	similar to RF|NP_177370.1|15218418|NM_105884 ATP binding {Arabidopsis thaliana} (exp=-1; wgp=0; cg=0), partial (19%)
CHR3_JGVV17_124_T01	6.71882	5.65899	6.51474	1.05983	0.204075	0.855753	0.0103828	0.568386	0.0304221	0.0268252	0.999979	0.0653349	VIT_03s0017g02030	35.3	not assigned.new	weakly similar to UP|Q307R0_ORYSA (Q307R0) Diacylglycerol kinase 1, partial (24%)
CHR17_JGVV0_45_T01	10.2205	9.16026	10.0342	1.06027	0.186323	0.873948	8.68121e-05	0.324827	0.000449085	0.00102112	0.999979	0.00285315	VIT_17s0000g09970	28.1	DNA.synthesis_chromatin structure
CHR1_JGVV11_115_T01	11.5813	10.5208	11.4213	1.06051	0.160001	0.900512	7.11384e-05	0.385153	0.000293738	0.000916334	0.999979	0.00218191	VIT_01s0011g05480	31.1	cell.organisation	similar to UP|Q6NM36_ARATH (Q6NM36) At5g20110, partial (27%)
CHR7_JGVV5_222_T01	11.5707	10.5087	11.5255	1.06197	0.045164	1.0168	3.0185e-05	0.78501	4.52176e-05	0.000589515	0.999979	0.000754026	VIT_07s0005g02280	34.8	transport.metabolite transporters at the envelope membrane	similar to RF|NP_566577.1|18401506|NM_112622 organic anion transporter {Arabidopsis thaliana} (exp=-1; wgp=0; cg=0), partial (50%)
CHR13_JGVV67_163_T01	10.9261	9.86392	11.2289	1.06218	-0.302853	1.36503	0.0197845	0.457116	0.00483023	0.0450637	0.999979	0.0149831	VIT_13s0067g01420	31.3	cell.cycle	similar to PIR|T09963|T09963 mitosis-specific cyclin B-type - Madagascar periwinkle, partial (30%)
CHR12_JGVV57_23_T01	10.2869	9.22407	10.5729	1.06279	-0.28601	1.3488	0.0180571	0.474318	0.00465696	0.0418616	0.999979	0.0145756	VIT_12s0057g00240	35.3	not assigned.new
CHR8_JGVV7_460_T01	8.4209	7.35746	8.51983	1.06343	-0.098936	1.16237	0.000147743	0.618023	6.71656e-05	0.0013516	0.999979	0.00092145	VIT_08s0007g04120	26.10	misc.cytochrome P450	weakly similar to UP|Q8H0I6_PETHY (Q8H0I6) Cytochrome P450, partial (62%)
CHR13_JGVV67_104_T01	9.45079	8.38623	9.41971	1.06456	0.0310773	1.03348	0.000741262	0.897165	0.000930188	0.00369599	0.999979	0.00457849	VIT_13s0067g02280	35.2	not assigned.unknown	weakly similar to UP|Q6DXT8_GOSHI (Q6DXT8) Predicted protein, partial (24%)
CHRUN_GSVIVT00005933001_T01	7.30851	6.24363	7.35855	1.06488	-0.0500357	1.11492	0.00115639	0.84454	0.000817403	0.00505178	0.999979	0.00419223	VIT_00s0313g00060	27.3.24	RNA.regulation of transcription.MADS box transcription factor family	similar to UP|Q9AT62_IPOBA (Q9AT62) MADS box transcription factor (IbMADS3), partial (52%)
CHR1_JGVV10_280_T01	6.50426	5.4391	6.44695	1.06516	0.0573058	1.00785	0.000113577	0.765527	0.00018357	0.00117386	0.999979	0.00165404	VIT_01s0010g03720	16.2.1.3	secondary metabolism.phenylpropanoids.lignin biosynthesis.4CL	similar to UP|Q9LL50_RUBID (Q9LL50) 4-coumarate:coA ligase 2 , partial (97%)
CHR15_JGVV48_177_T01	11.4981	10.4327	11.466	1.06544	0.0320938	1.03334	0.00117875	0.900168	0.00147554	0.00510866	0.999979	0.00627631	VIT_15s0048g01130	29.5.1	protein.degradation.subtilases	similar to UP|Q9LVJ1_ARATH (Q9LVJ1) Cucumisin-like serine protease; subtilisin-like protease (At3g14067), partial (68%)
CHR5_JGVV49_163_T01	11.1009	10.0353	11.0821	1.06553	0.0187428	1.04679	6.27733e-06	0.89426	7.48219e-06	0.000282724	0.999979	0.000319739	VIT_05s0049g01850	27.3.99	RNA.regulation of transcription.unclassified	similar to UP|Q67VZ2_ORYSA (Q67VZ2) Nucleolar protein-like, partial (54%)
CHR9_GSVIVT00017242001_T01	7.0174	5.95177	7.14538	1.06563	-0.127976	1.1936	0.00181189	0.638867	0.000782019	0.00696699	0.999979	0.00406972	VIT_09s0002g06020	35.2	not assigned.unknown	weakly similar to UP|COL9_ARATH (Q9SSE5) Zinc finger protein CONSTANS-LIKE 9, partial (9%)
CHR5_JGVV165_18_T01	8.12878	7.06287	7.69056	1.06591	0.438223	0.627683	3.72839e-05	0.0220424	0.00274463	0.000655101	0.999979	0.00979009	VIT_05s0165g00270	35.2	not assigned.unknown	weakly similar to UP|PSD10_RAT (Q9Z2X3) 26S proteasome non-ATPase regulatory subunit 10 (26S proteasome regulatory subunit p28) (Gankyrin), partial (8%)
CHR9_JGVV2_296_T01	11.4637	10.3975	11.5422	1.06616	-0.0785927	1.14476	8.15377e-05	0.672066	4.26794e-05	0.000989	0.999979	0.000728997	VIT_09s0002g03260	31.1	cell.organisation	homologue to UP|Q2LD52_CINCA (Q2LD52) Profilin-like protein, complete
CHRUN_PDVV665_1_T01	8.31109	7.24429	8.17908	1.0668	0.132011	0.934792	8.37081e-06	0.37208	2.98087e-05	0.000310577	0.999979	0.000610831	VIT_00s0665g00010	31.1	cell.organisation
CHR5_JGVV62_89_T01	11.2997	10.2328	11.3424	1.0669	-0.0427684	1.10967	6.47743e-07	0.705993	4.28197e-07	0.000126038	0.999979	0.000101715	VIT_05s0062g01100	17.3.2.1	hormone metabolism.brassinosteroid.signal transduction.BRI	homologue to UP|Q76FZ8_PEA (Q76FZ8) Brassinosteroid receptor, partial (34%)
CHR19_JGVV14_83_T01	11.7278	10.6607	11.6829	1.06705	0.0449042	1.02215	0.000270016	0.83282	0.000384964	0.0019076	0.999979	0.0025741	VIT_19s0014g00990	35.3	not assigned.new	homologue to SP|O97159|CHDM_DROME Chromodomain helicase-DNA-binding protein Mi-2 homolog (dMi-2). [Fruit fly], partial (7%)
CHR19_JGVV85_100_T01	6.73126	5.66379	6.60554	1.06748	0.125728	0.94175	9.94748e-06	0.402844	3.29872e-05	0.000334743	0.999979	0.000643816	VIT_19s0085g00060	34.16	transport.ABC transporters and multidrug resistance systems	similar to UP|Q9SDM5_GOSHI (Q9SDM5) P-glycoprotein, partial (20%)
CHR3_JGVV38_381_T01	11.5639	10.4957	11.4979	1.06819	0.0659736	1.00222	3.58888e-05	0.697837	6.44746e-05	0.000642749	0.999979	0.000904682	VIT_03s0038g00470	29.5.1	protein.degradation.subtilases	similar to UP|Q9LVJ1_ARATH (Q9LVJ1) Cucumisin-like serine protease; subtilisin-like protease (At3g14067), partial (68%)
CHR5_JGVV77_195_T01	10.2179	9.14932	10.2071	1.06859	0.0108457	1.05774	0.000186589	0.957545	0.000203549	0.00153814	0.999979	0.00175457	VIT_05s0077g02300	10.1.5	cell wall.precursor synthesis.UXS	homologue to UP|Q9LZI2_ARATH (Q9LZI2) DTDP-glucose 4-6-dehydratase homolog D18 (At3g62830/F26K9_260), partial (83%)
CHR1_JGVV11_235_T01	6.66368	5.59439	6.72635	1.06929	-0.0626764	1.13197	0.00167787	0.816244	0.00110594	0.00657115	0.999979	0.00514231	VIT_01s0011g04260	27.3.12	RNA.regulation of transcription.C3H zinc finger family	similar to RF|NP_176987.1|15221301|NM_105491 nucleic acid binding {Arabidopsis thaliana} (exp=-1; wgp=0; cg=0), partial (33%)
CHR10_JGVV116_108_T01	8.06381	6.99431	8.02798	1.06949	0.0358237	1.03367	5.9597e-06	0.799365	8.34607e-06	0.000276457	0.999979	0.000337107	VIT_10s0116g01790	35.2	not assigned.unknown
CHR8_JGVV58_35_T01	10.0819	9.01229	10.0418	1.06964	0.0401748	1.02946	1.93483e-05	0.800599	2.78141e-05	0.000465194	0.999979	0.000592729	VIT_08s0058g01130	29.4	protein.postranslational modification
CHR18_JGVV1_637_T01	12.1503	11.0794	12.1114	1.07091	0.0388603	1.03205	6.74814e-05	0.830984	9.40058e-05	0.000890977	0.999979	0.00110448	VIT_18s0001g09670	35.1	not assigned.no ontology	similar to UP|Q9M7N6_LYCES (Q9M7N6) MFP1 attachment factor 1, partial (57%)
CHR3_JGVV91_17_T01	11.7233	10.6517	11.6507	1.0716	0.0726264	0.998972	4.74684e-06	0.600485	9.50819e-06	0.000247817	0.999979	0.000348969	VIT_03s0091g01090	35.3	not assigned.new
CHR8_JGVV7_237_T01	11.3873	10.3156	11.5413	1.0717	-0.154036	1.22573	0.000752297	0.528832	0.000254828	0.00373775	0.999979	0.00200104	VIT_08s0007g06520	31.1	cell.organisation	UP|Q8H6A3_STERE (Q8H6A3) Actin, complete
CHR18_JGVV1_1063_T01	10.8882	9.8164	10.8108	1.07178	0.0773718	0.99441	2.44856e-05	0.636995	4.92364e-05	0.000524158	0.999979	0.000788978	VIT_18s0001g14230	2.2.1.4	major CHO metabolism.degradation.sucrose.hexokinase	similar to UP|Q6Q8A5_TOBAC (Q6Q8A5) Hexokinase 2 , partial (9%)
CHR4_JGVV44_35_T01	11.7957	10.7228	11.8047	1.07293	-0.00900043	1.08194	0.0013771	0.972704	0.00129526	0.00570233	0.999979	0.00575113	VIT_04s0044g01680	27.3.44	RNA.regulation of transcription.Chromatin Remodeling Factors	similar to UP|Q9LVN8_ARATH (Q9LVN8) Similarity to SNF2/RAD54 family, partial (10%)
CHR7_JGVV5_113_T01	10.9986	9.92496	11.1406	1.07368	-0.141915	1.2156	0.0026866	0.625645	0.00110769	0.00932203	0.999979	0.00514803	VIT_07s0005g01160	35.2	not assigned.unknown	similar to UP|Q9AUJ7_WHEAT (Q9AUJ7) Eukaryotic translation initiation factor 4B, partial (5%)
CHR14_JGVV66_211_T01	11.0565	9.98281	11.0725	1.07371	-0.0159637	1.08967	6.02987e-05	0.929386	5.27027e-05	0.00084524	0.999979	0.000817487	VIT_14s0066g02290	35.3	not assigned.new
CHR5_GSVIVT00029051001_T01	9.25668	8.18217	9.63266	1.0745	-0.375988	1.45049	0.00163744	0.180647	0.000150898	0.00645224	0.999979	0.00146385	VIT_05s0051g00610	35.3	not assigned.new
CHR18_JGVV1_736_T01	9.49633	8.42127	9.76954	1.07506	-0.273209	1.34827	0.00503111	0.399077	0.00105615	0.0150653	0.999979	0.00499011	VIT_18s0001g10710	35.1	not assigned.no ontology
CHR11_JGVV16_279_T01	9.41458	8.33946	9.4306	1.07512	-0.0160212	1.09114	0.000483547	0.944456	0.000429291	0.00278037	0.999979	0.00277574	VIT_11s0016g03160	34.16	transport.ABC transporters and multidrug resistance systems	similar to GB|AAG45492.1|12061244|AY013245 36I5.4 {Oryza sativa (japonica cultivar-group)} (exp=0; wgp=1; cg=0), partial (94%)
CHR14_GSVIVT00030870001_T01	7.06925	5.99289	7.03318	1.07637	0.0360712	1.0403	2.20752e-05	0.824059	3.04529e-05	0.000497181	0.999979	0.000617606	VIT_14s0006g01670	26.10	misc.cytochrome P450	similar to UP|Q9FYL0_ARATH (Q9FYL0) F21J9.20, partial (33%)
CHR11_JGVV16_521_T01	9.43416	8.35761	9.4969	1.07654	-0.0627406	1.13928	0.001414	0.812988	0.000927658	0.00580854	0.999979	0.00457542	VIT_11s0016g05810	34.15	transport.potassium	UP|Q84LA0_VITVI (Q84LA0) Shaker-like potassium channel, complete
CHR1_JGVV11_514_T01	8.35199	7.27522	8.47177	1.07677	-0.119777	1.19655	0.000736143	0.623796	0.000316428	0.0036808	0.999979	0.00228219	VIT_01s0011g01280	34.12	transport.metal	weakly similar to UP|Q531A6_FRAAN (Q531A6) Zinc transporter protein ZIP2, partial (84%)
CHR18_RANDOM_JGVV82_50_T01	6.12439	5.04746	5.89908	1.07693	0.225306	0.851623	0.000685451	0.35833	0.00369266	0.00350074	0.999979	0.0122038	VIT_18s0001g04690	16.1.5	secondary metabolism.isoprenoids.terpenoids	UP|Q6Q3H2_VITVI (Q6Q3H2) Terpenoid synthetase, complete
CHR4_JGVV44_30_T01	6.45149	5.37373	6.16904	1.07776	0.282455	0.795308	0.00944991	0.432834	0.0416543	0.0248408	0.999979	0.084663	VIT_04s0044g01730	35.3	not assigned.new
CHR13_JGVV84_53_T01	9.37631	8.29769	9.34067	1.07862	0.0356405	1.04298	0.000349414	0.872309	0.000459065	0.00224404	0.999979	0.00289416	VIT_13s0084g00590	26.27	misc.calcineurin-like phosphoesterase family protein	similar to UP|Q3EAN1_ARATH (Q3EAN1) Protein At3g47810, partial (77%)
CHR18_PDVV41_118_T01	11.6236	10.5447	11.8043	1.07881	-0.180722	1.25953	8.13748e-05	0.343673	1.9387e-05	0.000988305	0.999979	0.000495131	VIT_18s0041g00890	26.2	misc.UDP glucosyl and glucoronyl transferases
CHR4_JGVV8_258_T01	13.0628	11.9839	13.2931	1.07883	-0.23034	1.30917	0.0106213	0.529377	0.00325414	0.027315	0.999979	0.0110997	VIT_04s0008g02770	31.4	cell. vesicle transport	similar to UP|SY121_ARATH (Q9ZSD4) Syntaxin 121 (AtSYP121) (Syntaxin-related protein At-Syr1), partial (70%)
CHR10_JGVV3_146_T01	8.00122	6.92143	7.65571	1.07978	0.345514	0.73427	0.00122914	0.201259	0.014203	0.00525612	0.999979	0.0350292	VIT_10s0003g01590	35.3	not assigned.new
CHR18_JGVV1_444_T01	10.3677	9.28767	10.4992	1.07999	-0.13151	1.2115	0.0143556	0.732764	0.00755162	0.0347295	0.999979	0.021165	VIT_18s0001g07580	35.3	not assigned.new
CHR16_JGVV22_49_T01	9.9198	8.83967	9.97746	1.08012	-0.0576625	1.13778	0.00109574	0.822487	0.000737654	0.00486962	0.999979	0.00392125	VIT_16s0022g01970	26.2	misc.UDP glucosyl and glucoronyl transferases	weakly similar to UP|HQGT_ARATH (Q9M156) Probable hydroquinone glucosyltransferase (Arbutin synthase) , partial (66%)
CHR8_JGVV40_91_T01	13.2092	12.1282	13.2164	1.08098	-0.00722992	1.08821	0.00022986	0.972693	0.000217264	0.00173583	0.999979	0.00181663	VIT_08s0040g02400	35.2	not assigned.unknown	similar to UP|Q8VXD2_TOBAC (Q8VXD2) P70 protein, partial (5%)
CHR9_PDVV2_75_T01	8.97382	7.89176	8.93221	1.08207	0.0416119	1.04045	6.45548e-05	0.82021	9.18199e-05	0.00087062	0.999979	0.00109801	VIT_09s0002g00970	29.2.2	protein.synthesis.misc ribosomal protein	homologue to UP|Q9LDT9_ARATH (Q9LDT9) Ribosomal protein S29-like (Ribosomal S29 subunit) (AT3g43980/T15B3_120) (Ribosomal S29-like protein) (AT3g43980), complete
CHR15_JGVV48_119_T01	14.6786	13.5962	14.704	1.08244	-0.0253527	1.10779	0.00125544	0.922941	0.00105682	0.00533356	0.999979	0.0049917	VIT_15s0048g01750	10.5.1	cell wall.cell wall proteins.AGPs	similar to GB|AAK55685.1|14190409|AF378882 AT3g60900/T4C21_310 {Arabidopsis thaliana} (exp=-1; wgp=0; cg=0), partial (85%)
CHR15_JGVV48_229_T01	10.5309	9.44803	10.4462	1.0829	0.0846878	0.998213	0.00057363	0.721171	0.00107363	0.00310671	0.999979	0.00505031	VIT_15s0048g00580	35.1	not assigned.no ontology
CHR1_JGVV26_139_T01	7.03018	5.94646	7.04897	1.08372	-0.0187923	1.10251	0.00495097	0.953269	0.00443996	0.0148842	0.999979	0.0140654	VIT_01s0026g01180	35.3	not assigned.new
CHR11_JGVV103_51_T01	13.1352	12.0507	12.9992	1.08449	0.136062	0.948429	0.000153306	0.504971	0.000469313	0.00137822	0.999979	0.00293785	VIT_11s0103g00190	11.9.3.4	lipid metabolism.lipid degradation.lysophospholipases.phospholipase A2	similar to UP|Q5CCT9_TOBAC (Q5CCT9) Phospholipase A2 precursor , partial (75%)
CHR9_JGVV2_33_T01	13.2321	12.1476	13.2583	1.08452	-0.0262337	1.11075	2.10905e-05	0.871831	1.67833e-05	0.000486733	0.999979	0.000458344	VIT_09s0002g00450	29.5.1	protein.degradation.subtilases	similar to UP|Q8W554_ARATH (Q8W554) AT3g14240/MLN21_2, partial (66%)
CHR16_JGVV50_145_T01	9.21884	8.13416	9.43934	1.08468	-0.220497	1.30517	0.00098403	0.393317	0.000223453	0.00452562	0.999979	0.00184424	VIT_16s0050g01150	20.2.1	stress.abiotic.heat	homologue to UP|HSP83_IPONI (P51819) Heat shock protein 83, complete
CHR9_JGVV96_34_T01	9.72864	8.6421	9.67996	1.08653	0.0486763	1.03786	0.00235952	0.865559	0.00321958	0.00847358	0.999979	0.0110098	VIT_09s0096g00410	35.3	not assigned.new
CHR11_JGVV16_325_T01	12.6685	11.5812	12.683	1.08729	-0.0144547	1.10175	0.000427308	0.949672	0.000383872	0.00255287	0.999979	0.00256979	VIT_11s0016g03640	30.5	signalling.G-proteins	homologue to UP|RAC2_ORYSA (Q68Y52) Rac-like GTP-binding protein 2 (OsRac2), partial (90%)
CHRUN_JGVV391_7_T01	14.5383	13.4502	14.5633	1.08812	-0.0249946	1.11312	1.8239e-06	0.844539	1.44398e-06	0.000179951	0.999979	0.000154036	VIT_00s0391g00070	13.1.6.1.1	amino acid metabolism.synthesis.aromatic aa.chorismate.3-deoxy-D-arabino-heptulosonate 7-phosphate synthase	homologue to UP|O24051_MORCI (O24051) 3-deoxy-D-arabino-heptulosonate 7-phosphate synthase precursor , partial (70%)
CHR3_JGVV38_253_T01	12.8712	11.7823	12.9033	1.0889	-0.0320705	1.12097	0.000825151	0.897682	0.000659087	0.00398015	0.999979	0.00363686	VIT_03s0038g02130	20.2.2	stress.abiotic.cold	similar to UP|Q8LPA7_WHEAT (Q8LPA7) Cold shock protein-1, partial (23%)
CHRUN_JGVV225_17_T01	10.053	8.96357	10.0508	1.08944	0.00226515	1.08718	2.06562e-06	0.985998	2.11004e-06	0.000186376	0.999979	0.000183012	VIT_00s0225g00170	26.12	misc.peroxidases	similar to UP|Q53YQ4_ARATH (Q53YQ4) Peroxidase ATPA2, partial (88%)
CHR7_JGVV31_160_T01	7.3076	6.21792	7.45218	1.08969	-0.14458	1.23427	2.80459e-06	0.289186	7.76854e-07	0.000208119	0.999979	0.000122755	VIT_07s0031g01790	26.4	misc.beta 1,3 glucan hydrolases	weakly similar to GP|8843743|dbj|BAA97291.1 beta-1 3-glucanase {Arabidopsis thaliana}, partial (52%)
CHR18_JGVV89_19_T01	10.1808	9.09093	10.2686	1.08991	-0.0877373	1.17765	0.00294772	0.768707	0.00172264	0.0100233	0.999979	0.00702391	VIT_18s0089g01230	2.2.1.1	major CHO metabolism.degradation.sucrose.fructokinase	similar to UP|O82616_ARATH (O82616) T9A4.3 protein (Fructokinase-like protein) , partial (73%)
CHR19_JGVV85_29_T01	7.24117	6.15052	7.59062	1.09065	-0.349454	1.4401	8.5901e-05	0.0857849	6.20213e-06	0.00101599	0.999979	0.000291826	VIT_19s0085g00940	27.3.25	RNA.regulation of transcription.MYB domain transcription factor family	similar to GP|28628949|gb|AAO49411.1 MYB2 {Dendrobium sp. XMW-2002-2}, partial (36%)
CHR5_JGVV20_92_T01	7.62719	6.53641	7.46522	1.09078	0.161968	0.928812	7.87023e-06	0.284873	3.67413e-05	0.000303988	0.999979	0.000677274	VIT_05s0020g01010	35.3	not assigned.new	similar to UP|Q9SX66_ARATH (Q9SX66) F11A17.12, partial (20%)
CHR17_JGVV0_35_T01	10.73	9.63903	10.6739	1.09101	0.0561087	1.0349	7.65308e-07	0.634469	1.3249e-06	0.000131477	0.999979	0.000150605	VIT_17s0000g10080	35.2	not assigned.unknown
CHR19_JGVV177_7_T01	9.19899	8.10675	9.37502	1.09224	-0.176035	1.26828	2.17837e-06	0.192627	4.61074e-07	0.00019044	0.999979	0.000104002	VIT_19s0177g00090	33.1	development.storage proteins	UP|Q84NG9_VITVI (Q84NG9) 2S albumin, partial (98%)
CHR14_JGVV68_121_T01	12.1535	11.061	12.1856	1.09251	-0.0321367	1.12465	6.96548e-05	0.863065	5.35212e-05	0.000905263	0.999979	0.000822677	VIT_14s0068g01260	34.9	transport.metabolite transporters at the mitochondrial membrane	homologue to UP|O80412_SOYBN (O80412) Mitochondrial phosphate transporter, partial (84%)
CHR15_JGVV107_42_T01	12.8674	11.7749	12.6793	1.09253	0.188157	0.904373	6.77252e-05	0.321372	0.000346533	0.000892999	0.999979	0.00240734	VIT_15s0107g00550	33.99	development.unspecified	similar to GB|AAP42722.1|30984518|BT008709 At1g04770 {Arabidopsis thaliana} (exp=-1; wgp=0; cg=0), partial (72%)
CHR16_JGVV50_131_T01	8.26269	7.16992	8.20631	1.09277	0.0563795	1.03639	3.02442e-06	0.676055	5.15158e-06	0.000213691	0.999979	0.000268993	VIT_16s0050g01310	20.2.2	stress.abiotic.cold	weakly similar to UP|Q9FF85_ARATH (Q9FF85) Emb|CAB80929.1, partial (58%)
CHR2_JGVV25_321_T01	13.1806	12.087	13.1354	1.09359	0.0452714	1.04832	0.000185489	0.828156	0.000265227	0.00153315	0.999979	0.00205108	VIT_02s0025g03480	31.1	cell.organisation	weakly similar to UP|Q9CAC9_ARATH (Q9CAC9) Kinesin-like protein; 73641-79546, partial (14%)
CHR14_GSVIVT00030658001_T01	10.6484	9.55442	10.875	1.09395	-0.226605	1.32055	0.0153722	0.568229	0.00523613	0.0367502	0.999979	0.0159261	VIT_14s0006g00050	31.1	cell.organisation	UP|TBA_PRUDU (P33629) Tubulin alpha chain, partial (60%)
CHR17_GSVIVT00008193001_T01	6.49485	5.40058	6.23825	1.09427	0.256609	0.837661	6.84659e-06	0.0984836	8.53381e-05	0.00028852	0.999979	0.00104851	VIT_17s0000g04580	16.4.1	secondary metabolism.N misc.alkaloid-like	weakly similar to UP|Q5Z9D7_ORYSA (Q5Z9D7) Strictosidine synthase-like, partial (36%)
CHR13_JGVV101_6_T01	13.5207	12.4263	13.5122	1.09441	0.00849117	1.08592	0.000197552	0.967755	0.000211079	0.00158799	0.999979	0.0017874	VIT_13s0101g00100	35.1	not assigned.no ontology	similar to UP|AMR1_ARATH (Q9ZVJ2) Protein At2g38710, partial (93%)
CHR3_JGVV38_112_T01	8.39402	7.2987	8.49592	1.09532	-0.1019	1.19722	6.94202e-06	0.490919	2.84716e-06	0.000290552	0.999979	0.000205197	VIT_03s0038g03600	29.4.1.57	protein.postranslational modification.kinase.receptor like cytoplasmatic kinase VII	similar to UP|Q9M1Q2_ARATH (Q9M1Q2) Serine/threonine protein kinase-like protein (At3g62220), partial (94%)
CHR8_JGVV58_7_T01	9.17816	8.08162	9.3472	1.09654	-0.169032	1.26557	0.00645477	0.619647	0.00256134	0.0183009	0.999979	0.00931631	VIT_08s0058g01420	35.3	not assigned.new
CHR12_JGVV134_5_T01	9.3203	8.22278	9.42297	1.09753	-0.102664	1.20019	0.00282895	0.731179	0.00151233	0.00970013	0.999979	0.00638307	VIT_12s0134g00090	16.1.5	secondary metabolism.isoprenoids.terpenoids	UP|Q6PWU2_VITVI (Q6PWU2) Terpenoid synthase, complete
CHR18_JGVV1_661_T01	12.4348	11.337	12.1624	1.0978	0.272406	0.825392	0.000223963	0.218157	0.002045	0.0017085	0.999979	0.00794683	VIT_18s0001g09910	13.2.3.1.1	amino acid metabolism.degradation.aspartate family.asparagine.L-asparaginase	similar to UP|Q84L89_SOYBN (Q84L89) L-asparaginase, complete
CHR1_JGVV26_137_T01	8.30425	7.20564	8.42568	1.09861	-0.121426	1.22004	0.000324267	0.589648	0.000133173	0.00213402	0.999979	0.00136102	VIT_01s0026g01200	20.1.2	stress.biotic.receptors	weakly similar to RF|XP_476056.1|50933057|XM_476056 unknow protein {Oryza sativa (japonica cultivar-group)} (exp=-1; wgp=0; cg=0), partial (6%)
CHR19_JGVV27_57_T01	8.01845	6.91978	7.83778	1.09868	0.180673	0.918002	0.00439221	0.573828	0.0126715	0.0135419	0.999979	0.0319454	VIT_19s0027g01130	35.2	not assigned.unknown	similar to RF|NP_566437.1|18399780|NM_112125 ASML2 (ACTIVATOR OF SPOMIN::LUC2) {Arabidopsis thaliana} (exp=-1; wgp=0; cg=0), partial (25%)
CHR5_JGVV94_47_T01	10.1194	9.0205	10.0933	1.09885	0.026016	1.07284	4.12935e-05	0.88312	5.14879e-05	0.000687133	0.999979	0.000809673	VIT_05s0094g00510	35.3	not assigned.new
CHR9_JGVV2_542_T01	12.3165	11.2175	12.0981	1.09897	0.218408	0.880561	3.26284e-05	0.220738	0.000234717	0.000616455	0.999979	0.0019007	VIT_09s0002g06010	11.9.3.2	lipid metabolism.lipid degradation.lysophospholipases.carboxylesterase	similar to UP|Q20CD8_BETVU (Q20CD8) Fgenesh protein 43, partial (88%)
CHR15_JGVV46_255_T01	7.18666	6.08764	7.02742	1.09902	0.159236	0.939785	0.00588105	0.635544	0.0143625	0.0170372	0.999979	0.0353575	VIT_15s0046g00920	35.2	not assigned.unknown
CHR13_JGVV19_160_T01	9.83781	8.73847	9.77306	1.09935	0.0647482	1.0346	0.00264901	0.826836	0.00396586	0.00922952	0.999979	0.0129189	VIT_13s0019g03630	35.2	not assigned.unknown	UP|Q62KX0_BURMA (Q62KX0) DNA-binding response regulator, partial (6%)
CHR7_JGVV31_232_T01	12.1238	11.0242	11.8656	1.09961	0.25826	0.841346	1.16903e-05	0.115055	0.000138647	0.000362471	0.999979	0.00138702	VIT_07s0031g02550	34.16	transport.ABC transporters and multidrug resistance systems	similar to RF|NP_178984.1|15225446|NM_126940 ATPase, coupled to transmembrane movement of substances {Arabidopsis thaliana} (exp=-1; wgp=0; cg=0), partial (44%)
CHR1_JGVV137_18_T01	11.398	10.298	11.3019	1.10006	0.0961463	1.00392	0.000108167	0.627256	0.000238069	0.0011415	0.999979	0.00191734	VIT_01s0137g00650	35.2	not assigned.unknown	similar to UP|Q9FZC2_ARATH (Q9FZC2) T1K7.26 protein, partial (19%)
CHR6_JGVV9_276_T01	6.60097	5.50052	6.72784	1.10046	-0.126863	1.22732	0.00943031	0.727121	0.00490226	0.0247937	0.999979	0.0151304	VIT_06s0009g00450	35.2	not assigned.unknown	weakly similar to UP|Q9SJE8_ARATH (Q9SJE8) T27G7.12, partial (31%)
CHR13_JGVV67_100_T01	11.9895	10.8884	11.7871	1.10115	0.202377	0.898772	0.000249536	0.360535	0.00124156	0.00181973	0.999979	0.00558401	VIT_13s0067g02340	34.13	transport.peptides and oligopeptides	weakly similar to UP|Q9M1I2_ARATH (Q9M1I2) Oligopeptide transporter-like protein, partial (68%)
CHRUN_JGVV372_2_T01	12.5244	11.4222	12.4149	1.10225	0.109464	0.992791	0.000641352	0.655515	0.00141487	0.00334829	0.999979	0.00609803	VIT_00s0372g00020	16.1.5	secondary metabolism.isoprenoids.terpenoids	UP|Q6PWU2_VITVI (Q6PWU2) Terpenoid synthase, complete
CHR14_JGVV30_144_T01	13.1561	12.0536	13.1497	1.10246	0.00637223	1.09608	0.000241856	0.976542	0.000253922	0.00179068	0.999979	0.00199658	VIT_14s0030g00450	28.1.3	DNA.synthesis_chromatin structure.histone	homologue to UP|H2A_CICAR (O65759) Histone H2A, complete
CHR14_JGVV68_69_T01	11.2603	10.1576	11.3177	1.10271	-0.0573472	1.16005	0.000542371	0.810803	0.000360385	0.00299379	0.999979	0.00246617	VIT_14s0068g00740	35.2	not assigned.unknown	weakly similar to UP|Q676U0_PINSY (Q676U0) Disease resistance gene, partial (52%)
CHR13_JGVV67_161_T01	12.1593	11.0564	12.0596	1.10289	0.0996872	1.0032	0.00096653	0.699942	0.00193225	0.00446948	0.999979	0.007625	VIT_13s0067g01450	27.3.37	RNA.regulation of transcription.AS2,Lateral Organ Boundaries Gene Family	homologue to UP|Q4VPE9_LOTJA (Q4VPE9) Lateral organ boundaries-like 1 (Fragment), partial (58%)
CHR13_JGVV64_55_T01	14.0686	12.9656	14.0532	1.10303	0.0154151	1.08761	5.3877e-05	0.932791	6.12515e-05	0.000790753	0.999979	0.000881391	VIT_13s0064g01260	28.2	DNA.repair	similar to UP|Q708X5_CICAR (Q708X5) Leucine rich repeat protein precursor, partial (73%)
CHR12_JGVV59_118_T01	12.1141	11.0103	12.0424	1.10381	0.0717109	1.0321	0.000122257	0.721229	0.000218121	0.00122585	0.999979	0.00182018	VIT_12s0059g01250	10.6.1	cell wall.degradation.cellulases and beta -1,4-glucanases	similar to RF|NP_180858.1|15225764|NM_128859 hydrolase, hydrolyzing O-glycosyl compounds {Arabidopsis thaliana} (exp=-1; wgp=0; cg=0), partial (33%)
CHR9_JGVV2_746_T01	10.2263	9.12231	10.2005	1.10397	0.025828	1.07815	0.00262982	0.930617	0.00308586	0.0091778	0.999979	0.010666	VIT_09s0002g08460	16.99	secondary metabolism.unspecified
CHR6_JGVV4_417_T01	11.827	10.723	11.7402	1.10402	0.086829	1.01719	1.36737e-06	0.494034	3.15906e-06	0.000166961	0.999979	0.000215541	VIT_06s0004g03980	31.1	cell.organisation	similar to UP|Q9SKB8_ARATH (Q9SKB8) Ankyrin-like protein, partial (55%)
CHR1_JGVV11_164_T01	10.0645	8.9599	9.88519	1.10462	0.179338	0.925284	4.70195e-05	0.330188	0.00022498	0.000739818	0.999979	0.00185209	VIT_01s0011g04990	29.6	protein.folding	similar to RF|NP_173723.1|15220018|NM_102158 ATP binding {Arabidopsis thaliana} (exp=-1; wgp=0; cg=0), complete
CHR10_JGVV3_317_T01	11.1268	10.0222	11.0975	1.10466	0.029353	1.07531	0.00021244	0.890861	0.000266514	0.00165151	0.999979	0.00205516	VIT_10s0003g03510	35.1	not assigned.no ontology	similar to UP|Q2MGR2_MEDTR (Q2MGR2) SGS; HSP20-like chaperone, partial (88%)
CHR3_JGVV38_252_T01	13.6681	12.5633	13.6358	1.10479	0.0322466	1.07254	0.000543252	0.89305	0.000685751	0.00299379	0.999979	0.00372693	VIT_03s0038g02140	17.2.2	hormone metabolism.auxin.signal transduction	similar to UP|Q76DT1_PEA (Q76DT1) AUX1-like auxin influx carrier protein, partial (55%)
CHR3_JGVV38_247_T01	13.1758	12.0704	13.0865	1.10537	0.089326	1.01604	6.66808e-05	0.635454	0.000140859	0.000883566	0.999979	0.00140001	VIT_03s0038g02190	33.99	development.unspecified	similar to PIR|F84542|F84542 nodulin-like protein [imported] - Arabidopsis thaliana, partial (31%)
CHRUN_JGVV271_10_T01	8.76462	7.65921	8.57571	1.10542	0.188917	0.9165	5.36237e-06	0.205424	3.28384e-05	0.000265415	0.999979	0.00064201	VIT_00s0271g00110	11.8	lipid metabolism.\'exotics\' (steroids, squalene etc)	similar to GB|AAQ65137.1|34365651|BT010514 At4g27270 {Arabidopsis thaliana} (exp=-1; wgp=0; cg=0), complete
CHR14_JGVV68_114_T01	10.7656	9.65954	10.6534	1.1061	0.112212	0.993889	0.000140956	0.584997	0.000348204	0.00132127	0.999979	0.00241448	VIT_14s0068g01190	13.1.3.6.1.1	amino acid metabolism.synthesis.aspartate family.misc.homoserine.aspartate kinase	similar to UP|Q9XHC5_SOYBN (Q9XHC5) Precursor monofunctional aspartokinase, partial (27%)
CHR6_JGVV4_412_T01	11.0041	9.89785	10.9905	1.10624	0.0136266	1.09261	0.000231129	0.949767	0.000256515	0.00173871	0.999979	0.00200765	VIT_06s0004g04030	35.1	not assigned.no ontology
CHR15_JGVV46_271_T01	7.29743	6.19118	7.60511	1.10625	-0.307675	1.41393	0.00746155	0.387367	0.0014798	0.02055	0.999979	0.00629097	VIT_15s0046g00700	35.2	not assigned.unknown	weakly similar to UP|Q9FK03_ARATH (Q9FK03) Emb|CAB66399.1, partial (30%)
CHR12_JGVV134_8_T01	9.19153	8.08426	9.19281	1.10727	-0.00127868	1.10855	0.00124043	0.996188	0.00122989	0.00529215	0.999979	0.00554607	VIT_12s0134g00140	16.1.5	secondary metabolism.isoprenoids.terpenoids	UP|Q6PWU2_VITVI (Q6PWU2) Terpenoid synthase, complete
CHR15_JGVV21_149_T01	11.6983	10.5908	11.5942	1.10744	0.104038	1.0034	0.000337351	0.647623	0.00074157	0.00219568	0.999979	0.00393183	VIT_15s0021g01130	30.5	signalling.G-proteins	similar to UP|Q9XER7_PHYPA (Q9XER7) Rac-like GTP binding protein (Small rho-1 GTP-binding protein), partial (95%)
CHR3_JGVV38_200_T01	11.3069	10.1989	11.325	1.10802	-0.0180417	1.12606	3.31296e-07	0.869967	2.79004e-07	0.000103047	0.999979	8.51276e-05	VIT_03s0038g02660	35.2	not assigned.unknown	weakly similar to GP|15724286|gb|AAL06536.1 AT4g35240/F23E12_200 {Arabidopsis thaliana}, partial (30%)
CHR18_JGVV1_918_T01	8.28984	7.18162	8.49165	1.10822	-0.201807	1.31002	0.0156432	0.6165	0.00608449	0.0372986	0.999979	0.0179396	VIT_18s0001g12690	16.8.5	secondary metabolism.flavonoids.isoflavonols	UP|Q3KN69_VITVI (Q3KN69) Isoflavone reductase-like protein 4, complete
CHR6_JGVV4_570_T01	9.06045	7.95191	8.9237	1.10854	0.136749	0.971794	3.7194e-05	0.444245	0.000122245	0.000655101	0.999979	0.00128412	VIT_06s0004g02300	29.4	protein.postranslational modification	similar to UP|Q7XZK4_CICAR (Q7XZK4) Calcium-dependent calmodulin-independent protein kinase isoform 2, partial (96%)
CHRUN_JGVV268_2_T01	9.63269	8.5222	9.84703	1.11048	-0.214343	1.32483	9.10977e-08	0.0455583	1.31626e-08	5.60801e-05	0.999979	2.22319e-05	VIT_00s0268g00030	31.1	cell.organisation	similar to UP|Q9ATB7_PETCR (Q9ATB7) Myosin subfamily XI heavy chain, partial (15%)
CHR7_JGVV5_573_T01	10.5454	9.43459	10.6354	1.11078	-0.0900416	1.20083	0.0016515	0.747662	0.000928784	0.00648963	0.999979	0.00457678	VIT_07s0005g06500	30.2.99	signalling.receptor kinases.misc	similar to UP|Q9MA13_ARATH (Q9MA13) F20B17.5, partial (23%)
CHR6_JGVV4_10_T01	10.3235	9.21228	10.2871	1.11122	0.0363763	1.07484	6.43125e-05	0.846482	8.67683e-05	0.000869391	0.999979	0.00106079	VIT_06s0004g08430	35.3	not assigned.new
CHR5_JGVV20_364_T01	11.7315	10.6201	11.7101	1.11135	0.0213058	1.09004	0.00129108	0.937129	0.00148724	0.005443	0.999979	0.0063105	VIT_05s0020g03880	27.3.17	RNA.regulation of transcription.CPP(Zn),CPP1-related transcription factor family	similar to RF|NP_193213.1|15233572|NM_117562 transcription factor {Arabidopsis thaliana} (exp=-1; wgp=0; cg=0), partial (10%)
CHR11_JGVV52_51_T01	8.30771	7.196	7.69418	1.11171	0.61353	0.498182	0.0187773	0.159019	0.245956	0.0431824	0.999979	0.358934	VIT_11s0052g01310	10.7	cell wall.modification	similar to UP|Q8S902_SOYBN (Q8S902) Syringolide-induced protein 19-1-5, partial (93%)
CHR18_JGVV1_363_T01	13.4275	12.3157	13.2964	1.11185	0.131138	0.980716	1.14258e-05	0.408675	3.77218e-05	0.000358609	0.999979	0.000685089	VIT_18s0001g06560	10.5.1	cell wall.cell wall proteins.AGPs	weakly similar to UP|Q40380_NICAL (Q40380) Arabinogalactan-protein precursor, partial (34%)
CHR8_JGVV7_817_T01	10.3572	9.24523	10.3075	1.11194	0.0496219	1.06232	0.000137907	0.808692	0.000204269	0.00130636	0.999979	0.00175668	VIT_08s0007g00350	29.3.2	protein.targeting.mitochondria	similar to UP|TIM9_ORYSA (Q9XGX7) Mitochondrial import inner membrane translocase subunit Tim9, complete
CHR7_JGVV5_263_T01	11.1282	10.016	11.1876	1.11223	-0.059378	1.17161	5.89717e-05	0.750241	3.65362e-05	0.00083462	0.999979	0.00067656	VIT_07s0005g02710	35.2	not assigned.unknown	similar to UP|Q944A3_ARATH (Q944A3) At2g47010/F14M4.16, partial (76%)
CHR15_JGVV46_131_T01	6.58901	5.47639	6.66364	1.11262	-0.0746302	1.18725	0.00224064	0.798584	0.00141124	0.00814775	0.999979	0.00608681	VIT_15s0046g02220	17.5.1	hormone metabolism.ethylene.synthesis-degradation	similar to UP|Q9ZRC8_CARPA (Q9ZRC8) ACC synthase, partial (32%)
CHR11_JGVV78_31_T01	11.2474	10.1339	11.1701	1.11348	0.0773209	1.03616	0.000980523	0.767289	0.00166564	0.004513	0.999979	0.00684534	VIT_11s0078g00430	3.8.1	minor CHO metabolism.galactose.galactokinases
CHR13_RANDOM_JGVV123_26_T01	9.91599	8.80201	10.0076	1.11398	-0.091598	1.20558	7.59175e-06	0.545308	3.45046e-06	0.000302366	0.999979	0.000224351	VIT_13s0067g03640	20.1.2	stress.biotic.receptors	weakly similar to GP|27463527|gb|AAO15846.1 resistance protein KR4 {Glycine max}, partial (5%)
CHR3_JGVV38_154_T01	12.0713	10.956	12.0246	1.1153	0.0467486	1.06855	0.000506232	0.845623	0.000709241	0.00286176	0.999979	0.00381737	VIT_03s0038g03160	26.7	misc.oxidases - copper, flavone etc	weakly similar to UP|Q69NJ7_ORYSA (Q69NJ7) Flavin containing monooxygenase 3-like, partial (24%)
CHR9_JGVV2_404_T01	12.5369	11.4205	12.3828	1.11643	0.154093	0.962335	0.000128672	0.455376	0.00044838	0.0012594	0.999979	0.00284979	VIT_09s0002g04440	29.2.2	protein.synthesis.misc ribosomal protein	homologue to UP|Q6SPR2_SOYBN (Q6SPR2) Ribosomal protein L37, complete
CHR9_JGVV18_57_T01	7.01308	5.89631	7.08278	1.11677	-0.0696951	1.18647	0.00923058	0.849327	0.00646498	0.0243857	0.999979	0.0187564	VIT_09s0018g00870	34.16	transport.ABC transporters and multidrug resistance systems	homologue to UP|Q9MAY4_POPNI (Q9MAY4) ABC transporter homolog, partial (50%)
CHR18_JGVV122_83_T01	9.50249	8.38553	9.61063	1.11696	-0.108135	1.22509	0.00582205	0.750432	0.0032227	0.016906	0.999979	0.0110191	VIT_18s0122g00470	35.1	not assigned.no ontology	similar to UP|O22806_ARATH (O22806) Expressed protein, partial (50%)
CHR9_JGVV96_41_T01	6.14939	5.03221	5.97211	1.11717	0.177271	0.939901	0.000178446	0.409862	0.000731997	0.00149586	0.999979	0.00389985	VIT_09s0096g00520	35.3	not assigned.new	weakly similar to GP|3170250|gb|AAC18062.1| acetyl CoA: benzylalcohol acetyltransferase; BEAT {Clarkia breweri}, partial (17%)
CHR12_JGVV57_134_T01	10.1442	9.02581	10.4159	1.11836	-0.271689	1.39005	0.0201629	0.52655	0.00608593	0.0457635	0.999979	0.0179396	VIT_12s0057g01510	35.2	not assigned.unknown	weakly similar to UP|Q8RY57_ARATH (Q8RY57) AT5g65440/MNA5_17, partial (24%)
CHR14_JGVV60_28_T01	12.9621	11.8412	12.8808	1.12092	0.0813365	1.03959	0.00388066	0.799187	0.00623351	0.0123182	0.999979	0.0182605	VIT_14s0060g02360	28.1.3	DNA.synthesis_chromatin structure.histone	similar to UP|H2A7_ARATH (Q94F49) Probable histone H2A.7, partial (87%)
CHR14_JGVV83_74_T01	8.10954	6.98786	8.56371	1.12169	-0.454163	1.57585	0.00016393	0.0484552	6.95732e-06	0.00142974	0.999979	0.000308681	VIT_14s0083g00840	26.28	misc.GDSL-motif lipase	similar to RF|NP_974125.1|42572069|NM_202396 carboxylic ester hydrolase/ hydrolase, acting on ester bonds {Arabidopsis thaliana} (exp=-1; wgp=0; cg=0), partial (81%)
CHR18_RANDOM_JGVV82_59_T01	6.80373	5.68158	6.23331	1.12215	0.570423	0.551726	0.00254786	0.0766048	0.0854789	0.00896377	0.999979	0.153377	VIT_18s0001g04990	16.1.5	secondary metabolism.isoprenoids.terpenoids
CHR12_JGVV28_313_T01	9.74125	8.61909	9.95168	1.12216	-0.210432	1.33259	0.00278424	0.493346	0.000802917	0.00958428	0.999979	0.00414386	VIT_12s0028g00510	35.2	not assigned.unknown
CHR13_JGVV106_41_T01	10.1242	9.00196	10.2218	1.12222	-0.0976246	1.21984	0.00623707	0.777377	0.0036836	0.0178205	0.999979	0.0121888	VIT_13s0106g00560	35.1	not assigned.no ontology	similar to UP|O22806_ARATH (O22806) Expressed protein, partial (50%)
CHR8_JGVV7_684_T01	11.0815	9.95865	11.1158	1.1229	-0.0342375	1.15713	1.49056e-05	0.833061	1.11418e-05	0.000407631	0.999979	0.000375831	VIT_08s0007g01760	17.3.1.1.1	hormone metabolism.brassinosteroid.synthesis-degradation.BRs.DET2	similar to UP|DET2_ARATH (Q38944) Probable steroid reductase DET2 , partial (88%)
CHR12_JGVV35_171_T01	9.84057	8.71681	9.92305	1.12376	-0.0824775	1.20624	1.12624e-05	0.603305	5.60734e-06	0.000355753	0.999979	0.000277604	VIT_12s0035g00260	20.1.3	stress.biotic.signaling
CHR6_JGVV4_361_T01	11.6514	10.5275	11.6592	1.12393	-0.00777422	1.1317	0.000103308	0.969024	9.7186e-05	0.00111655	0.999979	0.00112573	VIT_06s0004g04570	31.1	cell.organisation	homologue to UP|Q7XZJ2_GOSHI (Q7XZJ2) Actin, complete
CHR15_JGVV46_158_T01	9.94459	8.8195	9.98689	1.12509	-0.0423007	1.16739	3.72146e-05	0.813496	2.63387e-05	0.000655101	0.999979	0.000576933	VIT_15s0046g01950	16.8.1.3	secondary metabolism.flavonoids.anthocyanins.rhamnosyltransferase	weakly similar to UP|Q9LSM0_ARATH (Q9LSM0) Anthocyanidin-3-glucoside rhamnosyltransferase, partial (27%)
CHR8_JGVV7_367_T01	7.93376	6.80844	8.09085	1.12532	-0.157084	1.2824	4.2827e-05	0.395309	1.24133e-05	0.000701605	0.999979	0.000391578	VIT_08s0007g05130	26.2	misc.UDP glucosyl and glucoronyl transferases	weakly similar to UP|Q8S999_PHAAN (Q8S999) Glucosyltransferase-10, partial (46%)
CHR12_JGVV59_80_T01	6.80177	5.67624	6.81323	1.12552	-0.0114607	1.13698	3.8269e-06	0.935546	3.45547e-06	0.000231723	0.999979	0.000224351	VIT_12s0059g00860	35.3	not assigned.new
CHR12_JGVV55_94_T01	6.58063	5.45509	6.64375	1.12553	-0.0631216	1.18866	1.1485e-05	0.691172	6.72253e-06	0.000359504	0.999979	0.000304557	VIT_12s0055g01190	10.6.2	cell wall.degradation.mannan-xylose-arabinose-fucose	similar to PIR|T49925|T49925 beta-xylosidase-like protein - Arabidopsis thaliana, partial (23%)
CHR7_JGVV5_376_T01	11.0469	9.92105	11.3355	1.12581	-0.288654	1.41446	0.0180159	0.494817	0.00494863	0.0417826	0.999979	0.0152288	VIT_07s0005g03990	35.2	not assigned.unknown	similar to UP|Q1W7J3_COFCA (Q1W7J3) At1g04030 (Fragment), partial (19%)
CHR6_JGVV9_185_T01	12.12	10.9942	12.1366	1.12584	-0.0165541	1.14239	0.000248214	0.940562	0.000219472	0.00181515	0.999979	0.00182733	VIT_06s0009g01640	30.2.3	signalling.receptor kinases.leucine rich repeat III	similar to UP|Q9LEA2_ARATH (Q9LEA2) Receptor protein kinase-like (Fragment), partial (66%)
CHR18_JGVV1_1037_T01	7.28437	6.15657	7.23076	1.12779	0.0536049	1.07419	1.6995e-05	0.746171	2.70048e-05	0.000434255	0.999979	0.000583733	VIT_18s0001g13960	17.2.3	hormone metabolism.auxin.induced-regulated-responsive-activated	similar to UP|Q8H6T6_PHAVU (Q8H6T6) Auxin-regulated protein, partial (72%)
CHR4_JGVV8_535_T01	7.65772	6.52945	7.71536	1.12827	-0.0576435	1.18592	2.3265e-06	0.671167	1.39539e-06	0.000196699	0.999979	0.000153562	VIT_04s0008g05730	2.1.1.1	major CHO metabolism.synthesis.sucrose.SPS	similar to UP|SPS1_CITUN (O22060) Sucrose-phosphate synthase 1 (UDP-glucose-fructose-phosphate glucosyltransferase 1) , partial (65%)
CHR18_PDVV1_1012_T01	6.78681	5.65828	6.73465	1.12853	0.0521565	1.07637	0.000196654	0.809844	0.00029284	0.00158301	0.999979	0.00217853	VIT_18s0001g13540	35.3	not assigned.new
CHR12_JGVV59_204_T01	8.87701	7.74801	8.84896	1.129	0.0280529	1.10095	0.00578187	0.934728	0.00673791	0.0168108	0.999979	0.0193751	VIT_12s0059g02160	34.99	transport.misc	similar to UP|Q9LVD9_ARATH (Q9LVD9) Gb|AAC28507.1 (At3g21690), partial (46%)
CHR7_JGVV5_91_T01	12.6979	11.568	12.754	1.12985	-0.056062	1.18591	0.00185165	0.84611	0.00130518	0.00706904	0.999979	0.00577691	VIT_07s0005g00940	31.1	cell.organisation
CHR7_JGVV5_90_T01	6.53284	5.40265	6.59068	1.13019	-0.0578438	1.18804	0.00476673	0.861941	0.00345289	0.0144523	0.999979	0.0116101	VIT_07s0005g00930	20.1.7	stress.biotic.PR-proteins	UP|Q9FS42_VITVI (Q9FS42) Pathogenesis-related protein 10, complete
CHR10_GSVIVT00021290001_T01	7.92304	6.79041	7.85222	1.13263	0.0708191	1.06181	1.40654e-06	0.586234	2.72423e-06	0.000167818	0.999979	0.000203793	VIT_10s0003g01970	35.2	not assigned.unknown
CHR18_JGVV1_1086_T01	7.5098	6.37654	7.51384	1.13325	-0.0040411	1.1373	0.00354776	0.989873	0.00346558	0.0115125	0.999979	0.0116448	VIT_18s0001g14490	20.1.7	stress.biotic.PR-proteins	similar to UP|O22973_ARATH (O22973) Thaumatin isolog, partial (78%)
CHR12_JGVV34_46_T01	7.60438	6.4702	7.71996	1.13418	-0.115582	1.24976	9.31037e-07	0.361676	3.35504e-07	0.000140084	0.999979	9.17945e-05	VIT_12s0034g02040	20.1.2	stress.biotic.receptors	weakly similar to GB|BAB01339.1|11994217|AB028617 disease resistance comples protein {Arabidopsis thaliana} (exp=0; wgp=1; cg=0), partial (11%)
CHR16_JGVV98_87_T01	11.3589	10.2246	11.3178	1.13426	0.0410323	1.09323	7.29551e-06	0.788002	1.0475e-05	0.000297345	0.999979	0.000366304	VIT_16s0098g01070	30.3	signalling.calcium	similar to UP|Q6YXT2_ORYSA (Q6YXT2) Calmodulin-binding protein family-like, partial (19%)
CHRUN_JGVV415_3_T01	12.231	11.0966	12.1632	1.13432	0.0677325	1.06659	0.000238525	0.761389	0.000397011	0.00177491	0.999979	0.0026268	VIT_00s0415g00030	20.2.1	stress.abiotic.heat	similar to UP|HSP7M_PEA (P37900) Heat shock 70 kDa protein, mitochondrial precursor, partial (48%)
CHR8_JGVV56_50_T01	12.0205	10.8857	11.9769	1.13473	0.0436053	1.09112	5.74781e-06	0.769889	8.46791e-06	0.000274146	0.999979	0.000338351	VIT_08s0056g00610	30.11	signalling.light	similar to UP|RPT2_ARATH (Q682S0) Root phototropism protein 2, partial (88%)
CHR13_JGVV64_124_T01	12.3624	11.2276	12.3118	1.13474	0.0505592	1.08418	8.73968e-05	0.799085	0.000130705	0.00102317	0.999979	0.00134525	VIT_13s0064g00430	11.8	lipid metabolism.\'exotics\' (steroids, squalene etc)	weakly similar to RF|NP_179098.1|15226028|NM_127056 sulfotransferase {Arabidopsis thaliana} (exp=-1; wgp=0; cg=0), partial (36%)
CHR9_JGVV2_386_T01	11.328	10.193	11.4698	1.13502	-0.141773	1.27679	0.000189997	0.517151	6.74588e-05	0.00155132	0.999979	0.000922842	VIT_09s0002g04240	35.2	not assigned.unknown
CHR5_JGVV51_54_T01	9.05909	7.92392	9.10742	1.13517	-0.0483354	1.1835	0.00660746	0.890822	0.00511384	0.0186319	0.999979	0.0156395	VIT_05s0051g00700	35.1.40	not assigned.no ontology.glycine rich proteins
CHR1_JGVV11_573_T01	7.19348	6.05765	7.38782	1.13583	-0.194341	1.33018	0.0201761	0.654187	0.00867451	0.0457899	0.999979	0.0235981	VIT_01s0011g00670	31.4	cell. vesicle transport	similar to UP|SNP33_ARATH (Q9S7P9) SNAP25 homologous protein SNAP33 (AtSNAP33) (Synaptosomal-associated protein SNAP25-like 1) (SNAP-25-like protein 1) (Snap25a), partial (74%)
CHR17_JGVV0_16_T01	9.12225	7.98617	9.03915	1.13607	0.0830921	1.05298	0.00146964	0.767902	0.00251262	0.00597254	0.999979	0.009207	VIT_17s0000g10270	35.3	not assigned.new
CHR18_JGVV72_53_T01	9.33087	8.19379	9.16723	1.13708	0.163647	0.973433	0.000290039	0.478643	0.000994838	0.00199125	0.999979	0.00478614	VIT_18s0072g00710	27.1	RNA.processing	homologue to UP|Q5N9F1_ORYSA (Q5N9F1) Small nuclear ribonucleoprotein-like, partial (92%)
CHR12_JGVV55_99_T01	10.6706	9.53315	10.7874	1.1375	-0.116743	1.25424	0.00235978	0.698897	0.00117147	0.00847358	0.999979	0.00534608	VIT_12s0055g01310	10.6.2	cell wall.degradation.mannan-xylose-arabinose-fucose	similar to UP|Q8VZG5_ARATH (Q8VZG5) At1g78060/F28K19_32, partial (40%)
CHR5_JGVV20_93_T01	8.13802	7.00048	7.84345	1.13754	0.294568	0.842971	0.000484499	0.240471	0.00423244	0.00278314	0.999979	0.0135708	VIT_05s0020g01030	35.3	not assigned.new	similar to UP|Q9SX66_ARATH (Q9SX66) F11A17.12, partial (20%)
CHR19_JGVV90_105_T01	8.23046	7.09252	8.56157	1.13795	-0.331105	1.46905	0.000211493	0.151028	2.11129e-05	0.00164805	0.999979	0.0005173	VIT_19s0090g01160	26.28	misc.GDSL-motif lipase	weakly similar to RF|NP_178536.1|15228157|NM_126488 carboxylic ester hydrolase/ hydrolase, acting on ester bonds {Arabidopsis thaliana} (exp=-1; wgp=0; cg=0), partial (67%)
CHR14_JGVV108_38_T01	12.1061	10.9679	12.0743	1.13818	0.0318152	1.10637	1.68593e-06	0.810055	2.25383e-06	0.000176346	0.999979	0.000187601	VIT_14s0108g00390	27.3.22	RNA.regulation of transcription.HB,Homeobox transcription factor family	similar to UP|Q39941_HELAN (Q39941) HAHB-1, partial (57%)
CHR18_JGVV1_981_T01	13.7056	12.5669	13.5774	1.13866	0.12817	1.01049	0.000735537	0.619676	0.00178718	0.00367881	0.999979	0.00721206	VIT_18s0001g13360	33.99	development.unspecified	similar to RF|XP_507340.1|51965112|XM_507340 P0604E01.39 gene product {Oryza sativa (japonica cultivar-group)} (exp=-1; wgp=0; cg=0), partial (81%)
CHR16_JGVV39_83_T01	11.8258	10.6858	11.6999	1.13993	0.125852	1.01408	0.000461022	0.605687	0.0011409	0.00269064	0.999979	0.00526181	VIT_16s0039g01420	35.2	not assigned.unknown
CHR18_JGVV1_583_T01	11.17	10.029	11.2473	1.14092	-0.0773602	1.21828	0.000257938	0.732779	0.000147435	0.00185444	0.999979	0.00143923	VIT_18s0001g09090	30.3	signalling.calcium	similar to UP|Q337L2_ORYSA (Q337L2) New cDNA-based Gene, partial (20%)
CHR6_JGVV4_42_T01	10.1063	8.96492	10.0478	1.14138	0.0585399	1.08284	6.86991e-07	0.631914	1.18899e-06	0.000128152	0.999979	0.000141667	VIT_06s0004g08070	27.3.35	RNA.regulation of transcription.bZIP transcription factor family	similar to UP|Q9LRC7_TOBAC (Q9LRC7) BZIP transcriptional activator RSG, partial (39%)
CHR19_JGVV14_221_T01	11.1271	9.98528	11.3364	1.14181	-0.209342	1.35115	0.0071285	0.562243	0.00241706	0.0198119	0.999979	0.00894898	VIT_19s0014g02500	26.17	misc.dynamin
CHR16_JGVV13_53_T01	7.23535	6.09344	7.27914	1.14192	-0.0437908	1.18571	1.63276e-05	0.792966	1.13465e-05	0.000424672	0.999979	0.000377672	VIT_16s0013g00630	31.3	cell.cycle	weakly similar to RF|NP_191871.1|15229382|NM_116177 cyclin-dependent protein kinase {Arabidopsis thaliana} (exp=-1; wgp=0; cg=0), partial (53%)
CHR19_JGVV90_103_T01	8.56582	7.42379	8.62514	1.14203	-0.0593185	1.20135	7.1505e-06	0.699328	4.31905e-06	0.000295925	0.999979	0.000248643	VIT_19s0090g01140	35.1	not assigned.no ontology	similar to GB|AAR92306.1|40823827|BT011270 At4g26810 {Arabidopsis thaliana} (exp=-1; wgp=0; cg=0), partial (94%)
CHR7_JGVV130_3_T01	13.1243	11.9822	13.0638	1.14205	0.0605326	1.08152	2.3991e-05	0.72783	3.99619e-05	0.000520492	0.999979	0.000704134	VIT_07s0130g00030	20.1.7.6	stress.biotic.PR-proteins.proteinase inhibitors	similar to UP|Q9FUP3_PHACN (Q9FUP3) Kunitz trypsin inhibitor protein, partial (92%)
CHR12_RANDOM_JGVV99_1_T01	9.25606	8.11394	9.31142	1.14213	-0.0553526	1.19748	7.48881e-05	0.778264	4.87001e-05	0.000944056	0.999979	0.000785073	VIT_12s0142g00050	35.1.12	not assigned.no ontology.pumilio_Puf RNA-binding domain-containing protein	similar to RF|NP_177940.2|22330712|NM_106466 RNA binding {Arabidopsis thaliana} (exp=-1; wgp=0; cg=0), partial (33%)
CHR14_GSVIVT00030671001_T01	6.66381	5.52138	6.58331	1.14243	0.0805008	1.06193	0.000227926	0.718865	0.000417191	0.00172781	0.999979	0.0027163	VIT_14s0006g00120	35.3	not assigned.new
CHRUN_JGVV522_2_T01	13.1372	11.9941	13.0275	1.14312	0.109685	1.03343	0.000605166	0.664043	0.00130428	0.00321419	0.999979	0.00577483	VIT_00s0522g00020	16.1.5	secondary metabolism.isoprenoids.terpenoids	UP|Q6PWU2_VITVI (Q6PWU2) Terpenoid synthase, complete
CHR17_JGVV0_689_T01	10.4099	9.26617	10.3534	1.14373	0.056484	1.08725	0.000344237	0.809951	0.000518568	0.00222461	0.999979	0.0031355	VIT_17s0000g02660	27.3.25	RNA.regulation of transcription.MYB domain transcription factor family	similar to UP|O49021_GOSHI (O49021) MYB-like DNA-binding domain protein (Myb-like transcription factor 5), partial (56%)
CHR19_JGVV14_8_T01	10.5314	9.38626	10.5903	1.1451	-0.0589557	1.20406	0.00205805	0.842747	0.00143759	0.00764562	0.999979	0.00616091	VIT_19s0014g00090	26.4	misc.beta 1,3 glucan hydrolases	weakly similar to RF|NP_913624.1|34904554|NM_188735 beta-1,3-glucanase-like protein {Oryza sativa (japonica cultivar-group)} (exp=-1; wgp=0; cg=0), partial (87%)
CHR2_JGVV87_56_T01	12.4119	11.2667	12.3976	1.14521	0.0142916	1.13092	0.000142226	0.946146	0.000158572	0.00132784	0.999979	0.00150955	VIT_02s0087g00420	29.5.11.4.2	protein.degradation.ubiquitin.E3.RING	similar to UP|Q8VYW5_ARATH (Q8VYW5) AT5g45290/K9E15_7, partial (11%)
CHR17_JGVV0_555_T01	11.3597	10.2139	11.3458	1.14575	0.0138813	1.13187	0.000404651	0.95382	0.000446575	0.00246944	0.999979	0.0028422	VIT_17s0000g04170	28.2	DNA.repair	similar to UP|Q6DQL7_PETHY (Q6DQL7) DNA mismatch repair protein, partial (22%)
CHRUN_JGVV2642_1_T01	9.93455	8.78743	9.88382	1.14711	0.0507275	1.09639	2.12167e-05	0.76848	3.25069e-05	0.000487885	0.999979	0.00063966	VIT_00s2642g00010	34.1	transport.p- and v-ATPases	homologue to UP|Q7Y068_SESRO (Q7Y068) Plasma membrane H+-ATPase, partial (57%)
CHR7_JGVV31_70_T01	10.3716	9.22388	10.2512	1.14771	0.120402	1.02731	2.16415e-05	0.489669	6.06831e-05	0.000491753	0.999979	0.000878519	VIT_07s0031g00770	35.3	not assigned.new
CHR7_JGVV5_445_T01	11.911	10.7627	11.9581	1.14827	-0.047114	1.19538	4.19515e-07	0.687531	2.73757e-07	0.000113727	0.999979	8.51276e-05	VIT_07s0005g04770	35.1.19	not assigned.no ontology.C2 domain-containing protein
CHR14_JGVV108_41_T01	7.51214	6.3638	7.53707	1.14834	-0.0249286	1.17327	2.93327e-06	0.859579	2.35804e-06	0.000212288	0.999979	0.000191422	VIT_14s0108g00420	27.3.6	RNA.regulation of transcription.bHLH,Basic Helix-Loop-Helix family	similar to GB|AAO23611.1|27764980|BT003046 At1g74500 {Arabidopsis thaliana} (exp=-1; wgp=0; cg=0), partial (73%)
CHR10_JGVV71_29_T01	10.0156	8.86673	10.1104	1.14889	-0.0948068	1.24369	0.000982292	0.725364	0.000531236	0.00451833	0.999979	0.0031848	VIT_10s0071g00890	35.2	not assigned.unknown	similar to UP|Q9LMT6_ARATH (Q9LMT6) F2H15.16 (At1g17940), partial (29%)
CHR18_JGVV41_129_T01	12.0906	10.9415	12.2133	1.14909	-0.122757	1.27185	0.00021982	0.585033	9.10009e-05	0.00168494	0.999979	0.00109131	VIT_18s0041g00900	26.2	misc.UDP glucosyl and glucoronyl transferases
CHR1_JGVV11_376_T01	11.1746	10.0255	11.1118	1.14911	0.0627972	1.08631	7.48319e-06	0.685945	1.29644e-05	0.000301255	0.999979	0.000397849	VIT_01s0011g02800	35.1	not assigned.no ontology
CHR12_JGVV59_189_T01	10.6996	9.55012	10.6155	1.14951	0.0840962	1.06542	6.48339e-07	0.494319	1.42913e-06	0.000126038	0.999979	0.000153562	VIT_12s0059g02010	35.1	not assigned.no ontology	weakly similar to UP|Q75ID2_ORYSA (Q75ID2) Expressed protein, partial (75%)
CHR7_JGVV31_170_T01	9.72958	8.57863	9.67301	1.15095	0.0565701	1.09438	0.00012103	0.786709	0.000187269	0.00121923	0.999979	0.00167027	VIT_07s0031g01900	35.3	not assigned.new
CHR12_JGVV57_43_T01	10.0734	8.92167	10.0369	1.15171	0.0364823	1.11523	0.00160294	0.899345	0.00201547	0.00636086	0.999979	0.00785893	VIT_12s0057g00500	23.3.2.3	nucleotide metabolism.salvage.nucleoside kinases.thymidine kinase	similar to UP|KITH_ORYSA (O81263) Thymidine kinase , partial (94%)
CHR17_GSVIVT00007533001_T01	10.189	9.03723	10.1733	1.15173	0.0156302	1.1361	0.00232693	0.958991	0.00255627	0.00838926	0.999979	0.00930875	VIT_17s0000g10290	35.2	not assigned.unknown
CHR1_JGVV26_210_T01	8.35579	7.20266	8.26495	1.15313	0.0908389	1.06229	0.000125973	0.666736	0.00025448	0.00124755	0.999979	0.00199897	VIT_01s0026g00430	9.6	mitochondrial electron transport_ATP synthesis.cytochrome c	homologue to UP|CYC_CUCMA (P00051) Cytochrome c, complete
CHR13_JGVV19_127_T01	10.4224	9.26737	10.3124	1.15501	0.11	1.04501	5.86944e-05	0.571797	0.000143037	0.000833827	0.999979	0.00141144	VIT_13s0019g03980	27.2	RNA.transcription	similar to RF|NP_177683.1|15222264|NM_106204 ATP binding {Arabidopsis thaliana} (exp=-1; wgp=0; cg=0), partial (75%)
CHR3_JGVV63_19_T01	12.424	11.2676	12.3665	1.15648	0.0575671	1.09891	7.08809e-07	0.642872	1.20627e-06	0.000128152	0.999979	0.000143149	VIT_03s0063g00210	30.2.99	signalling.receptor kinases.misc	similar to UP|Q9MA13_ARATH (Q9MA13) F20B17.5, partial (23%)
CHR1_JGVV11_472_T01	8.38067	7.2238	8.25832	1.15687	0.12235	1.03452	1.96688e-05	0.481926	5.58652e-05	0.000467574	0.999979	0.000840082	VIT_01s0011g01720	35.3	not assigned.new
CHR18_JGVV1_182_T01	14.1866	13.0279	14.0883	1.15867	0.0982485	1.06042	1.98836e-07	0.37911	5.09791e-07	7.63041e-05	0.999979	0.000106599	VIT_18s0001g03000	20.2.99	stress.abiotic.unspecified	weakly similar to UP|Q9SIJ8_ARATH (Q9SIJ8) Expressed protein (RD2 protein), partial (11%)
CHR15_JGVV21_173_T01	10.1157	8.9555	10.1598	1.16022	-0.0440663	1.20428	0.000160599	0.839486	0.000116071	0.00141586	0.999979	0.00124253	VIT_15s0021g00880	1.1.5.2	PS.lightreaction.other electron carrier (ox_red).ferredoxin	similar to UP|Q6EP30_ORYSA (Q6EP30) Ferredoxin-like, partial (17%)
CHR18_RANDOM_JGVV82_82_T01	5.74861	4.58789	6.41027	1.16072	-0.661664	1.82238	0.0129487	0.121595	0.000654686	0.0319783	0.999979	0.00362069	VIT_18s0001g05430	16.1.5	secondary metabolism.isoprenoids.terpenoids	UP|Q6Q3H2_VITVI (Q6Q3H2) Terpenoid synthetase, complete
CHR12_JGVV28_97_T01	12.9585	11.7965	13.2868	1.16201	-0.32826	1.49027	0.000396847	0.192534	4.56543e-05	0.00244046	0.999979	0.000756153	VIT_12s0028g02990	10.5.1	cell wall.cell wall proteins.AGPs	weakly similar to RF|NP_565475.1|18399381|NM_127612 FLA6 (fasciclin-like arabinogalactan-protein 6) {Arabidopsis thaliana} (exp=-1; wgp=0; cg=0), partial (61%)
CHR10_JGVV116_92_T01	10.9774	9.81533	10.9205	1.16205	0.0568474	1.1052	1.26829e-05	0.731361	2.05396e-05	0.000376652	0.999979	0.000509165	VIT_10s0116g01630	35.3	not assigned.new	similar to UP|Y3761_ARATH (Q8RXW0) Protein At3g17611, partial (78%)
CHR11_JGVV37_52_T01	14.251	13.0883	14.2321	1.1627	0.0189322	1.14377	0.000114393	0.92801	0.000132093	0.00117941	0.999979	0.0013534	VIT_11s0037g00570	16.2	secondary metabolism.phenylpropanoids	weakly similar to UP|Q2Z1Y0_PRUMU (Q2Z1Y0) Alcohol acyl-transferase, partial (24%)
CHR16_JGVV39_134_T01	12.2154	11.0527	12.3064	1.16275	-0.0909278	1.25368	0.00310883	0.776833	0.00185063	0.0104378	0.999979	0.00739374	VIT_16s0039g02040	16.2.1.3	secondary metabolism.phenylpropanoids.lignin biosynthesis.4CL	similar to UP|Q9LL50_RUBID (Q9LL50) 4-coumarate:coA ligase 2 , partial (97%)
CHRUN_JGVV394_4_T01	9.61728	8.45337	9.52628	1.16391	0.0909987	1.07292	6.28392e-07	0.46449	1.46583e-06	0.000125182	0.999979	0.000154402	VIT_00s0394g00040	16.5.99.1	secondary metabolism.sulfur-containing.misc.alliinase	weakly similar to RF|NP_177213.1|15223183|NM_105724 carbon-sulfur lyase {Arabidopsis thaliana} (exp=-1; wgp=0; cg=0), partial (53%)
CHR17_JGVV0_747_T01	10.0217	8.85706	9.97359	1.16461	0.0480816	1.11653	0.000596834	0.850995	0.000828263	0.00318509	0.999979	0.00422481	VIT_17s0000g01980	34.15	transport.potassium	UP|Q84LA0_VITVI (Q84LA0) Shaker-like potassium channel, complete
CHR13_JGVV158_39_T01	11.2754	10.1106	11.2787	1.16474	-0.00333068	1.16807	9.60803e-06	0.983483	9.3431e-06	0.00033051	0.999979	0.000347017	VIT_13s0158g00420	35.2	not assigned.unknown
CHR19_JGVV15_127_T01	11.3513	10.1862	11.4015	1.16512	-0.0501155	1.21524	0.000675536	0.847246	0.000484262	0.00347095	0.999979	0.00300682	VIT_19s0015g01350	3.1.2.2	minor CHO metabolism.raffinose family.raffinose synthases.putative	similar to UP|Q84NI6_CUCME (Q84NI6) Alkaline alpha galactosidase II, partial (84%)
CHR6_JGVV4_749_T01	8.66766	7.50252	8.74678	1.16514	-0.0791202	1.24426	0.00013192	0.711638	7.36677e-05	0.00127556	0.999979	0.00096833	VIT_06s0004g00250	35.1.12	not assigned.no ontology.pumilio_Puf RNA-binding domain-containing protein	weakly similar to GP|8809626|dbj|BAA97177.1 contains similarity to RNA-binding protein~gene_id:MKN22.2 {Arabidopsis thaliana}, partial (20%)
CHR1_JGVV11_597_T01	12.585	11.4196	12.5971	1.16541	-0.0120085	1.17742	2.41032e-05	0.945948	2.187e-05	0.000520903	0.999979	0.00052625	VIT_01s0011g00400	29.3.1	protein.targeting.nucleus
CHR18_JGVV1_1122_T01	10.8564	9.69078	10.8464	1.16565	0.00999659	1.15566	0.000179639	0.963962	0.00019337	0.00150373	0.999979	0.00169955	VIT_18s0001g14870	29.5.1	protein.degradation.subtilases	weakly similar to GP|14150446|gb|AAK53065.1 subtilisin-type protease precursor {Glycine max}, partial (31%)
CHRUN_JGVV271_1_T01	12.6097	11.4438	12.4846	1.16586	0.125105	1.04075	0.000333508	0.601623	0.000822627	0.00217996	0.999979	0.00420696	VIT_00s0271g00010	16.1.5	secondary metabolism.isoprenoids.terpenoids	UP|Q6PWU2_VITVI (Q6PWU2) Terpenoid synthase, complete
CHR8_JGVV40_8_T01	12.226	11.0597	12.1975	1.16626	0.0285061	1.13775	5.51619e-05	0.883076	6.90654e-05	0.000800973	0.999979	0.000934823	VIT_08s0040g03320	35.3	not assigned.new
CHRUN_JGVV266_2_T01	12.797	11.6299	12.7011	1.16709	0.0959117	1.07118	0.000245701	0.677629	0.000496375	0.00180557	0.999979	0.0030547	VIT_00s0266g00020	16.1.5	secondary metabolism.isoprenoids.terpenoids	UP|Q6PWU2_VITVI (Q6PWU2) Terpenoid synthase, complete
CHR18_JGVV1_478_T01	11.5983	10.4306	11.5331	1.16766	0.0652239	1.10244	3.54528e-07	0.579211	6.50106e-07	0.00010749	0.999979	0.000114653	VIT_18s0001g07930	34.13	transport.peptides and oligopeptides	similar to GB|AAM64614.1|21592665|AY087053 Isp4-like protein {Arabidopsis thaliana} (exp=-1; wgp=0; cg=0), partial (47%)
CHR16_JGVV13_43_T01	7.00787	5.83959	6.74307	1.16829	0.264804	0.903484	2.43847e-05	0.154615	0.000243793	0.000523652	0.999979	0.00194751	VIT_16s0013g00500	35.2	not assigned.unknown
CHR13_JGVV106_37_T01	9.69497	8.52645	9.60796	1.16852	0.0870146	1.08151	0.00100456	0.751827	0.00177158	0.00459356	0.999979	0.00716708	VIT_13s0106g00500	27.4	RNA.RNA binding
CHR4_JGVV23_139_T01	11.8346	10.6659	11.7177	1.16873	0.116965	1.05176	6.76451e-06	0.458257	1.88747e-05	0.000287259	0.999979	0.000487951	VIT_04s0023g02430	27.3.35	RNA.regulation of transcription.bZIP transcription factor family	similar to UP|Q8L5W2_SOYBN (Q8L5W2) BZIP transcription factor ATB2, partial (66%)
CHR18_RANDOM_JGVV82_29_T01	8.10114	6.93237	8.2785	1.16877	-0.177358	1.34613	0.000297216	0.456891	8.79802e-05	0.00201744	0.999979	0.00106941	VIT_18s0001g04170	16.1.5	secondary metabolism.isoprenoids.terpenoids	UP|Q6Q3H2_VITVI (Q6Q3H2) Terpenoid synthetase, complete
CHR3_JGVV38_5_T01	8.07108	6.90195	8.32912	1.16913	-0.258042	1.42718	0.00320974	0.431457	0.000764372	0.0106819	0.999979	0.0040088	VIT_03s0038g04720	31.4	cell. vesicle transport	similar to UP|SY121_ARATH (Q9ZSD4) Syntaxin 121 (AtSYP121) (Syntaxin-related protein At-Syr1), partial (70%)
CHR1_JGVV127_15_T01	6.82145	5.65186	6.84328	1.16958	-0.0218342	1.19142	0.000787813	0.934632	0.000682662	0.00385862	0.999979	0.0037156	VIT_01s0127g00750	22.2.1	polyamine metabolism.degradation.polyamin oxidase	weakly similar to GB|1B37_A|6730082|1B37_A Chain A, A 30 Angstrom U-Shaped Catalytic Tunnel In The Crystal Structure Of Polyamine Oxidase. {Zea mays} (exp=-1; wgp=0; cg=0), partial (57%)
CHR12_JGVV59_115_T01	8.18843	7.01854	8.09383	1.1699	0.0946038	1.07529	1.23471e-05	0.571042	2.76523e-05	0.000372599	0.999979	0.000591555	VIT_12s0059g01220	4.5	glycolysis.pyrophosphate-fructose-6-P phosphotransferase	homologue to UP|Q9ZST3_CITPA (Q9ZST3) Pyrophosphate-dependent phosphofructokinase beta subunit , partial (74%)
CHR6_JGVV61_12_T01	8.46766	7.29685	8.581	1.17081	-0.113342	1.28415	0.00113818	0.686399	0.000559496	0.00499102	0.999979	0.00328744	VIT_06s0061g01500	35.2	not assigned.unknown
CHRUN_JGVV391_3_T01	11.4834	10.3125	11.432	1.17087	0.0513989	1.11947	0.000173849	0.816621	0.000254462	0.00147826	0.999979	0.00199897	VIT_00s0391g00030	35.3	not assigned.new
[truncated: 898 more rows]
