# Supplementary material for: Grafting with rootstocks induces extensive transcriptional re-programming in the shoot apical meristem of grapevine
Source: BMC Plant Biol. 2013 Oct 2;13:147. doi: 10.1186/1471-2229-13-147 (PMC3852942; doi:10.1186/1471-2229-13-147)
Supplement: Additional file 3 — Genes strongly up-regulated (log fold change of >2, p value <0.05 adjusted with Benjamini-Hochberg) in the shoot apex of Cabernet Sauvignon (CS) hetero- (CS/Riparia Gloire de Montpellier (RG) and CS/1103 Paulsen (1103P)) compared to auto-grafts (CS/CS). [file 1471-2229-13-147-S3.xlsx]

## Sheet: Feuil1
	Normalised mean expression values (Log2)			Gene expression comparisons (Log2)			p values			Adjusted p values (Benjamini-Hochberg)				Mapman functional categories (BINs) and gene descriptions
Probe identifier	P1103	CS	RGM	P1103 - CS	P1103 - RGM	RGM - CS	P1103 - CS	P1103 - RGM	RGM - CS	P1103 - CS adjusted p value	P1103 - RGM adjusted p value	RGM - CS adjusted p value	Gene identifier	BINCODE	NAME	DESCRIPTION
CHR14_JGVV30_128_T01	13.1169	10.6549	13.1478	2.46206	-0.03083	2.49289	0.000240824	0.949185	0.000216807	0.00178699	0.999979	0.00181417	VIT_14s0030g00650	13.1.6.1.10	amino acid metabolism.synthesis.aromatic aa.chorismate.dehydroquinate_shikimate dehydrogenase	weakly similar to RF|NP_187286.1|15230703|NM_111510 EMB3004; 3-dehydroquinate dehydratase/ shikimate 5-dehydrogenase {Arabidopsis thaliana} (exp=-1; wgp=0; cg=0), partial (53%)
CHR14_JGVV30_127_T01	13.4567	11.2029	13.3972	2.25381	0.0595784	2.19423	1.92435e-05	0.858731	2.48226e-05	0.000465194	0.999979	0.000562057	VIT_14s0030g00660	13.1.6.1.10	amino acid metabolism.synthesis.aromatic aa.chorismate.dehydroquinate_shikimate dehydrogenase	weakly similar to RF|NP_187286.1|15230703|NM_111510 EMB3004; 3-dehydroquinate dehydratase/ shikimate 5-dehydrogenase {Arabidopsis thaliana} (exp=-1; wgp=0; cg=0), partial (30%)
CHR5_JGVV20_175_T01	13.1474	11.0644	13.2179	2.08301	-0.0705314	2.15354	1.11459e-05	0.809455	8.04457e-06	0.000354685	0.999979	0.000331533	VIT_05s0020g01900	10.5.3	cell wall.cell wall proteins.LRR	similar to UP|O18465_HIRME (O18465) Tractin, partial (6%)
CHR5_JGVV20_35_T01	13.1972	10.4363	13.0505	2.7609	0.146722	2.61417	4.26002e-05	0.742717	7.01556e-05	0.00069933	0.999979	0.000942714	VIT_05s0020g00420	10.6.3	cell wall.degradation.pectate lyases and polygalacturonases	similar to RF|NP_175244.1|15221078|NM_103706 polygalacturonase {Arabidopsis thaliana} (exp=-1; wgp=0; cg=0), partial (35%)
CHR8_JGVV7_396_T01	13.508	11.0851	13.5671	2.42293	-0.0590596	2.48199	0.000796265	0.914843	0.000660653	0.00388073	0.999979	0.00364233	VIT_08s0007g04820	10.6.3	cell wall.degradation.pectate lyases and polygalacturonases	similar to UP|Q4JLV6_GOSHI (Q4JLV6) Pectate lyase, partial (96%)
CHR11_JGVV16_265_T01	11.0522	8.53607	10.7884	2.5161	0.263766	2.25233	4.64322e-05	0.523945	0.000125571	0.000732919	0.999979	0.00130697	VIT_11s0016g03020	10.8.1	cell wall.pectin*esterases.PME	similar to RF|NP_197474.1|15241163|NM_121978 pectinesterase {Arabidopsis thaliana} (exp=-1; wgp=0; cg=0), partial (83%)
CHR6_JGVV4_769_T01	10.4994	8.12038	10.3894	2.37898	0.109993	2.26899	9.21877e-07	0.674238	1.50539e-06	0.000140084	0.999979	0.000154402	VIT_06s0004g00050	31.1	cell.organisation
CHR6_JGVV80_90_T01	9.77441	6.62124	9.59459	3.15317	0.179817	2.97336	1.93014e-05	0.701809	3.36071e-05	0.000465194	0.999979	0.000650332	VIT_06s0080g00290	33.99	development.unspecified	UP|Q8LLM8_VITVI (Q8LLM8) Terminal flower-like protein 1, complete
CHR11_JGVV149_13_T01	12.5896	9.9993	12.4571	2.59033	0.132577	2.45775	0.00237646	0.846816	0.00338922	0.00851797	0.999979	0.0114493	VIT_11s0149g00130	28.1	DNA.synthesis_chromatin structure
CHR7_JGVV5_140_T01	11.8383	9.49684	11.7338	2.34145	0.104473	2.23697	0.00202016	0.863109	0.00276835	0.00755425	0.999979	0.00984497	VIT_07s0005g01430	28.1	DNA.synthesis_chromatin structure
CHRUN_JGVV184_4_T01	12.2888	10.0867	12.2504	2.20215	0.0384276	2.16372	0.00168825	0.944833	0.00191351	0.00660217	0.999979	0.00757333	VIT_00s0184g00040	28.1	DNA.synthesis_chromatin structure
CHR1_JGVV150_39_T01	12.707	10.6254	12.6395	2.08158	0.0674312	2.01415	0.00213615	0.901138	0.00268056	0.00786652	0.999979	0.00962311	VIT_01s0150g00390	28.1	DNA.synthesis_chromatin structure
CHR6_JGVV4_205_T01	10.2444	7.7454	9.94639	2.49897	0.29798	2.20099	0.000969237	0.612143	0.00242545	0.0044778	0.999979	0.00897104	VIT_06s0004g06300	28.99	DNA.unspecified	similar to UP|O23326_ARATH (O23326) Replication control protein 1 like, partial (30%)
CHR7_JGVV141_5_T01	10.2357	7.12228	10.2939	3.11343	-0.0582215	3.17165	2.06798e-06	0.874663	1.71032e-06	0.000186376	0.999979	0.000165868	VIT_07s0141g00090	11.1.10	lipid metabolism.FA synthesis and FA elongation.beta ketoacyl CoA synthase	weakly similar to UP|Q9FV67_LIMDO (Q9FV67) Fatty acid elongase 1-like protein, partial (25%)
CHR1_JGVV11_141_T01	11.9656	9.03252	11.8439	2.93311	0.121726	2.81138	7.75453e-06	0.759268	1.17424e-05	0.000303988	0.999979	0.000383066	VIT_01s0011g05220	11.3	lipid metabolism.Phospholipid synthesis	similar to UP|Q3ECU4_ARATH (Q3ECU4) Protein At1g48600, complete
CHR16_JGVV98_112_T01	9.09465	7.04794	9.37013	2.04671	-0.275482	2.32219	0.000304611	0.509459	0.00010321	0.00205127	0.999979	0.00116433	VIT_16s0098g00790	15.2	metal handling.binding, chelation and storage	similar to RF|NP_568449.1|18420811|NM_122366 copper ion binding {Arabidopsis thaliana} (exp=-1; wgp=0; cg=0), partial (72%)
CHR18_JGVV122_40_T01	12.0989	9.37551	12.1118	2.72334	-0.0129611	2.7363	0.000698585	0.983054	0.000673221	0.00354354	0.999979	0.00368389	VIT_18s0122g00980	26.4	misc.beta 1,3 glucan hydrolases	similar to RF|NP_178637.2|30678225|NM_126593 hydrolase, hydrolyzing O-glycosyl compounds {Arabidopsis thaliana} (exp=-1; wgp=0; cg=0), partial (95%)
CHR17_JGVV0_470_T01	12.016	9.49325	11.9035	2.52276	0.112553	2.4102	4.46757e-07	0.663932	7.21958e-07	0.000116001	0.999979	0.000120526	VIT_17s0000g05110	26.10	misc.cytochrome P450	similar to RF|NP_177551.1|15221132|NM_106071 CYP78A10; heme binding {Arabidopsis thaliana} (exp=-1; wgp=0; cg=0), partial (70%)
CHR16_JGVV100_72_T01	8.77313	6.46742	8.94309	2.30571	-0.169956	2.47567	2.77191e-08	0.359992	1.26428e-08	3.90035e-05	0.999979	2.22319e-05	VIT_16s0100g00550	26.10	misc.cytochrome P450	weakly similar to UP|Q8H0I6_PETHY (Q8H0I6) Cytochrome P450, partial (62%)
CHR3_JGVV38_229_T01	9.57373	7.45573	9.55631	2.11801	0.0174227	2.10058	0.00120925	0.972757	0.00128529	0.00519913	0.999979	0.0057206	VIT_03s0038g02370	26.10	misc.cytochrome P450
CHR5_JGVV77_76_T01	10.7493	7.79142	10.4762	2.95789	0.273148	2.68475	2.04221e-06	0.441228	5.43332e-06	0.000186376	0.999979	0.000274827	VIT_05s0077g01020	26.24	misc.GCN5-related N-acetyltransferase	similar to UP|O64737_ARATH (O64737) Hookless1-like protein, partial (32%)
CHR9_JGVV54_86_T01	12.9767	9.97503	12.7924	3.00166	0.184249	2.81741	4.50087e-07	0.551729	8.75048e-07	0.000116001	0.999979	0.000130019	VIT_09s0054g00850	26.28	misc.GDSL-motif lipase	similar to RF|NP_974125.1|42572069|NM_202396 carboxylic ester hydrolase/ hydrolase, acting on ester bonds {Arabidopsis thaliana} (exp=-1; wgp=0; cg=0), partial (81%)
CHR1_JGVV11_565_T01	9.84138	7.6241	9.67824	2.21728	0.163148	2.05414	3.21667e-08	0.367083	7.41084e-08	3.95918e-05	0.999979	5.44291e-05	VIT_01s0011g00750	26.3	misc.gluco-, galacto- and mannosidases	similar to UP|Q8VWL8_LYCES (Q8VWL8) Beta-mannosidase enzyme, partial (89%)
CHR4_JGVV44_88_T01	9.81232	7.29183	9.7182	2.52049	0.094124	2.42637	7.89028e-05	0.829091	0.00011069	0.000970246	0.999979	0.00120788	VIT_04s0044g01100	26.18	misc.invertase_pectin methylesterase inhibitor family protein	similar to UP|Q8F908_LEPIN (Q8F908) TPR repeat containing protein, partial (5%)
CHR5_JGVV20_305_T01	12.037	9.64093	12.0199	2.39603	0.0170646	2.37896	1.66062e-08	0.924808	1.79706e-08	3.2713e-05	0.999979	2.65507e-05	VIT_05s0020g03260	26.7	misc.oxidases - copper, flavone etc	similar to UP|Q8L742_ARATH (Q8L742) AT4g12290/T4C9_130, partial (79%)
CHR5_JGVV51_5_T01	8.68645	6.46095	8.70281	2.2255	-0.0163611	2.24186	1.01681e-07	0.934206	9.39315e-08	5.89132e-05	0.999979	5.51298e-05	VIT_05s0051g00060	26.7	misc.oxidases - copper, flavone etc	weakly similar to GB|AAL23751.1|16555354|AY057103 flavin-containing monooxygenase YUCCA2 {Arabidopsis thaliana} (exp=-1; wgp=0; cg=0), partial (47%)
CHR2_JGVV154_27_T01	12.9861	10.1612	13.1072	2.82489	-0.121114	2.946	0.00136995	0.861166	0.00100304	0.00568467	0.999979	0.00480993	VIT_02s0154g00310	26.21	misc.protease inhibitor_seed storage_lipid transfer protein (LTP) family protein	similar to GB|AAD43607.1|5454192|AC005698 T3P18.6 {Arabidopsis thaliana} (exp=0; wgp=1; cg=0), partial (33%)
CHR18_JGVV1_613_T01	12.1132	9.9756	12.2027	2.13764	-0.0894458	2.22709	0.00168665	0.868265	0.0012519	0.00659768	0.999979	0.00561513	VIT_18s0001g09400	12.1.1	N-metabolism.nitrate metabolism.NR	similar to UP|Q9ZSP7_PETHY (Q9ZSP7) Cytochrome b5 DIF-F, partial (53%)
CHR18_RANDOM_JGVV126_35_T01	11.6968	8.64573	11.919	3.05111	-0.222125	3.27323	0.000145073	0.695166	7.79929e-05	0.00134255	0.999979	0.000996374	VIT_18s0001g02360	35.3	not assigned.new
CHR4_JGVV8_239_T01	10.6335	7.7567	10.4557	2.87677	0.177805	2.69897	0.00193465	0.810208	0.00300203	0.00731413	0.999979	0.0104315	VIT_04s0008g02570	35.3	not assigned.new	weakly similar to UP|Q3IBL1_9BACT (Q3IBL1) Hdr-like menaquinol-oxidizing enzyme, subunit C, partial (6%)
CHR7_JGVV5_295_T01	11.6631	9.23498	11.5248	2.42813	0.13833	2.2898	0.00148664	0.818337	0.00225452	0.00602588	0.999979	0.00852556	VIT_07s0005g03090	35.3	not assigned.new
CHR5_JGVV62_21_T01	10.9681	8.56475	10.8757	2.40338	0.0924007	2.31098	0.000647663	0.862543	0.000876821	0.00337027	0.999979	0.00438841	VIT_05s0062g00260	35.3	not assigned.new	similar to UP|Q9SLU1_ARATH (Q9SLU1) CW7 protein (At1g59520), partial (27%)
CHR5_JGVV77_79_T01	7.74042	5.34861	7.52293	2.39181	0.217487	2.17433	0.000288104	0.652005	0.000622738	0.00198119	0.999979	0.00350701	VIT_05s0077g01050	35.3	not assigned.new
CHRUN_JGVV261_4_T01	12.0469	9.67534	12.0757	2.37159	-0.0287614	2.40035	2.73893e-05	0.937257	2.44434e-05	0.000560276	0.999979	0.000558607	VIT_00s0261g00040	35.3	not assigned.new	weakly similar to UP|Q8L745_ARATH (Q8L745) AT5g42220/K5J14_2, partial (8%)
CHR12_JGVV34_88_T01	9.99015	7.65562	10.1352	2.33452	-0.145034	2.47956	0.00382607	0.827143	0.00255847	0.0121907	0.999979	0.00931266	VIT_12s0034g01430	35.3	not assigned.new
CHR13_JGVV67_88_T01	12.476	10.243	12.4009	2.23299	0.0750147	2.15798	0.00103747	0.88684	0.001337	0.00470209	0.999979	0.00587376	VIT_13s0067g02530	35.3	not assigned.new
CHR1_JGVV10_208_T01	10.94	8.71584	10.9098	2.22411	0.0301563	2.19395	3.07407e-09	0.834528	3.58232e-09	1.50301e-05	0.999979	1.95482e-05	VIT_01s0010g02800	35.3	not assigned.new
CHR18_JGVV1_990_T01	7.84508	5.62628	7.77927	2.21879	0.0658041	2.15299	3.77958e-09	0.654852	5.29241e-09	1.50301e-05	0.999979	1.95482e-05	VIT_18s0001g13450	35.3	not assigned.new
CHR17_JGVV0_686_T01	9.64119	7.4257	9.47311	2.21549	0.16808	2.04742	0.00142961	0.758666	0.002498	0.00585334	0.999979	0.00916822	VIT_17s0000g02690	35.3	not assigned.new
CHR2_JGVV25_125_T01	11.5246	9.3122	11.4442	2.21243	0.0804596	2.13197	0.00222361	0.88973	0.00286607	0.00810077	0.999979	0.0100879	VIT_02s0025g01350	35.3	not assigned.new
CHR18_JGVV1_739_T01	10.3597	8.26118	10.2744	2.09856	0.0853802	2.01318	0.000161241	0.828332	0.000229835	0.00141849	0.999979	0.00187504	VIT_18s0001g10740	35.3	not assigned.new	similar to UP|Q4FH87_SOYBN (Q4FH87) Dehydration responsive element-binding protein 3, partial (54%)
CHR1_JGVV10_198_T01	10.5524	8.53111	10.5342	2.02127	0.0182066	2.00306	0.000520509	0.966715	0.000559289	0.00291408	0.999979	0.00328744	VIT_01s0010g02690	35.3	not assigned.new	weakly similar to UP|O04319_ARATH (O04319) Poly(A)-binding protein isolog (Poly(A) binding protein-like), partial (9%)
CHR4_JGVV8_337_T01	8.5431	5.32796	8.75317	3.21513	-0.210079	3.42521	8.21392e-05	0.707487	4.62249e-05	0.000993272	0.999979	0.000761942	VIT_04s0008g03590	35.1	not assigned.no ontology	weakly similar to UP|Q6V8P5_MALDO (Q6V8P5) Phosphorylase (Fragment), complete
CHR8_JGVV7_768_T01	12.7879	9.84802	12.7182	2.9399	0.0697467	2.87015	8.3516e-07	0.827148	1.07228e-06	0.000132052	0.999979	0.000139643	VIT_08s0007g00870	35.1	not assigned.no ontology
CHR16_JGVV50_61_T01	11.0136	8.57873	10.8684	2.43489	0.145175	2.28972	0.00166464	0.812949	0.00256093	0.00652972	0.999979	0.00931631	VIT_16s0050g02160	35.1	not assigned.no ontology
CHR17_JGVV0_503_T01	12.2901	9.88556	12.2351	2.40459	0.0550879	2.3495	0.00215861	0.930087	0.00253365	0.00793243	0.999979	0.0092554	VIT_17s0000g04740	35.1	not assigned.no ontology	similar to UP|Q8LF96_ARATH (Q8LF96) PRL1 protein, partial (61%)
CHR7_JGVV104_169_T01	10.6782	8.34213	10.6739	2.33608	0.00432881	2.33175	0.00133463	0.993943	0.0013529	0.00557651	0.999979	0.00591298	VIT_07s0104g00020	35.1	not assigned.no ontology	weakly similar to RF|XP_476311.1|50933567|XM_476311 ethylene-forming-enzyme-like dioxygenase-like protein {Oryza sativa (japonica cultivar-group)} (exp=-1; wgp=0; cg=0), partial (12%)
CHR12_JGVV28_311_T01	9.03369	6.82248	8.90455	2.21121	0.129149	2.08206	3.49785e-05	0.712661	6.08757e-05	0.000636833	0.999979	0.000878877	VIT_12s0028g00530	35.1	not assigned.no ontology	weakly similar to GB|AAQ62413.1|34146810|BT010412 At2g30890 {Arabidopsis thaliana} (exp=-1; wgp=0; cg=0), partial (48%)
CHR9_JGVV54_117_T01	13.4649	11.1297	13.4903	2.33517	-0.0253766	2.36055	2.25165e-05	0.942589	2.03168e-05	0.000501993	0.999979	0.000508023	VIT_09s0054g00510	35.1.42	not assigned.no ontology.proline rich family	weakly similar to UP|Q9FLQ7_ARATH (Q9FLQ7) Gb|AAD23008.1, partial (5%)
CHR1_JGVV26_84_T01	9.69533	6.55827	9.56548	3.13705	0.129845	3.00721	2.11931e-05	0.782843	3.1585e-05	0.000487721	0.999979	0.000628613	VIT_01s0026g01840	35.2	not assigned.unknown	homologue to UP|Q5JMB8_ORYSA (Q5JMB8) Calmodulin-binding family protein-like, partial (3%)
CHR7_JGVV104_110_T01	9.62173	6.51956	9.48326	3.10217	0.138474	2.9637	2.96013e-07	0.651437	4.80222e-07	9.93966e-05	0.999979	0.000105112	VIT_07s0104g00650	35.2	not assigned.unknown
CHR7_JGVV5_8_T01	13.6918	10.6197	13.7005	3.07217	-0.00869206	3.08086	8.91375e-06	0.983533	8.66994e-06	0.000318492	0.999979	0.000340223	VIT_07s0005g00080	35.2	not assigned.unknown
CHR15_JGVV46_59_T01	12.939	10.2027	12.7974	2.73634	0.141653	2.59468	2.11151e-08	0.506168	3.78703e-08	3.46628e-05	0.999979	3.56013e-05	VIT_15s0046g03080	35.2	not assigned.unknown
CHR7_JGVV104_128_T01	10.9345	8.21315	10.7106	2.72139	0.223896	2.49749	0.000120658	0.65143	0.000252108	0.00121725	0.999979	0.00198655	VIT_07s0104g00470	35.2	not assigned.unknown	similar to GB|AAC72118.1|3850578|F15K9 F15K9.22 {Arabidopsis thaliana} (exp=0; wgp=1; cg=0), partial (15%)
CHR6_JGVV4_74_T01	8.51954	5.85707	8.24055	2.66247	0.278987	2.38348	0.000142793	0.573442	0.000363391	0.00133104	0.999979	0.0024789	VIT_06s0004g07700	35.2	not assigned.unknown
CHR6_JGVV61_24_T01	11.1361	8.47621	10.9029	2.6599	0.233254	2.42664	0.000308311	0.66607	0.000645693	0.00206492	0.999979	0.00359111	VIT_06s0061g01380	35.2	not assigned.unknown	weakly similar to UP|Y5258_ARATH (Q9FK81) Protein At5g22580, partial (89%)
CHR9_JGVV2_756_T01	8.32593	5.68552	8.12504	2.64041	0.200896	2.43952	0.000106617	0.671607	0.000211577	0.00113401	0.999979	0.00178883	VIT_09s0002g08590	35.2	not assigned.unknown
CHRUN_JGVV229_11_T01	9.22736	6.61506	8.91231	2.6123	0.315052	2.29725	6.9853e-09	0.103527	2.89672e-08	1.58776e-05	0.999979	3.42381e-05	VIT_00s0229g00150	35.2	not assigned.unknown	similar to UP|Q9LN04_ARATH (Q9LN04) T6D22.12, partial (69%)
CHR10_JGVV3_198_T01	9.57109	7.05522	9.54596	2.51588	0.0251318	2.49075	0.000274056	0.960072	0.000297928	0.00192536	0.999979	0.00220197	VIT_10s0003g02180	35.2	not assigned.unknown
CHR5_JGVV62_107_T01	12.377	9.91249	12.0911	2.46452	0.285929	2.17859	1.75548e-07	0.230366	6.49877e-07	7.26731e-05	0.999979	0.000114653	VIT_05s0062g01310	35.2	not assigned.unknown	similar to GB|AAU94435.1|53828651|BT015872 At4g16100 {Arabidopsis thaliana} (exp=-1; wgp=0; cg=0), partial (38%)
CHR5_JGVV20_331_T01	9.46444	7.05455	9.47695	2.40989	-0.0125157	2.42241	2.51633e-08	0.947152	2.37687e-08	3.90035e-05	0.999979	3.34448e-05	VIT_05s0020g03520	35.2	not assigned.unknown
CHR8_JGVV7_700_T01	11.3769	9.12714	11.3358	2.24973	0.0410842	2.20865	0.000881256	0.936979	0.00101331	0.00418384	0.999979	0.00484582	VIT_08s0007g01600	35.2	not assigned.unknown
CHR16_JGVV39_92_T01	11.2695	9.06352	11.2364	2.20597	0.0330603	2.17291	4.09027e-09	0.82194	4.84271e-09	1.50301e-05	0.999979	1.95482e-05	VIT_16s0039g01510	35.2	not assigned.unknown
CHR15_JGVV46_52_T01	12.1051	9.9612	12.0409	2.14394	0.0642491	2.07969	6.17374e-09	0.665432	8.6638e-09	1.58776e-05	0.999979	2.13339e-05	VIT_15s0046g03150	35.2	not assigned.unknown
CHR15_JGVV48_222_T01	9.26326	7.12113	9.14708	2.14213	0.116177	2.02595	0.00418701	0.850842	0.00594291	0.0130674	0.999979	0.0176047	VIT_15s0048g00650	35.2	not assigned.unknown
CHR12_JGVV28_41_T01	12.201	10.0697	12.1742	2.13132	0.0267765	2.10454	0.00100109	0.95734	0.00110072	0.0045841	0.999979	0.0051269	VIT_12s0028g03620	35.2	not assigned.unknown
CHR17_JGVV0_208_T01	8.77937	6.30877	8.73418	2.4706	0.0451933	2.4254	5.16055e-05	0.9117	6.10743e-05	0.000773272	0.999979	0.000881194	VIT_17s0000g08030	22.1.6	polyamine metabolism.synthesis.spermidine synthase	homologue to UP|SPDE_COFAR (O82147) Spermidine synthase (Putrescine aminopropyltransferase) (SPDSY) , partial (93%)
CHR3_JGVV91_8_T01	12.9565	10.3014	12.7929	2.65511	0.163628	2.49148	3.90448e-05	0.701032	6.98961e-05	0.000666514	0.999979	0.000941924	VIT_03s0091g01200	29.5.5	protein.degradation.serine protease	weakly similar to RF|NP_177474.1|15219435|NM_105990 SCPL4; catalytic/ serine carboxypeptidase {Arabidopsis thaliana} (exp=-1; wgp=0; cg=0), partial (60%)
CHR11_JGVV65_59_T01	13.117	10.5784	13.017	2.53861	0.100027	2.43859	4.61644e-05	0.80914	6.66341e-05	0.000730644	0.999979	0.00091703	VIT_11s0065g00720	29.5.5	protein.degradation.serine protease
CHR11_JGVV52_101_T01	13.7971	11.5619	13.6723	2.23522	0.124834	2.11038	0.000111318	0.756377	0.000183392	0.00116045	0.999979	0.00165366	VIT_11s0052g00750	29.5.5	protein.degradation.serine protease	weakly similar to UP|Q33BK5_ORYSA (Q33BK5) Serine carboxypeptidase, partial (17%)
CHR3_JGVV88_87_T01	10.8545	8.67824	11.0125	2.17625	-0.158057	2.33431	0.0163008	0.842194	0.0112142	0.0385154	0.999979	0.0289581	VIT_03s0088g00260	29.5.5	protein.degradation.serine protease	weakly similar to RF|NP_177474.1|15219435|NM_105990 SCPL4; catalytic/ serine carboxypeptidase {Arabidopsis thaliana} (exp=-1; wgp=0; cg=0), partial (31%)
CHR9_JGVV2_286_T01	9.97058	7.32055	9.76665	2.65003	0.203929	2.4461	4.54416e-07	0.457956	1.0513e-06	0.000116001	0.999979	0.000139222	VIT_09s0002g03160	27.1	RNA.processing	similar to UP|Q9M549_CUCSA (Q9M549) Poly(A)-binding protein, partial (31%)
CHR7_JGVV191_24_T01	11.1896	8.08015	11.1041	3.10941	0.0854982	3.02391	1.39458e-06	0.809687	1.85783e-06	0.000167818	0.999979	0.000173725	VIT_07s0191g00240	27.3.6	RNA.regulation of transcription.bHLH,Basic Helix-Loop-Helix family
CHR17_JGVV0_611_T01	10.3238	7.92598	10.1031	2.39782	0.220687	2.17713	4.06651e-05	0.569604	9.76298e-05	0.000680758	0.999979	0.00112804	VIT_17s0000g03550	27.3.6	RNA.regulation of transcription.bHLH,Basic Helix-Loop-Helix family	similar to UP|Q9LSL1_ARATH (Q9LSL1) Arabidopsis thaliana genomic DNA, chromosome 5, TAC clone:K21L13, partial (49%)
CHR19_JGVV14_154_T01	10.891	8.59686	10.6195	2.29412	0.271481	2.02264	1.00965e-05	0.401383	3.36575e-05	0.000337128	0.999979	0.000650454	VIT_19s0014g01780	27.3.35	RNA.regulation of transcription.bZIP transcription factor family	similar to UP|Q5QNI5_ORYSA (Q5QNI5) BZIP transcription factor RF2b-like, partial (36%)
CHR4_JGVV23_194_T01	13.2755	10.9486	13.2177	2.32694	0.0577879	2.26915	5.6558e-07	0.812503	7.36313e-07	0.000120232	0.999979	0.000120874	VIT_04s0023g01840	27.3.9	RNA.regulation of transcription.C2C2(Zn) GATA transcription factor family	homologue to GP|21555178|gb|AAM63797.1 transcription factor-like protein {Arabidopsis thaliana}, partial (14%)
CHR4_JGVV23_213_T01	11.2779	9.10573	11.2068	2.17214	0.0711026	2.10104	0.00037191	0.874442	0.000486769	0.00234369	0.999979	0.00301542	VIT_04s0023g01610	27.3.44	RNA.regulation of transcription.Chromatin Remodeling Factors	similar to GB|AAO00936.1|27311941|BT002576 SNF2/RAD54 family (ETL1 subfamily) protein {Arabidopsis thaliana} (exp=-1; wgp=0; cg=0), partial (68%)
CHR5_JGVV49_14_T01	10.656	8.52399	10.6335	2.13197	0.0224828	2.10949	0.000780136	0.962996	0.000846293	0.00383112	0.999979	0.00428571	VIT_05s0049g00150	27.3.44	RNA.regulation of transcription.Chromatin Remodeling Factors	similar to GP|10178249|dbj|BAB11681. DNA repair protein RAD5 protein {Arabidopsis thaliana}, partial (24%)
CHR18_JGVV1_910_T01	8.86741	6.81627	8.82746	2.05114	0.0399462	2.01119	8.12401e-05	0.910588	9.68178e-05	0.00098747	0.999979	0.00112366	VIT_18s0001g12610	27.3.26	RNA.regulation of transcription.MYB-related transcription factor family	weakly similar to UP|Q9LEG4_LYCES (Q9LEG4) SANT/MYB domain protein (SANT/MYB protein), partial (89%)
CHR16_JGVV98_44_T01	10.9085	8.20129	10.8004	2.70718	0.108069	2.59911	0.00304919	0.884472	0.00398793	0.010289	0.999979	0.012965	VIT_16s0098g01510	27.3.69	RNA.regulation of transcription.SET-domain transcriptional regulator family
CHR10_JGVV3_79_T01	10.2628	7.31669	10.1009	2.94607	0.161863	2.78421	3.40475e-05	0.728172	5.73444e-05	0.00062958	0.999979	0.000854067	VIT_10s0003g00870	27.3.29	RNA.regulation of transcription.TCP transcription factor family	similar to UP|Q6XX20_ANTMA (Q6XX20) Mutant cincinnata, partial (31%)
CHR1_JGVV10_187_T01	12.2677	10.0132	12.1673	2.25457	0.10042	2.15416	2.71336e-06	0.71515	4.29782e-06	0.000207164	0.999979	0.000248643	VIT_01s0010g02560	27.3.99	RNA.regulation of transcription.unclassified
CHR9_JGVV2_551_T01	12.5589	10.4215	12.4704	2.13749	0.088523	2.04897	0.00025172	0.834069	0.000357444	0.00182798	0.999979	0.00245459	VIT_09s0002g06110	27.3.99	RNA.regulation of transcription.unclassified	similar to UP|Q3S345_GOSHI (Q3S345) Zinc finger protein-like protein, partial (88%)
CHR13_JGVV67_72_T01	7.2437	4.71206	8.10907	2.53164	-0.865374	3.39701	0.000146494	0.0846632	9.61908e-06	0.00134693	0.999979	0.00035087	VIT_13s0067g02830	16.8.3.3	secondary metabolism.flavonoids.dihydroflavonols.flavonoid 3\'-monooxygenase	homologue to UP|Q2UYU6_VITVI (Q2UYU6) Flavonoid-3\'-hydroxylase, complete
CHR18_RANDOM_JGVV126_38_T01	13.0319	10.328	12.9954	2.70394	0.0365405	2.6674	6.84778e-05	0.936693	7.74089e-05	0.000899312	0.999979	0.000993911	VIT_18s0001g02410	16.1	secondary metabolism.isoprenoids	similar to UP|Q38757_ACEPS (Q38757) Laccase , partial (34%)
CHR18_RANDOM_JGVV111_5_T01	13.2495	11.096	13.1728	2.15344	0.0767065	2.07673	4.40374e-05	0.826242	6.13863e-05	0.00071185	0.999979	0.000881391	VIT_18s0122g00250	16.1	secondary metabolism.isoprenoids	similar to UP|Q38757_ACEPS (Q38757) Laccase , partial (34%)
CHR17_JGVV0_695_T01	8.48502	6.47451	8.68293	2.01051	-0.197907	2.20842	3.30678e-07	0.33212	1.21007e-07	0.000103047	0.999979	5.86945e-05	VIT_17s0000g02590	16.1	secondary metabolism.isoprenoids
CHR18_RANDOM_JGVV82_55_T01	11.541	9.16299	11.3614	2.37803	0.179615	2.19841	1.12406e-05	0.592856	2.38999e-05	0.000355753	0.999979	0.000551734	VIT_18s0001g04820	16.1.5	secondary metabolism.isoprenoids.terpenoids	UP|Q6Q3H2_VITVI (Q6Q3H2) Terpenoid synthetase, complete
CHR10_JGVV3_377_T01	11.436	9.15654	11.4775	2.27949	-0.04149	2.32098	0.000308272	0.928345	0.000265321	0.00206492	0.999979	0.00205127	VIT_10s0003g04240	16.4.1	secondary metabolism.N misc.alkaloid-like	similar to UP|Q9AXN7_9MAGN (Q9AXN7) Tyrosine/dopa decarboxylase , partial (65%)
CHR9_JGVV54_16_T01	9.20567	7.07298	9.20536	2.13269	0.000308921	2.13238	9.75028e-06	0.999165	9.76411e-06	0.000331771	0.999979	0.000352759	VIT_09s0054g01700	16.2	secondary metabolism.phenylpropanoids	weakly similar to UP|Q8H2B5_TAXCU (Q8H2B5) Phenylpropanoyltransferase, partial (18%)
CHR16_JGVV22_79_T01	13.0893	10.9314	13.0808	2.15783	0.00842806	2.1494	2.42354e-05	0.979508	2.51492e-05	0.000521203	0.999979	0.000564092	VIT_16s0022g01620	30.2.4	signalling.receptor kinases.leucine rich repeat IV
CHR18_JGVV1_1003_T01	12.1824	9.88719	12.1943	2.29524	-0.0118268	2.30707	1.99137e-06	0.965186	1.88926e-06	0.000185624	0.999979	0.000175207	VIT_18s0001g13590	30.2.7	signalling.receptor kinases.leucine rich repeat VII	similar to RF|NP_195341.2|30690596|NM_119785 ATP binding {Arabidopsis thaliana} (exp=-1; wgp=0; cg=0), partial (10%)
CHR7_JGVV5_160_T01	7.69454	5.6206	7.73405	2.07394	-0.0395093	2.11345	4.06812e-05	0.905667	3.41354e-05	0.000680758	0.999979	0.00065428	VIT_07s0005g01640	30.2.99	signalling.receptor kinases.misc	similar to UP|Q8VZH5_CAPAN (Q8VZH5) Receptor protein kinase-like protein, partial (32%)
CHR15_JGVV46_192_T01	9.21596	7.19801	10.302	2.01795	-1.08604	3.10399	0.000275916	0.0178481	5.20342e-06	0.00193154	0.999979	0.000268993	VIT_15s0046g01600	20.1.7	stress.biotic.PR-proteins	weakly similar to UP|Q9FEY6_HEVBR (Q9FEY6) Hevamine (Fragment), partial (54%)
CHR3_JGVV38_260_T01	11.1511	8.63069	10.9139	2.52044	0.23724	2.2832	1.21287e-05	0.509913	3.11536e-05	0.000369855	0.999979	0.000625803	VIT_03s0038g02060	20.1.2	stress.biotic.receptors
CHR4_JGVV8_493_T01	13.0837	10.8966	13.0899	2.18713	-0.00614684	2.19327	1.32396e-06	0.980238	1.2861e-06	0.000166961	0.999979	0.000148449	VIT_04s0008g05300	34.8	transport.metabolite transporters at the envelope membrane	similar to RF|NP_180122.1|15224742|NM_128109 organic anion transporter {Arabidopsis thaliana} (exp=-1; wgp=0; cg=0), partial (96%)
CHR13_JGVV67_166_T01	13.4557	11.0237	13.4306	2.43193	0.0250083	2.40692	3.55025e-08	0.898813	3.97592e-08	3.95918e-05	0.999979	3.56013e-05	VIT_13s0067g01370	34.12	transport.metal	similar to GB|BAD18966.1|47169685|AB126088 zinc transporter {Oryza sativa (japonica cultivar-group)} (exp=-1; wgp=0; cg=0), partial (46%)
CHR14_JGVV30_163_T01	11.4918	8.96765	11.2773	2.5242	0.214572	2.30963	9.85912e-05	0.633117	0.000213127	0.00109097	0.999979	0.00179558	VIT_14s0030g00240	34.2	transport.sugars	weakly similar to RF|NP_187191.2|22330860|NM_111413 carbohydrate transporter/ sugar porter {Arabidopsis thaliana} (exp=-1; wgp=0; cg=0), partial (23%)
CHR14_JGVV30_164_T01	11.3035	8.81728	11.0758	2.48623	0.227713	2.25851	3.77337e-06	0.471416	9.79232e-06	0.000230848	0.999979	0.000352848	VIT_14s0030g00230	34.2	transport.sugars	weakly similar to RF|NP_187191.2|22330860|NM_111413 carbohydrate transporter/ sugar porter {Arabidopsis thaliana} (exp=-1; wgp=0; cg=0), partial (23%)
