# Supplementary material for: Grafting with rootstocks induces extensive transcriptional re-programming in the shoot apical meristem of grapevine
Source: BMC Plant Biol. 2013 Oct 2;13:147. doi: 10.1186/1471-2229-13-147 (PMC3852942; doi:10.1186/1471-2229-13-147)
Supplement: Additional file 4 — Genes strongly down-regulated (log fold change of >2, p value <0.05 adjusted with Benjamini-Hochberg) in the shoot apex of Cabernet Sauvignon (CS) hetero- (CS/Riparia Gloire de Montpellier (RG) and CS/1103 Paulsen (1103P)) compared to auto-grafts (CS/CS). [file 1471-2229-13-147-S4.xlsx]

## Sheet: Feuil2
	Normalised mean expression values (Log2)			Gene expression comparisons (Log2)			p values			Adjusted p values (Benjamini-Hochberg)				Mapman functional categories (BINs) and gene descriptions
Probe identifier	P1103	CS	RGM	P1103 - CS	P1103 - RGM	RGM - CS	P1103 - CS	P1103 - RGM	RGM - CS	P1103 - CS adjusted p value	P1103 - RGM adjusted p value	RGM - CS adjusted p value	Gene identifier	BINCODE	NAME	DESCRIPTION
CHR5_JGVV77_101_T01	8.09432	10.4512	8.26933	-2.3569	-0.175008	-2.18189	0.000258633	0.708709	0.000486607	0.00185629	0.999979	0.00301504	VIT_05s0077g01280	10.6.2	cell wall.degradation.mannan-xylose-arabinose-fucose	similar to GB|AAS17751.1|42495032|AY486104 beta xylosidase {Fragaria x ananassa} (exp=-1; wgp=0; cg=0), partial (54%)
CHR1_JGVV26_168_T01	7.71323	9.93517	7.71308	-2.22194	0.000152134	-2.22209	1.27725e-07	0.999399	1.27631e-07	6.76028e-05	0.999979	5.86945e-05	VIT_01s0026g00880	31.1	cell.organisation
CHR8_JGVV7_448_T01	9.32814	12.5391	9.88028	-3.21098	-0.552138	-2.65885	0.000169909	0.3704	0.000791944	0.00145782	0.999979	0.00410907	VIT_08s0007g04240	33.2	development.late embryogenesis abundant	weakly similar to GB|CAB86908.1|7529728|ATF8J2 late embryogenesis abundant protein-like {Arabidopsis thaliana} (exp=0; wgp=1; cg=0), partial (41%)
CHR7_JGVV5_324_T01	6.50698	8.5778	6.527	-2.07082	-0.0200157	-2.0508	0.00431382	0.973369	0.00458969	0.0133672	0.999979	0.0144201	VIT_07s0005g03410	33.1	development.storage proteins	weakly similar to UP|Q8W1C2_CORAV (Q8W1C2) 11S globulin-like protein, partial (58%)
CHR18_JGVV1_194_T01	7.07465	10.7971	7.05166	-3.72245	0.0229909	-3.74545	4.67359e-07	0.952045	4.37934e-07	0.000116001	0.999979	0.000101894	VIT_18s0001g03180	33.99	development.unspecified	weakly similar to UP|O80638_ARATH (O80638) Nodulin-like protein (At2g39510), partial (60%)
CHR17_JGVV0_847_T01	8.84504	12.0739	9.39261	-3.22881	-0.547574	-2.68124	2.70233e-06	0.180476	1.69724e-05	0.000207164	0.999979	0.000461706	VIT_17s0000g00830	33.99	development.unspecified	similar to UP|Q949G4_MEDTR (Q949G4) N3 like protein, partial (81%)
CHR5_JGVV20_214_T01	9.91242	12.0684	9.99248	-2.15594	-0.0800635	-2.07587	7.74029e-06	0.783792	1.12144e-05	0.000303988	0.999979	0.000376561	VIT_05s0020g02310	6.5	gluconeogenesis.pyruvate dikinase	homologue to GB|CAA55143.1|559471|MCPPDR pyruvate,orthophosphate dikinase {Mesembryanthemum crystallinum} (exp=-1; wgp=0; cg=0), partial (12%)
CHR19_JGVV14_276_T01	7.5737	10.8976	8.0007	-3.32392	-0.427006	-2.89692	3.22138e-05	0.419167	0.000112383	0.000613009	0.999979	0.00121999	VIT_19s0014g03130	17.2.3	hormone metabolism.auxin.induced-regulated-responsive-activated	similar to UP|Q9LE80_ARATH (Q9LE80) Arabidopsis thaliana genomic DNA, chromosome 3, P1 clone: MJK13 (AT3g15450/MJK13_11) (MJK13.11 protein), partial (94%)
CHR5_JGVV62_80_T01	9.25783	11.4035	9.19564	-2.14564	0.0621867	-2.20783	1.04747e-05	0.835399	7.91561e-06	0.000343526	0.999979	0.000329434	VIT_05s0062g01010	17.2.3	hormone metabolism.auxin.induced-regulated-responsive-activated	similar to UP|Q52QX9_MANES (Q52QX9) Aldo/keto reductase AKR, partial (98%)
CHR15_JGVV48_53_T01	7.79853	12.2922	7.15412	-4.49367	0.644408	-5.13808	6.7714e-06	0.293876	1.75216e-06	0.000287259	0.999979	0.00016653	VIT_15s0048g02430	17.5.1	hormone metabolism.ethylene.synthesis-degradation	similar to GB|AAQ65160.1|34365697|BT010537 At4g10500 {Arabidopsis thaliana} (exp=-1; wgp=0; cg=0), partial (62%)
CHR16_JGVV50_218_T01	9.76426	12.451	10.2013	-2.68671	-0.437062	-2.24965	5.73628e-05	0.339338	0.000270867	0.000821228	0.999979	0.00207246	VIT_16s0050g00390	11.1.8	lipid metabolism.FA synthesis and FA elongation.acyl coa ligase	similar to UP|Q9SMT7_ARATH (Q9SMT7) 4-coumarate-CoA ligase-like protein (Adenosine monophosphate binding protein 3 AMPBP3), partial (92%)
CHR8_JGVV58_98_T01	9.54181	12.5299	9.66221	-2.98813	-0.120397	-2.86773	5.60383e-06	0.758516	8.41736e-06	0.000270568	0.999979	0.000338351	VIT_08s0058g00410	15.2	metal handling.binding, chelation and storage	similar to UP|FRI3_SOYBN (Q948P6) Ferritin-3, chloroplast precursor (SFerH-3) , partial (78%)
CHR8_JGVV58_96_T01	8.88571	11.7976	9.1034	-2.91189	-0.217685	-2.69421	1.47862e-06	0.518351	3.26848e-06	0.000170006	0.999979	0.000218721	VIT_08s0058g00440	15.2	metal handling.binding, chelation and storage	similar to UP|FRI3_SOYBN (Q948P6) Ferritin-3, chloroplast precursor (SFerH-3) , partial (78%)
CHR4_JGVV23_2_T01	7.98326	10.6151	8.27716	-2.63188	-0.293896	-2.33799	0.000117245	0.53997	0.00032167	0.00119631	0.999979	0.00230382	VIT_04s0023g03910	15.2	metal handling.binding, chelation and storage	similar to GB|AAK55741.1|14190521|AF380660 AT4g38580/F20M13_140 {Arabidopsis thaliana} (exp=-1; wgp=0; cg=0), partial (96%)
CHR7_JGVV5_192_T01	7.0187	9.45924	7.15686	-2.44054	-0.13816	-2.30238	2.84257e-07	0.566284	5.26918e-07	9.76686e-05	0.999979	0.000106599	VIT_07s0005g01980	3.1.1.2	minor CHO metabolism.raffinose family.galactinol synthases.putative	similar to UP|Q9XEJ7_BRANA (Q9XEJ7) Galactinol synthase (Fragment), partial (87%)
CHR5_JGVV77_88_T01	7.32019	10.5173	7.19965	-3.19714	0.120545	-3.31768	1.31972e-07	0.680484	8.84643e-08	6.84148e-05	0.999979	5.51298e-05	VIT_05s0077g01150	26.4	misc.beta 1,3 glucan hydrolases	UP|Q9M563_VITVI (Q9M563) Beta-1,3-glucanase, complete
CHR18_JGVV122_2_T01	5.61051	7.72576	5.24995	-2.11525	0.360562	-2.47581	0.000386395	0.419279	0.000101252	0.00240049	0.999979	0.00115339	VIT_18s0122g01470	26.10	misc.cytochrome P450	weakly similar to GB|CAD41584.3|38567920|OSJN00128 {Oryza sativa (japonica cultivar-group)} (exp=0; wgp=1; cg=0), partial (22%)
CHR18_JGVV1_815_T01	6.13816	8.25308	5.99822	-2.11492	0.139943	-2.25486	9.42299e-06	0.632951	4.99951e-06	0.000327191	0.999979	0.000265702	VIT_18s0001g11580	26.10	misc.cytochrome P450	weakly similar to UP|Q9SZ46_ARATH (Q9SZ46) Cytochrome P450-like protein, partial (61%)
CHR18_JGVV122_1_T01	7.69954	9.73928	7.48502	-2.03974	0.214526	-2.25427	3.22913e-06	0.402893	1.15976e-06	0.000219389	0.999979	0.000141028	VIT_18s0122g01480	26.10	misc.cytochrome P450	weakly similar to GB|CAD41584.3|38567920|OSJN00128 {Oryza sativa (japonica cultivar-group)} (exp=0; wgp=1; cg=0), partial (23%)
CHR19_JGVV14_97_T01	10.1303	12.716	10.2804	-2.5857	-0.150094	-2.4356	0.000313958	0.775111	0.00051028	0.00208851	0.999979	0.00310508	VIT_19s0014g01150	26.16	misc.myrosinases-lectin-jacalin	similar to UP|Q39436_BETVU (Q39436) SIEP1L protein precursor, partial (50%)
CHR5_JGVV62_24_T01	8.04789	10.8657	7.88981	-2.81782	0.158084	-2.9759	1.55084e-07	0.547801	8.60231e-08	7.1299e-05	0.999979	5.51298e-05	VIT_05s0062g00300	26.2	misc.UDP glucosyl and glucoronyl transferases	similar to UP|Q5CD68_9MYRT (Q5CD68) Monoterpene glucosyltransferase, partial (38%)
CHR8_JGVV7_656_T01	5.67949	8.32547	5.80612	-2.64599	-0.126634	-2.51935	4.14632e-06	0.706956	6.76111e-06	0.000236535	0.999979	0.000305014	VIT_08s0007g02100	26.2	misc.UDP glucosyl and glucoronyl transferases
CHR5_JGVV62_22_T01	8.52069	11.109	8.32674	-2.5883	0.193949	-2.78224	3.22501e-07	0.455424	1.48931e-07	0.000103047	0.999979	6.2868e-05	VIT_05s0062g00270	26.2	misc.UDP glucosyl and glucoronyl transferases	similar to UP|Q5CD68_9MYRT (Q5CD68) Monoterpene glucosyltransferase, partial (38%)
CHR5_JGVV62_27_T01	7.51152	9.91317	7.4494	-2.40166	0.0621147	-2.46377	6.5461e-07	0.807545	5.00474e-07	0.000126425	0.999979	0.000106392	VIT_05s0062g00340	26.2	misc.UDP glucosyl and glucoronyl transferases	similar to UP|Q5CD68_9MYRT (Q5CD68) Monoterpene glucosyltransferase, partial (38%)
CHR5_JGVV62_25_T01	7.68107	9.94359	7.58386	-2.26252	0.097216	-2.35973	3.50666e-06	0.731318	2.28847e-06	0.000224282	0.999979	0.000188362	VIT_05s0062g00310	26.2	misc.UDP glucosyl and glucoronyl transferases	similar to UP|Q5CD68_9MYRT (Q5CD68) Monoterpene glucosyltransferase, partial (38%)
CHR9_JGVV2_50_T01	6.22629	8.68771	6.30596	-2.46142	-0.0796715	-2.38175	1.94676e-05	0.827739	2.66005e-05	0.000465574	0.999979	0.000580944	VIT_09s0002g00670	35.3	not assigned.new	similar to GB|AAO63268.1|28950689|BT005204 At2g46690 {Arabidopsis thaliana} (exp=-1; wgp=0; cg=0), partial (60%)
CHR18_JGVV1_95_T01	7.27292	9.44878	7.36541	-2.17586	-0.0924855	-2.08338	2.40689e-05	0.780049	3.61872e-05	0.00052086	0.999979	0.000673168	VIT_18s0001g01440	35.3	not assigned.new	similar to RF|NP_179220.2|42569070|NM_127181 ATP binding {Arabidopsis thaliana} (exp=-1; wgp=0; cg=0), partial (10%)
CHR1_RANDOM_JGVV155_7_T01	5.82729	8.86449	6.15266	-3.0372	-0.325368	-2.71184	4.63007e-07	0.307649	1.5101e-06	0.000116001	0.999979	0.000154402	VIT_01s0011g00560	35.1	not assigned.no ontology	similar to UP|O24124_TOBAC (O24124) 22 kDa polypeptide (DREPP4 protein), partial (70%)
CHR1_JGVV127_31_T01	11.064	13.8015	10.8883	-2.73752	0.175728	-2.91324	0.00010227	0.719023	5.84889e-05	0.00111102	0.999979	0.000865442	VIT_01s0127g00560	35.1	not assigned.no ontology	weakly similar to UP|Q6QUQ2_QUESU (Q6QUQ2) Protein disulfide isomerase, partial (86%)
CHR18_JGVV122_93_T01	10.5043	12.6927	10.6447	-2.18848	-0.14039	-2.04809	9.69587e-07	0.563026	1.92256e-06	0.000141833	0.999979	0.000175338	VIT_18s0122g00320	35.1	not assigned.no ontology	similar to UP|Q93V70_ARATH (Q93V70) At1g21000/F9H16_1, partial (85%)
CHR16_JGVV50_240_T01	6.28084	10.5982	6.4805	-4.31739	-0.199655	-4.11773	7.85776e-05	0.789242	0.000119628	0.000968478	0.999979	0.00126789	VIT_16s0050g00120	35.2	not assigned.unknown
CHR13_JGVV64_87_T01	6.94016	10.4801	6.96846	-3.53997	-0.0283051	-3.51167	2.23828e-06	0.946616	2.42918e-06	0.000193064	0.999979	0.000194013	VIT_13s0064g00910	35.2	not assigned.unknown
CHR1_JGVV11_242_T01	6.09293	9.49534	6.30192	-3.40242	-0.208991	-3.19343	7.98153e-07	0.572472	1.54048e-06	0.000131758	0.999979	0.000155889	VIT_01s0011g04190	35.2	not assigned.unknown	UP|Q1ZXX2_ARATH (Q1ZXX2) Orf105a, partial (13%)
CHR8_JGVV7_472_T01	6.7218	10.0012	7.3803	-3.27939	-0.658503	-2.62089	1.98996e-05	0.194185	0.000153424	0.000471164	0.999979	0.00147768	VIT_08s0007g04000	35.2	not assigned.unknown
CHR19_JGVV90_94_T01	9.369	12.6452	9.70819	-3.27618	-0.339196	-2.93698	7.87172e-06	0.450073	2.26611e-05	0.000303988	0.999979	0.000537729	VIT_19s0090g01040	35.2	not assigned.unknown
CHRUN_JGVV265_9_T01	6.45985	9.70926	6.68171	-3.24941	-0.22186	-3.02755	1.45926e-05	0.637515	2.86226e-05	0.000405259	0.999979	0.000601669	VIT_00s0265g00090	35.2	not assigned.unknown
CHR5_JGVV49_50_T01	10.1151	13.3323	10.7453	-3.21726	-0.630198	-2.58706	8.12626e-06	0.166961	6.40599e-05	0.00030785	0.999979	0.000901813	VIT_05s0049g00550	35.2	not assigned.unknown	similar to UP|Q6QGY1_VITVI (Q6QGY1) Merlot proline-rich protein 2, partial (24%)
CHR14_JGVV6_90_T01	7.22496	10.3997	7.77367	-3.17478	-0.54871	-2.62607	1.23557e-05	0.237242	7.31059e-05	0.000372599	0.999979	0.000963518	VIT_14s0006g01580	35.2	not assigned.unknown	similar to UP|Q6QB11_ORYSA (Q6QB11) Little protein 1, partial (95%)
CHR3_JGVV38_42_T01	8.84834	11.5913	9.1983	-2.74297	-0.349955	-2.39301	0.000160974	0.500316	0.000500671	0.00141716	0.999979	0.00306991	VIT_03s0038g04330	35.2	not assigned.unknown
CHR9_JGVV2_605_T01	9.0778	11.7766	9.41272	-2.69876	-0.334925	-2.36384	9.82436e-06	0.378277	3.4861e-05	0.000332913	0.999979	0.000660542	VIT_09s0002g06770	35.2	not assigned.unknown	similar to UP|AN32E_MOUSE (P97822) Acidic leucine-rich nuclear phosphoprotein 32 family member E (LANP-like protein) (LANP-L) (Cerebellar postnatal development protein 1), partial (6%)
CHR14_JGVV6_181_T01	6.6413	9.22464	6.93511	-2.58334	-0.293807	-2.28953	0.000203488	0.557842	0.000549126	0.0016168	0.999979	0.00325042	VIT_14s0006g02850	35.2	not assigned.unknown
CHR12_JGVV59_155_T01	9.0012	11.5287	9.40462	-2.52749	-0.403418	-2.12407	0.000201827	0.413742	0.000825036	0.00160879	0.999979	0.00421369	VIT_12s0059g01640	35.2	not assigned.unknown
CHR5_JGVV20_454_T01	7.11686	9.59123	7.14046	-2.47437	-0.0235956	-2.45078	6.47483e-06	0.94272	7.11887e-06	0.000285986	0.999979	0.000313029	VIT_05s0020g04820	35.2	not assigned.unknown
CHR13_JGVV158_7_T01	6.0205	8.45335	6.18633	-2.43285	-0.165834	-2.26702	2.42164e-05	0.65535	4.68101e-05	0.000521203	0.999979	0.000767587	VIT_13s0158g00090	35.2	not assigned.unknown
CHR8_JGVV7_723_T01	8.35305	10.7285	8.46765	-2.37548	-0.114602	-2.26088	1.33309e-05	0.736219	2.14248e-05	0.00038506	0.999979	0.000519344	VIT_08s0007g01360	35.2	not assigned.unknown	similar to GB|AAL25566.1|16648748|AY058150 AT5g02020/T7H20_70 {Arabidopsis thaliana} (exp=-1; wgp=0; cg=0), partial (53%)
CHR3_JGVV63_165_T01	9.19327	11.5137	9.34945	-2.32041	-0.156185	-2.16423	0.00010564	0.707099	0.000193501	0.00113017	0.999979	0.00169969	VIT_03s0063g01770	35.2	not assigned.unknown
CHR13_JGVV19_171_T01	7.49753	9.8153	7.44515	-2.31777	0.0523792	-2.37015	3.38046e-05	0.885985	2.74139e-05	0.000627051	0.999979	0.000589989	VIT_13s0019g03520	35.2	not assigned.unknown
CHR12_JGVV28_46_T01	8.84845	11.0647	8.80017	-2.21628	0.0482866	-2.26457	6.99631e-07	0.838365	5.57975e-07	0.000128152	0.999979	0.000108597	VIT_12s0028g03560	35.2	not assigned.unknown
CHR2_JGVV12_122_T01	9.77045	11.9866	9.91436	-2.21612	-0.143907	-2.07221	4.20402e-06	0.6114	8.19376e-06	0.000236535	0.999979	0.000335808	VIT_02s0012g01590	35.2	not assigned.unknown	similar to UP|Q3E9A5_ARATH (Q3E9A5) Protein At5g20190, partial (36%)
CHR19_JGVV90_107_T01	8.72671	10.9043	8.73582	-2.17759	-0.00910941	-2.16848	1.90907e-07	0.964657	1.99676e-07	7.42252e-05	0.999979	7.1954e-05	VIT_19s0090g01180	35.2	not assigned.unknown	similar to UP|Q8LB46_ARATH (Q8LB46) Light induced protein like, complete
CHR3_JGVV17_84_T01	7.77105	9.89111	7.79143	-2.12006	-0.0203885	-2.09967	9.81087e-06	0.944617	1.07818e-05	0.000332837	0.999979	0.000370934	VIT_03s0017g01410	35.2	not assigned.unknown
CHR14_JGVV6_91_T01	8.38774	10.4953	8.33524	-2.1076	0.0525023	-2.16011	1.47726e-06	0.828193	1.1455e-06	0.000170006	0.999979	0.000141028	VIT_14s0006g01600	35.2	not assigned.unknown	weakly similar to UP|Q9M9A2_ARATH (Q9M9A2) F27J15.21 (At1g49000), partial (19%)
CHR18_JGVV1_698_T01	7.23304	9.7794	7.36918	-2.54636	-0.136136	-2.41022	1.18126e-06	0.635442	2.07948e-06	0.000159689	0.999979	0.000181934	VIT_18s0001g10330	29.5.1	protein.degradation.subtilases	weakly similar to UP|Q2HV71_MEDTR (Q2HV71) Protease-associated PA; Proteinase inhibitor I9, subtilisin propeptide, partial (29%)
CHR3_JGVV63_183_T01	6.0241	8.73175	5.84054	-2.70766	0.183555	-2.89121	1.00407e-05	0.626945	5.25376e-06	0.000336388	0.999979	0.000269732	VIT_03s0063g01960	21.3	redox.heme	similar to UP|Q941Q1_CITUN (Q941Q1) Non-symbiotic hemoglobin class 1, partial (51%)
CHR18_JGVV41_117_T01	5.45287	7.73346	5.52479	-2.2806	-0.071922	-2.20868	4.41611e-05	0.845909	5.92355e-05	0.000713222	0.999979	0.00086866	VIT_18s0041g01030	21.3	redox.heme	similar to UP|Q941Q1_CITUN (Q941Q1) Non-symbiotic hemoglobin class 1, partial (51%)
CHR18_JGVV1_682_T01	9.95431	12.7645	9.98427	-2.81022	-0.0299602	-2.78026	1.46708e-06	0.925888	1.63825e-06	0.000170006	0.999979	0.000161902	VIT_18s0001g10150	27.3.3	RNA.regulation of transcription.AP2_EREBP, APETALA2_Ethylene-responsive element binding protein family	similar to UP|Q2VEU4_SOYBN (Q2VEU4) Dehydration-responsive element binding protein 2, partial (63%)
CHR2_JGVV234_13_T01	10.0333	12.0883	9.98878	-2.05506	0.0444834	-2.09954	2.83726e-05	0.888712	2.3178e-05	0.000572	0.999979	0.000542866	VIT_02s0234g00130	27.3.3	RNA.regulation of transcription.AP2_EREBP, APETALA2_Ethylene-responsive element binding protein family	similar to GB|BAA32418.1|3434967|AB008103 ethylene responsive element binding factor 1 {Arabidopsis thaliana} (exp=-1; wgp=0; cg=0), partial (35%)
CHR5_JGVV77_87_T01	8.21139	10.4757	8.2534	-2.26428	-0.0420178	-2.22226	2.42815e-06	0.877538	2.93716e-06	0.000199185	0.999979	0.000208628	VIT_05s0077g01140	27.3.35	RNA.regulation of transcription.bZIP transcription factor family	similar to UP|O22677_ANTMA (O22677) BZIP DNA-binding protein, partial (31%)
CHR4_JGVV23_236_T01	9.79069	12.5257	10.2688	-2.73499	-0.478146	-2.25684	4.4027e-05	0.292667	0.000240411	0.00071185	0.999979	0.00193093	VIT_04s0023g01330	27.3.22	RNA.regulation of transcription.HB,Homeobox transcription factor family	weakly similar to UP|Q43427_DAUCA (Q43427) DNA-binding protein, partial (78%)
CHR16_JGVV98_77_T01	9.2836	11.8148	9.46521	-2.53125	-0.181617	-2.34963	1.2949e-05	0.616388	2.63898e-05	0.000379772	0.999979	0.000577624	VIT_16s0098g01170	27.3.22	RNA.regulation of transcription.HB,Homeobox transcription factor family	similar to GP|5031277|gb|AAD38144.1| homeobox leucine zipper protein {Prunus armeniaca}, partial (27%)
CHR5_JGVV77_29_T01	8.4855	10.9123	8.68851	-2.4268	-0.203004	-2.2238	3.99062e-06	0.512208	9.49627e-06	0.000234715	0.999979	0.000348969	VIT_05s0077g00500	27.3.25	RNA.regulation of transcription.MYB domain transcription factor family
CHR12_JGVV134_41_T01	7.41728	9.49965	7.28945	-2.08237	0.127833	-2.2102	2.55953e-06	0.613889	1.38999e-06	0.000204145	0.999979	0.000153562	VIT_12s0134g00490	27.3.25	RNA.regulation of transcription.MYB domain transcription factor family	similar to UP|Q9S7E3_SOYBN (Q9S7E3) GmMYB29A1 protein, partial (43%)
CHR7_JGVV31_237_T01	10.2553	13.0356	10.3709	-2.78026	-0.115549	-2.66471	1.79563e-06	0.722857	2.7693e-06	0.00017865	0.999979	0.000203914	VIT_07s0031g02610	27.3.27	RNA.regulation of transcription.NAC domain transcription factor family	similar to UP|Q2Z1Y1_PRUMU (Q2Z1Y1) NAC family protein, partial (65%)
CHR19_JGVV14_292_T01	10.5738	13.1787	10.9601	-2.60498	-0.386325	-2.21866	5.18556e-05	0.377047	0.000213895	0.000774071	0.999979	0.00179965	VIT_19s0014g03290	27.3.27	RNA.regulation of transcription.NAC domain transcription factor family	similar to UP|Q52QR2_SOYBN (Q52QR2) NAC domain protein NAC4, partial (66%)
CHR14_JGVV108_99_T01	8.98325	11.4954	8.87575	-2.51213	0.1075	-2.61963	1.00269e-07	0.63209	6.36327e-08	5.89132e-05	0.999979	5.37223e-05	VIT_14s0108g01070	27.3.27	RNA.regulation of transcription.NAC domain transcription factor family	similar to UP|Q8LRL3_PETHY (Q8LRL3) Nam-like protein 14 (Fragment), partial (51%)
CHR17_JGVV0_811_T01	7.31506	9.89662	7.42335	-2.58156	-0.108289	-2.47327	9.10187e-07	0.7024	1.41931e-06	0.000139353	0.999979	0.000153562	VIT_17s0000g01280	27.3.32	RNA.regulation of transcription.WRKY domain transcription factor family	UP|Q5IZC7_VITVI (Q5IZC7) WRKY-type DNA binding protein 1, complete
CHR8_JGVV58_10_T01	11.7869	13.9622	11.7982	-2.17534	-0.0113704	-2.16397	7.19927e-07	0.961041	7.605e-07	0.000128152	0.999979	0.000122648	VIT_08s0058g01390	27.3.32	RNA.regulation of transcription.WRKY domain transcription factor family	similar to UP|Q9M6E1_TOBAC (Q9M6E1) DNA-binding protein 3, partial (26%)
CHR4_JGVV8_538_T01	10.0611	12.1485	9.94912	-2.08743	0.11199	-2.19942	4.56442e-06	0.676593	2.69434e-06	0.000243944	0.999979	0.000202069	VIT_04s0008g05760	27.3.32	RNA.regulation of transcription.WRKY domain transcription factor family	weakly similar to UP|Q2PJR9_SOYBN (Q2PJR9) WRKY78, partial (75%)
CHR16_JGVV98_105_T01	9.0942	12.0223	8.50872	-2.9281	0.585475	-3.51358	3.06737e-05	0.21528	5.24868e-06	0.000597087	0.999979	0.000269732	VIT_16s0098g00860	16.8.3.2	secondary metabolism.flavonoids.dihydroflavonols.flavanone 3-dioxygenase	similar to UP|Q9FLV0_ARATH (Q9FLV0) Flavanone 3-hydroxylase-like protein, partial (77%)
CHR10_JGVV3_44_T01	6.97965	10.3774	6.91315	-3.39774	0.066496	-3.46424	8.82259e-08	0.823959	7.14891e-08	5.55283e-05	0.999979	5.44291e-05	VIT_10s0003g00470	16.2	secondary metabolism.phenylpropanoids	weakly similar to GP|28804594|dbj|BAC58012. S-adenosyl-L-methionine: daidzein 7-0-methyltransferase {Glycyrrhiza echinata}, partial (49%)
CHR10_JGVV3_45_T01	6.22869	8.97139	6.25595	-2.7427	-0.0272591	-2.71544	4.00625e-06	0.937371	4.42871e-06	0.000234715	0.999979	0.000250402	VIT_10s0003g00480	16.2	secondary metabolism.phenylpropanoids	weakly similar to UP|Q8GU24_ROSCH (Q8GU24) Orcinol O-methyltransferase 1 , partial (62%)
CHR2_JGVV25_270_T01	5.09459	7.43975	5.13843	-2.34516	-0.0438397	-2.30132	1.15808e-05	0.894415	1.39058e-05	0.000359907	0.999979	0.000411844	VIT_02s0025g02930	16.2.1.9	secondary metabolism.phenylpropanoids.lignin biosynthesis.COMT	similar to UP|Q6L8K4_ROSCH (Q6L8K4) Phloroglucinol O-methyltransferase, partial (92%)
CHR6_JGVV4_53_T01	8.74987	11.3296	8.75626	-2.57975	-0.00638822	-2.57336	7.91826e-07	0.981704	8.12599e-07	0.000131758	0.999979	0.000125076	VIT_06s0004g07920	30.6	signalling.MAP kinases	similar to UP|Q6EIX6_TOBAC (Q6EIX6) Mitogen-activated protein kinase (Serine/thronine protein kinase), partial (29%)
CHR2_JGVV25_393_T01	9.8384	12.6513	10.1867	-2.81293	-0.348264	-2.46466	0.000145808	0.508089	0.000441205	0.00134446	0.999979	0.00282495	VIT_02s0025g04340	20.2	stress.abiotic	homologue to UP|Q9SPE0_VITRI (Q9SPE0) Thaumatin, complete
CHR18_RANDOM_JGVV126_8_T01	7.50131	9.95258	7.4798	-2.45127	0.0215177	-2.47279	2.47874e-06	0.941986	2.26751e-06	0.000199837	0.999979	0.000187683	VIT_18s0001g01570	20.2.1	stress.abiotic.heat	similar to UP|Q9XET1_SOYBN (Q9XET1) Seed maturation protein PM31, partial (68%)
CHR3_JGVV88_41_T01	9.56911	12.2968	9.379	-2.72764	0.190109	-2.91775	5.38358e-07	0.507236	2.6366e-07	0.000119609	0.999979	8.51276e-05	VIT_03s0088g00810	20.1.7	stress.biotic.PR-proteins	pathogenesis-related protein [Vitis vinifera]
CHR3_JGVV38_132_T01	10.5974	12.9394	10.922	-2.34205	-0.324656	-2.0174	2.03e-05	0.36189	8.07665e-05	0.000477964	0.999979	0.00101513	VIT_03s0038g03400	20.1.7	stress.biotic.PR-proteins	UP|CHIB_VITVI (P51613) Basic endochitinase precursor , complete
CHR13_JGVV84_6_T01	6.36446	8.52472	6.43281	-2.16025	-0.068346	-2.09191	2.52733e-05	0.83605	3.41799e-05	0.00053153	0.999979	0.000654425	VIT_13s0084g00060	20.1.2	stress.biotic.receptors	weakly similar to UP|Q69AB3_HELAN (Q69AB3) CC-NBS-LRR, partial (7%)
