# Supplementary material for: Grafting with rootstocks induces extensive transcriptional re-programming in the shoot apical meristem of grapevine
Source: BMC Plant Biol. 2013 Oct 2;13:147. doi: 10.1186/1471-2229-13-147 (PMC3852942; doi:10.1186/1471-2229-13-147)
Supplement: Additional file 5 — Genes associated with DNA differentially expressed (log fold change of 1, p value <0.05 adjusted with Benjamini-Hochberg) in the shoot apex of Cabernet Sauvignon (CS) hetero- (CS/Riparia Gloire de Montpellier (RG) or CS/1103 Paulsen (1103P)) compared to auto-grafts (CS/CS). [file 1471-2229-13-147-S5.xlsx]

## Sheet: Feuil1
	Normalised mean expression values (Log2)			Gene expression comparisons (Log2)			p values			Adjusted p values (Benjamini-Hochberg)				Mapman functional categories (BINs) and gene descriptions
Probe identifier	P1103	CS	RGM	P1103 - CS	P1103 - RGM	RGM - CS	P1103 - CS	P1103 - RGM	RGM - CS	P1103 - CS adjusted p value	P1103 - RGM adjusted p value	RGM - CS adjusted p value	Gene identifier	BINCODE	NAME	DESCRIPTION
CHR13_JGVV64_55_T01	14.0686	12.9656	14.0532	1.10303	0.0154151	1.08761	5.3877e-05	0.932791	6.12515e-05	0.000790753	0.999979	0.000881391	VIT_13s0064g01260	28.2	DNA.repair	similar to UP|Q708X5_CICAR (Q708X5) Leucine rich repeat protein precursor, partial (73%)
CHR17_JGVV0_555_T01	11.3597	10.2139	11.3458	1.14575	0.0138813	1.13187	0.000404651	0.95382	0.000446575	0.00246944	0.999979	0.0028422	VIT_17s0000g04170	28.2	DNA.repair	similar to UP|Q6DQL7_PETHY (Q6DQL7) DNA mismatch repair protein, partial (22%)
CHR4_JGVV8_207_T01	11.1072	9.88303	11.1026	1.22422	0.00467308	1.21954	0.000410951	0.98547	0.000423879	0.00249133	0.999979	0.00274736	VIT_04s0008g02220	28.2	DNA.repair	weakly similar to UP|Q8LQQ4_ORYSA (Q8LQQ4) DNA cross-link repair 1B-like protein, partial (27%)
CHR11_JGVV16_15_T01	10.004	8.68897	9.99976	1.31505	0.00426379	1.31079	0.0010965	0.989118	0.00112341	0.00487226	0.999979	0.00519929	VIT_11s0016g00340	28.2	DNA.repair	homologue to UP|RAD51_LYCES (Q40134) DNA repair protein RAD51 homolog, partial (37%)
CHR5_JGVV20_390_T01	8.07921	6.6932	8.02551	1.38601	0.0536939	1.33231	0.00124522	0.872794	0.00166019	0.00530626	0.999979	0.00683246	VIT_05s0020g04170	28.2	DNA.repair
CHR12_JGVV134_36_T01	8.20203	6.66351	8.2915	1.53853	-0.0894694	1.628	0.00135187	0.812261	0.0008861	0.00562705	0.999979	0.00442212	VIT_12s0134g00440	28.2	DNA.repair	weakly similar to UP|Q8LQQ4_ORYSA (Q8LQQ4) DNA cross-link repair 1B-like protein, partial (27%)
CHR9_JGVV2_425_T01	8.89416	6.93172	8.91376	1.96244	-0.0195955	1.98204	0.00047561	0.962686	0.000439077	0.00274703	0.999979	0.00281499	VIT_09s0002g04670	28.2	DNA.repair	homologue to UP|ERCC2_ARATH (Q8W4M7) DNA repair helicase UVH6 (UV hypersensitive protein 6) (XPD homolog) (ERCC2 homolog) (RAD3 homolog) (AtUVH6) (AtXPD) , partial (25%)
CHR5_JGVV20_212_T01	7.60832	9.02897	7.60792	-1.42065	0.000398932	-1.42105	3.55654e-06	0.998207	3.54648e-06	0.000225197	0.999979	0.000228312	VIT_05s0020g02290	28.1	DNA.synthesis_chromatin structure
CHR7_JGVV104_96_T01	9.64397	10.8316	9.61459	-1.18761	0.0293824	-1.21699	1.15352e-05	0.860552	9.08575e-06	0.000359907	0.999979	0.000346973	VIT_07s0104g00790	28.1	DNA.synthesis_chromatin structure	similar to RF|NP_566121.1|18407510|NM_130370 hydrolase {Arabidopsis thaliana} (exp=-1; wgp=0; cg=0), partial (38%)
CHR13_RANDOM_JGVV143_43_T01	7.81957	6.97933	7.99057	0.840241	-0.171004	1.01125	0.0173081	0.583555	0.00614935	0.040449	0.999979	0.0180729	VIT_13s0019g01680	28.1	DNA.synthesis_chromatin structure
CHR18_JGVV1_817_T01	7.49289	6.59507	7.64259	0.897821	-0.149699	1.04752	0.000298607	0.41508	7.87627e-05	0.00202514	0.999979	0.00100274	VIT_18s0001g11600	28.1	DNA.synthesis_chromatin structure
CHR5_GSVIVT00038286001_T01	7.06469	6.05803	7.12196	1.00666	-0.0572769	1.06393	0.00193243	0.824967	0.00129679	0.00731036	0.999979	0.00575368	VIT_05s0094g01680	28.1	DNA.synthesis_chromatin structure	weakly similar to UP|Q9SU12_ARATH (Q9SU12) Adenine DNA glycosylase like protein, partial (20%)
CHRUN_JGVV227_9_T01	9.86984	8.81559	9.85617	1.05424	0.0136708	1.04057	0.00030724	0.948891	0.000342157	0.00206353	0.999979	0.00238791	VIT_00s0227g00130	28.1	DNA.synthesis_chromatin structure	weakly similar to UP|Q9SU12_ARATH (Q9SU12) Adenine DNA glycosylase like protein, partial (20%)
CHR17_JGVV0_45_T01	10.2205	9.16026	10.0342	1.06027	0.186323	0.873948	8.68121e-05	0.324827	0.000449085	0.00102112	0.999979	0.00285315	VIT_17s0000g09970	28.1	DNA.synthesis_chromatin structure
CHR12_JGVV35_33_T01	11.5331	10.3223	11.5294	1.21073	0.00364664	1.20708	0.000213713	0.987594	0.000219245	0.00165835	0.999979	0.00182646	VIT_12s0035g01960	28.1	DNA.synthesis_chromatin structure	weakly similar to GB|AAF82285.1|8980710|AF264023 STICHEL {Arabidopsis thaliana} (exp=-1; wgp=0; cg=0), partial (7%)
CHR13_RANDOM_JGVV143_28_T01	10.3162	9.10376	10.2154	1.21245	0.10082	1.11163	0.000320436	0.68365	0.000644198	0.00211825	0.999979	0.00358565	VIT_13s0019g01290	28.1	DNA.synthesis_chromatin structure
CHR7_JGVV95_53_T01	10.7802	9.55366	10.8232	1.22651	-0.0430084	1.26952	0.000583827	0.872858	0.000443482	0.00314235	0.999979	0.00283075	VIT_07s0095g00770	28.1	DNA.synthesis_chromatin structure	similar to GP|9757973|dbj|BAB08309.1 contains similarity to chromosome condensation protein~gene_id:K12B20.9 {Arabidopsis thaliana}, partial (4%)
CHR13_JGVV64_116_T01	13.1004	11.87	13.2868	1.23039	-0.186438	1.41683	0.0113814	0.657908	0.00495131	0.028826	0.999979	0.0152339	VIT_13s0064g00560	28.1	DNA.synthesis_chromatin structure	similar to UP|Q8GSC4_TOBAC (Q8GSC4) DNA topoisomerase II, partial (24%)
CHR16_JGVV13_127_T01	11.5241	10.1776	11.5472	1.34659	-0.0231056	1.36969	0.00052393	0.936701	0.000457245	0.00292769	0.999979	0.00288453	VIT_16s0013g01960	28.1	DNA.synthesis_chromatin structure	similar to GP|9757973|dbj|BAB08309.1 contains similarity to chromosome condensation protein~gene_id:K12B20.9 {Arabidopsis thaliana}, partial (4%)
CHR19_JGVV14_476_T01	10.8135	9.44123	10.8124	1.37229	0.00114433	1.37115	0.000953114	0.997148	0.000959151	0.00442987	0.999979	0.00466807	VIT_19s0014g05360	28.1	DNA.synthesis_chromatin structure
CHR15_JGVV21_223_T01	10.378	8.93154	10.2658	1.44641	0.112181	1.33423	0.00171786	0.759454	0.0030061	0.00669318	0.999979	0.0104441	VIT_15s0021g00210	28.1	DNA.synthesis_chromatin structure	similar to UP|Q9FGC2_ARATH (Q9FGC2) DNA helicase-like, partial (40%)
CHR17_JGVV0_263_T01	12.418	10.8688	12.3953	1.54923	0.022664	1.52657	0.00249541	0.956243	0.00275931	0.00882547	0.999979	0.00982811	VIT_17s0000g07440	28.1	DNA.synthesis_chromatin structure
CHR7_JGVV31_41_T01	12.5435	10.9684	12.4736	1.57509	0.0699395	1.50515	0.00101703	0.850463	0.00142378	0.00463127	0.999979	0.00612391	VIT_07s0031g00470	28.1	DNA.synthesis_chromatin structure	similar to SP|O48653|DPOLA_ORYSA DNA polymerase alpha catalytic subunit . {Oryza sativa} (exp=-1; wgp=-1; cg=-1) , partial (11%)
CHR5_JGVV51_71_T01	12.0762	10.3995	11.9853	1.6767	0.0909019	1.5858	0.000805913	0.812481	0.00122688	0.00391548	0.999979	0.00553864	VIT_05s0051g00930	28.1	DNA.synthesis_chromatin structure
CHR10_JGVV3_279_T01	12.4485	10.7354	12.3587	1.71313	0.0898127	1.62332	0.000717674	0.815854	0.00108189	0.00361454	0.999979	0.00507037	VIT_10s0003g03080	28.1	DNA.synthesis_chromatin structure
CHR13_JGVV64_38_T01	9.47432	7.7212	9.49901	1.75312	-0.0246856	1.77781	0.0005738	0.948626	0.000513519	0.00310706	0.999979	0.00311709	VIT_13s0064g01440	28.1	DNA.synthesis_chromatin structure	similar to UP|Q8W1Y0_ARATH (Q8W1Y0) RAD21-3, partial (10%)
CHR1_JGVV10_190_T01	11.0357	9.1378	11.0175	1.89794	0.0182621	1.87968	0.000476583	0.964051	0.000514883	0.00275211	0.999979	0.00312152	VIT_01s0010g02590	28.1	DNA.synthesis_chromatin structure	homologue to UP|Q93VJ8_ARATH (Q93VJ8) AT5g11200/F2I11_90 (AT5g11170/F2I11_60), partial (53%)
CHR1_JGVV150_39_T01	12.707	10.6254	12.6395	2.08158	0.0674312	2.01415	0.00213615	0.901138	0.00268056	0.00786652	0.999979	0.00962311	VIT_01s0150g00390	28.1	DNA.synthesis_chromatin structure
CHRUN_JGVV184_4_T01	12.2888	10.0867	12.2504	2.20215	0.0384276	2.16372	0.00168825	0.944833	0.00191351	0.00660217	0.999979	0.00757333	VIT_00s0184g00040	28.1	DNA.synthesis_chromatin structure
CHR7_JGVV5_140_T01	11.8383	9.49684	11.7338	2.34145	0.104473	2.23697	0.00202016	0.863109	0.00276835	0.00755425	0.999979	0.00984497	VIT_07s0005g01430	28.1	DNA.synthesis_chromatin structure
CHR11_JGVV149_13_T01	12.5896	9.9993	12.4571	2.59033	0.132577	2.45775	0.00237646	0.846816	0.00338922	0.00851797	0.999979	0.0114493	VIT_11s0149g00130	28.1	DNA.synthesis_chromatin structure
CHR6_JGVV4_380_T01	12.4893	10.9472	12.5324	1.54216	-0.0430149	1.58517	0.00193812	0.913629	0.00159284	0.0073216	0.999979	0.00662914	VIT_06s0004g04370	28.1.3	DNA.synthesis_chromatin structure.histone
CHR14_JGVV30_144_T01	13.1561	12.0536	13.1497	1.10246	0.00637223	1.09608	0.000241856	0.976542	0.000253922	0.00179068	0.999979	0.00199658	VIT_14s0030g00450	28.1.3	DNA.synthesis_chromatin structure.histone	homologue to UP|H2A_CICAR (O65759) Histone H2A, complete
CHRUN_JGVV179_31_T01	13.044	11.5328	12.9856	1.51121	0.0584076	1.45281	0.00321989	0.889021	0.00416789	0.0107036	0.999979	0.0134275	VIT_00s0179g00340	28.1.3	DNA.synthesis_chromatin structure.histone	homologue to UP|H2AV1_ARATH (O23628) Histone H2A variant 1 (H2A.F/Z 1), partial (96%)
CHR13_JGVV19_4_T01	12.8484	11.571	12.8412	1.27741	0.00717168	1.27024	0.00352517	0.984041	0.0036579	0.011453	0.999979	0.0121242	VIT_13s0019g05370	28.1.3	DNA.synthesis_chromatin structure.histone	homologue to UP|Q2XPW1_SOLTU (Q2XPW1) Histone H2B-like protein, partial (95%)
CHR13_JGVV67_16_T01	13.8111	12.5796	13.8205	1.23154	-0.00939617	1.24093	0.00264597	0.977365	0.00251201	0.00922232	0.999979	0.00920621	VIT_13s0067g03650	28.1.3	DNA.synthesis_chromatin structure.histone	homologue to UP|Q811M0_MOUSE (Q811M0) Hist1h4h protein (Fragment), partial (97%)
CHR13_JGVV19_383_T01	12.0159	10.4573	12.0381	1.55863	-0.0221372	1.58077	0.00234934	0.957143	0.00213008	0.00844945	0.999979	0.00817211	VIT_13s0019g00800	28.1.3	DNA.synthesis_chromatin structure.histone	homologue to UP|Q811M0_MOUSE (Q811M0) Hist1h4h protein (Fragment), partial (97%)
CHR7_JGVV104_80_T01	13.347	11.8885	13.34	1.45848	0.00701501	1.45147	0.00454626	0.986854	0.0046876	0.0139296	0.999979	0.0146467	VIT_07s0104g00960	28.1.3	DNA.synthesis_chromatin structure.histone	similar to UP|H2A_CICAR (O65759) Histone H2A, complete
CHR14_JGVV60_28_T01	12.9621	11.8412	12.8808	1.12092	0.0813365	1.03959	0.00388066	0.799187	0.00623351	0.0123182	0.999979	0.0182605	VIT_14s0060g02360	28.1.3	DNA.synthesis_chromatin structure.histone	similar to UP|H2A7_ARATH (Q94F49) Probable histone H2A.7, partial (87%)
CHR15_JGVV46_237_T01	9.39496	7.7671	9.3817	1.62786	0.0132637	1.6146	0.0028813	0.976129	0.00304423	0.00983588	0.999979	0.0105481	VIT_15s0046g01110	28.1.3	DNA.synthesis_chromatin structure.histone	similar to UP|Q64HU2_OLIPU (Q64HU2) Centromeric histone, partial (59%)
CHR4_JGVV23_78_T01	12.2142	13.5059	12.4505	-1.29162	-0.236222	-1.0554	4.475e-05	0.272848	0.000264943	0.000717526	0.999979	0.00204996	VIT_04s0023g03130	28.1.3	DNA.synthesis_chromatin structure.histone	similar to UP|Q9M4U6_LYCCI (Q9M4U6) Histone H1 variant, partial (50%)
CHRUN_JGVV160_16_T01	12.3152	11.1087	12.4077	1.20649	-0.0925287	1.29902	0.00362027	0.785853	0.00219681	0.0116887	0.999979	0.00836028	VIT_00s0160g00180	28.1.3	DNA.synthesis_chromatin structure.histone	UP|Q76MV0_TOBAC (Q76MV0) H3 histone, complete
CHR6_JGVV4_624_T01	13.0642	11.7515	13.1112	1.31276	-0.0469857	1.35974	0.00376828	0.899584	0.00298556	0.012056	0.999979	0.010385	VIT_06s0004g01690	28.1.3	DNA.synthesis_chromatin structure.histone	UP|Q76MV0_TOBAC (Q76MV0) H3 histone, complete
CHR18_JGVV72_46_T01	13.4808	12.1594	13.516	1.32143	-0.0352443	1.35667	0.00160298	0.915175	0.00132378	0.00636086	0.999979	0.00583173	VIT_18s0072g00800	28.1.3	DNA.synthesis_chromatin structure.histone	UP|Q76MV0_TOBAC (Q76MV0) H3 histone, complete
CHR13_JGVV64_47_T01	13.4426	11.8157	13.4598	1.62682	-0.0172156	1.64404	0.00398641	0.970485	0.00372255	0.0125879	0.999979	0.0122792	VIT_13s0064g01340	28.1.3	DNA.synthesis_chromatin structure.histone	UP|Q76MV0_TOBAC (Q76MV0) H3 histone, complete
CHR6_JGVV4_622_T01	12.3793	10.6188	12.4058	1.76056	-0.0265149	1.78707	0.00121068	0.950155	0.0010832	0.00520061	0.999979	0.00507411	VIT_06s0004g01710	28.1.3	DNA.synthesis_chromatin structure.histone	UP|Q76MV0_TOBAC (Q76MV0) H3 histone, complete
CHR4_JGVV44_126_T01	12.6798	10.8905	12.6748	1.78935	0.00498842	1.78436	0.0028351	0.991812	0.00288904	0.0097186	0.999979	0.0101448	VIT_04s0044g00560	28.1.3	DNA.synthesis_chromatin structure.histone	UP|Q76MV0_TOBAC (Q76MV0) H3 histone, complete
CHR8_JGVV40_249_T01	11.2964	12.4696	11.4049	-1.17321	-0.108501	-1.06471	8.22796e-05	0.596559	0.000192296	0.000994388	0.999979	0.00169515	VIT_08s0040g00710	28.99	DNA.unspecified	weakly similar to UP|Q84LH3_ARATH (Q84LH3) Werner Syndrome-like exonuclease (At4g13870), partial (53%)
CHR14_JGVV60_159_T01	10.6152	11.7843	10.8269	-1.16907	-0.211672	-0.957397	5.48168e-07	0.102038	4.28092e-06	0.000119984	0.999979	0.000248643	VIT_14s0060g00990	28.99	DNA.unspecified	weakly similar to UP|Q84LH3_ARATH (Q84LH3) Werner Syndrome-like exonuclease (At4g13870), partial (53%)
CHR14_JGVV60_158_T01	7.4424	8.4894	7.60766	-1.047	-0.165257	-0.881742	3.43447e-05	0.32754	0.000160869	0.000632608	0.999979	0.00152454	VIT_14s0060g01000	28.99	DNA.unspecified	weakly similar to UP|Q84LH3_ARATH (Q84LH3) Werner Syndrome-like exonuclease (At4g13870), partial (53%)
CHR10_JGVV3_462_T01	12.4263	10.9842	12.6361	1.44212	-0.20977	1.65189	0.0176138	0.695252	0.00842355	0.0410239	0.999979	0.0230193	VIT_10s0003g05480	28.99	DNA.unspecified	similar to UP|Q2Q0V7_CUCPE (Q2Q0V7) Patellin 1, partial (54%)
CHR6_JGVV4_205_T01	10.2444	7.7454	9.94639	2.49897	0.29798	2.20099	0.000969237	0.612143	0.00242545	0.0044778	0.999979	0.00897104	VIT_06s0004g06300	28.99	DNA.unspecified	similar to UP|O23326_ARATH (O23326) Replication control protein 1 like, partial (30%)
CHR3_JGVV38_403_T01	10.9726	12.2439	11.0231	-1.27124	-0.0505125	-1.22073	2.71844e-06	0.744645	4.09431e-06	0.000207164	0.999979	0.000242937	VIT_03s0038g00160	27.3.44	RNA.regulation of transcription.Chromatin Remodeling Factors	similar to UP|Q56W44_ARATH (Q56W44) Receptor like protein, partial (80%)
CHR10_JGVV116_83_T01	6.05257	5.03507	6.08032	1.0175	-0.0277518	1.04525	0.00217655	0.916915	0.00180086	0.00798249	0.999979	0.00725292	VIT_10s0116g01530	27.3.44	RNA.regulation of transcription.Chromatin Remodeling Factors	similar to RF|NP_176309.1|15219872|NM_104795 ATP binding {Arabidopsis thaliana} (exp=-1; wgp=0; cg=0), partial (12%)
CHR2_JGVV12_251_T01	7.0206	5.97374	6.90075	1.04685	0.119845	0.927007	0.000614898	0.605669	0.00153944	0.00325096	0.999979	0.0064624	VIT_02s0012g00110	27.3.44	RNA.regulation of transcription.Chromatin Remodeling Factors	similar to RF|NP_179466.1|15224228|NM_127432 ATP binding {Arabidopsis thaliana} (exp=-1; wgp=0; cg=0), partial (35%)
CHR4_JGVV44_35_T01	11.7957	10.7228	11.8047	1.07293	-0.00900043	1.08194	0.0013771	0.972704	0.00129526	0.00570233	0.999979	0.00575113	VIT_04s0044g01680	27.3.44	RNA.regulation of transcription.Chromatin Remodeling Factors	similar to UP|Q9LVN8_ARATH (Q9LVN8) Similarity to SNF2/RAD54 family, partial (10%)
CHR10_JGVV116_80_T01	8.95153	7.65623	8.87082	1.2953	0.0807075	1.21459	0.00235614	0.813916	0.00363306	0.00846669	0.999979	0.0120703	VIT_10s0116g01500	27.3.44	RNA.regulation of transcription.Chromatin Remodeling Factors
CHR10_JGVV116_81_T01	9.14737	7.54515	9.22805	1.60222	-0.0806807	1.6829	0.000250991	0.798968	0.000165282	0.00182674	0.999979	0.00154824	VIT_10s0116g01510	27.3.44	RNA.regulation of transcription.Chromatin Remodeling Factors	similar to RF|NP_176309.1|15219872|NM_104795 ATP binding {Arabidopsis thaliana} (exp=-1; wgp=0; cg=0), partial (12%)
CHR5_JGVV49_14_T01	10.656	8.52399	10.6335	2.13197	0.0224828	2.10949	0.000780136	0.962996	0.000846293	0.00383112	0.999979	0.00428571	VIT_05s0049g00150	27.3.44	RNA.regulation of transcription.Chromatin Remodeling Factors	similar to GP|10178249|dbj|BAB11681. DNA repair protein RAD5 protein {Arabidopsis thaliana}, partial (24%)
CHR4_JGVV23_213_T01	11.2779	9.10573	11.2068	2.17214	0.0711026	2.10104	0.00037191	0.874442	0.000486769	0.00234369	0.999979	0.00301542	VIT_04s0023g01610	27.3.44	RNA.regulation of transcription.Chromatin Remodeling Factors	similar to GB|AAO00936.1|27311941|BT002576 SNF2/RAD54 family (ETL1 subfamily) protein {Arabidopsis thaliana} (exp=-1; wgp=0; cg=0), partial (68%)
CHR6_JGVV4_679_T01	12.2522	10.7935	12.2693	1.45868	-0.017132	1.47581	0.00266695	0.965203	0.00246222	0.00927344	0.999979	0.00907629	VIT_06s0004g01080	27.3.46	RNA.regulation of transcription.DNA methyltransferases	similar to UP|Q94F87_ARATH (Q94F87) Chromomethylase CMT2, partial (10%)
CHR8_JGVV7_210_T01	12.4313	10.9652	12.4188	1.46607	0.0124347	1.45363	0.00113558	0.971672	0.00120973	0.00498383	0.999979	0.00548293	VIT_08s0007g06800	27.3.46	RNA.regulation of transcription.DNA methyltransferases	similar to UP|O50073_ARATH (O50073) Chromomethylase, partial (11%)
CHR2_JGVV33_45_T01	10.6152	9.11814	10.6423	1.49702	-0.0271463	1.52416	1.54664e-07	0.844825	1.27454e-07	7.1299e-05	0.999979	5.86945e-05	VIT_02s0033g00610	27.3.46	RNA.regulation of transcription.DNA methyltransferases	similar to UP|Q94F87_ARATH (Q94F87) Chromomethylase CMT2, partial (10%)
CHR1_JGVV11_396_T01	11.231	10.2012	11.4827	1.02982	-0.251739	1.28156	0.0108059	0.473984	0.00280611	0.0276789	0.999979	0.0099374	VIT_01s0011g02550	27.3.62	RNA.regulation of transcription.Nucleosome_chromatin assembly factor group	similar to UP|O80383_DAUCA (O80383) 98b, partial (80%)
CHR2_JGVV25_112_T01	12.5902	11.391	12.8257	1.19921	-0.235441	1.43465	0.0138926	0.581195	0.00491039	0.0338372	0.999979	0.0151453	VIT_02s0025g01220	27.3.62	RNA.regulation of transcription.Nucleosome_chromatin assembly factor group	similar to UP|O80383_DAUCA (O80383) 98b, partial (80%)
CHR5_JGVV49_159_T01	6.729	5.45978	6.62826	1.26921	0.100738	1.16847	4.24383e-06	0.536106	9.63347e-06	0.000236535	0.999979	0.00035087	VIT_05s0049g01800	27.3.69	RNA.regulation of transcription.SET-domain transcriptional regulator family	similar to UP|Q93YF5_TOBAC (Q93YF5) SET-domain-containing protein, partial (30%)
CHR16_JGVV13_28_T01	9.53132	7.99318	9.5714	1.53814	-0.0400816	1.57822	8.24817e-07	0.810268	6.30112e-07	0.000132052	0.999979	0.000114653	VIT_16s0013g00310	27.3.69	RNA.regulation of transcription.SET-domain transcriptional regulator family	similar to UP|Q93YF5_TOBAC (Q93YF5) SET-domain-containing protein, partial (30%)
CHR11_JGVV37_80_T01	10.8859	9.07809	10.8659	1.80785	0.0200269	1.78782	0.00174418	0.965119	0.0018879	0.00676807	0.999979	0.00750511	VIT_11s0037g00880	27.3.69	RNA.regulation of transcription.SET-domain transcriptional regulator family	weakly similar to UP|Q54HS3_DICDI (Q54HS3) SET domain-containing protein, partial (5%)
CHR19_JGVV14_22_T01	11.1641	9.27299	11.2534	1.89106	-0.0893628	1.98042	0.00296933	0.862923	0.00216444	0.0100816	0.999979	0.0082669	VIT_19s0014g00230	27.3.69	RNA.regulation of transcription.SET-domain transcriptional regulator family	similar to UP|ATX5_ARATH (Q8GZ42) Histone-lysine N-methyltransferase ATX5 (Trithorax-homolog protein 5) (TRX-homolog protein 5) (Protein SET DOMAIN GROUP 29) , partial (27%)
CHR16_JGVV98_44_T01	10.9085	8.20129	10.8004	2.70718	0.108069	2.59911	0.00304919	0.884472	0.00398793	0.010289	0.999979	0.012965	VIT_16s0098g01510	27.3.69	RNA.regulation of transcription.SET-domain transcriptional regulator family
CHR12_JGVV59_105_T01	6.74736	7.73283	6.67906	-0.985478	0.0682985	-1.05378	0.000898206	0.765117	0.000533257	0.0042425	0.999979	0.00318972	VIT_12s0059g01120	27.1.20	RNA.processing.degradation dicer	similar to UP|Q2HTA7_MEDTR (Q2HTA7) Helicase, C-terminal; Argonaute and Dicer protein, PAZ; Type III restriction enzyme, res subunit; Ribonuclease III, bacterial, partial (14%)
