# Supplementary material for: Grafting with rootstocks induces extensive transcriptional re-programming in the shoot apical meristem of grapevine
Source: BMC Plant Biol. 2013 Oct 2;13:147. doi: 10.1186/1471-2229-13-147 (PMC3852942; doi:10.1186/1471-2229-13-147)
Supplement: Additional file 7 — Genes associated with hormone signaling differentially expressed (log fold change of 1, p value <0.05 adjusted with Benjamini-Hochberg) in the shoot apex of Cabernet Sauvignon (CS) hetero- (CS/Riparia Gloire de Montpellier (RG) or CS/1103 Paulsen (1103P)) compared to auto-grafts (CS/CS). [file 1471-2229-13-147-S7.xlsx]

## Sheet: Feuil1
	Normalised mean expression values (Log2)			Gene expression comparisons (Log2)			p values			Adjusted p values (Benjamini-Hochberg)				Mapman functional categories (BINs) and gene descriptions
Probe identifier	P1103	CS	RGM	P1103 - CS	P1103 - RGM	RGM - CS	P1103 - CS	P1103 - RGM	RGM - CS	P1103 - CS adjusted p value	P1103 - RGM adjusted p value	RGM - CS adjusted p value	Gene identifier	BINCODE	NAME	DESCRIPTION
CHR13_JGVV67_174_T01	8.72552	10.9577	9.07817	-2.23218	-0.352648	-1.87953	0.000443704	0.46071	0.00164717	0.00262011	0.999979	0.00679535	VIT_13s0067g01240	17.1.3	hormone metabolism.abscisic acid.induced-regulated-responsive-activated	similar to UP|EMB1_DAUCA (P17639) EMB-1 protein, complete
CHR1_JGVV10_127_T01	9.85356	11.6366	10.0155	-1.78307	-0.161907	-1.62116	4.9221e-07	0.386845	1.32984e-06	0.000116425	0.999979	0.000150605	VIT_01s0010g01840	17.1.3	hormone metabolism.abscisic acid.induced-regulated-responsive-activated
CHR14_JGVV68_130_T01	7.54466	8.84898	7.67447	-1.30432	-0.129812	-1.17451	6.26718e-06	0.457316	1.74295e-05	0.000282724	0.999979	0.00046863	VIT_14s0068g01360	17.1.3	hormone metabolism.abscisic acid.induced-regulated-responsive-activated	similar to UP|Q9LYV6_ARATH (Q9LYV6) ABA-responsive protein-like (At5g13200), partial (62%)
CHR8_JGVV7_529_T01	11.6992	13.1053	11.8438	-1.40612	-0.14465	-1.26147	0.000251563	0.604589	0.000608153	0.00182751	0.999979	0.00345782	VIT_08s0007g03420	17.1.2	hormone metabolism.abscisic acid.signal transduction	similar to UP|Q6QPK1_LYCES (Q6QPK1) AREB-like protein, partial (70%)
CHR18_JGVV1_710_T01	12.9635	14.0177	12.3442	-1.05425	0.619239	-1.67349	0.0860639	0.293072	0.0118755	0.151646	0.999979	0.0302951	VIT_18s0001g10450	17.1.2	hormone metabolism.abscisic acid.signal transduction	similar to UP|Q6QPK1_LYCES (Q6QPK1) AREB-like protein, partial (70%)
CHR19_JGVV93_38_T01	10.6928	11.7373	11.0796	-1.04453	-0.386792	-0.657734	0.00308185	0.194763	0.0379609	0.0103684	0.999979	0.0784904	VIT_19s0093g00550	17.1.1.1.10	hormone metabolism.abscisic acid.synthesis-degradation.synthesis.9-cis-epoxycarotenoid dioxygenase	UP|Q5SGD1_VITVI (Q5SGD1) 9-cis-epoxycarotenoid dioxygenase 1, complete
CHR19_JGVV14_276_T01	7.5737	10.8976	8.0007	-3.32392	-0.427006	-2.89692	3.22138e-05	0.419167	0.000112383	0.000613009	0.999979	0.00121999	VIT_19s0014g03130	17.2.3	hormone metabolism.auxin.induced-regulated-responsive-activated	similar to UP|Q9LE80_ARATH (Q9LE80) Arabidopsis thaliana genomic DNA, chromosome 3, P1 clone: MJK13 (AT3g15450/MJK13_11) (MJK13.11 protein), partial (94%)
CHR5_JGVV62_80_T01	9.25783	11.4035	9.19564	-2.14564	0.0621867	-2.20783	1.04747e-05	0.835399	7.91561e-06	0.000343526	0.999979	0.000329434	VIT_05s0062g01010	17.2.3	hormone metabolism.auxin.induced-regulated-responsive-activated	similar to UP|Q52QX9_MANES (Q52QX9) Aldo/keto reductase AKR, partial (98%)
CHRUN_JGVV561_2_T01	11.0981	13.0329	11.642	-1.93475	-0.543915	-1.39084	0.00226472	0.296606	0.0165795	0.00821094	0.999979	0.0397265	VIT_00s0561g00020	17.2.3	hormone metabolism.auxin.induced-regulated-responsive-activated
CHRUN_JGVV586_3_T01	11.096	12.9302	11.5971	-1.83416	-0.501122	-1.33304	0.00295759	0.327882	0.019111	0.0100499	0.999979	0.0445896	VIT_00s0586g00030	17.2.3	hormone metabolism.auxin.induced-regulated-responsive-activated
CHR9_JGVV2_53_T01	11.7314	13.3575	11.9372	-1.62609	-0.205801	-1.42028	4.65231e-05	0.443604	0.000155788	0.000733963	0.999979	0.00149266	VIT_09s0002g00700	17.2.3	hormone metabolism.auxin.induced-regulated-responsive-activated	similar to UP|Q8H0W7_ARATH (Q8H0W7) Expressed protein (At1g56220), partial (24%)
CHR9_JGVV2_49_T01	11.7859	13.2352	11.5546	-1.44928	0.231302	-1.68058	2.04107e-06	0.194042	4.3728e-07	0.000186376	0.999979	0.000101894	VIT_09s0002g00650	17.2.3	hormone metabolism.auxin.induced-regulated-responsive-activated
CHR2_JGVV154_1_T01	9.14361	10.5302	9.20467	-1.38664	-0.0610631	-1.32558	7.82083e-06	0.745328	1.21502e-05	0.000303988	0.999979	0.000388726	VIT_02s0154g00010	17.2.3	hormone metabolism.auxin.induced-regulated-responsive-activated	weakly similar to GB|AAK55720.1|14190479|AF380639 AT3g60690/T4C21_100 {Arabidopsis thaliana} (exp=-1; wgp=0; cg=0), partial (49%)
CHR11_JGVV16_402_T01	10.0221	11.2926	9.96626	-1.27056	0.0557975	-1.32635	1.29657e-06	0.69907	8.29647e-07	0.000166961	0.999979	0.000125078	VIT_11s0016g04490	17.2.3	hormone metabolism.auxin.induced-regulated-responsive-activated	similar to UP|Q8L6S5_GOSHI (Q8L6S5) IAA16 protein, partial (59%)
CHR15_JGVV48_233_T01	9.46822	10.6397	9.55538	-1.1715	-0.0871653	-1.08433	1.19576e-05	0.600607	2.50911e-05	0.000368059	0.999979	0.000563387	VIT_15s0048g00530	17.2.3	hormone metabolism.auxin.induced-regulated-responsive-activated
CHR3_JGVV91_89_T01	10.6985	11.8157	10.8927	-1.11719	-0.194224	-0.922968	0.000371747	0.408197	0.00161456	0.00234316	0.999979	0.00669689	VIT_03s0091g00310	17.2.3	hormone metabolism.auxin.induced-regulated-responsive-activated	homologue to UP|Q9XEY0_TOBAC (Q9XEY0) Nt-gh3 deduced protein, partial (47%)
CHR19_JGVV90_80_T01	8.54809	7.66803	8.68401	0.880056	-0.135923	1.01598	0.00245382	0.5643	0.000865105	0.00871594	0.999979	0.00434745	VIT_19s0090g00900	17.2.3	hormone metabolism.auxin.induced-regulated-responsive-activated	similar to UP|Q9LSE7_ARATH (Q9LSE7) Emb|CAB45497.1 (AT3g25290/MJL12_25), partial (51%)
CHR12_JGVV57_40_T01	8.54797	7.5446	8.67434	1.00337	-0.126371	1.12974	0.0128651	0.718554	0.00653234	0.031825	0.999979	0.018898	VIT_12s0057g00460	17.2.3	hormone metabolism.auxin.induced-regulated-responsive-activated	similar to UP|Q9LSE7_ARATH (Q9LSE7) Emb|CAB45497.1 (AT3g25290/MJL12_25), partial (53%)
CHR18_JGVV1_1037_T01	7.28437	6.15657	7.23076	1.12779	0.0536049	1.07419	1.6995e-05	0.746171	2.70048e-05	0.000434255	0.999979	0.000583733	VIT_18s0001g13960	17.2.3	hormone metabolism.auxin.induced-regulated-responsive-activated	similar to UP|Q8H6T6_PHAVU (Q8H6T6) Auxin-regulated protein, partial (72%)
CHR11_PDVV78_43_T01	9.88044	8.709	9.9618	1.17143	-0.0813664	1.2528	1.64211e-05	0.635881	8.55083e-06	0.000424893	0.999979	0.000338719	VIT_11s0078g00400	17.2.3	hormone metabolism.auxin.induced-regulated-responsive-activated
CHR9_JGVV2_462_T01	11.307	10.0971	11.305	1.2099	0.00201653	1.20788	5.22603e-05	0.991947	5.30643e-05	0.000778098	0.999979	0.000819399	VIT_09s0002g05150	17.2.3	hormone metabolism.auxin.induced-regulated-responsive-activated	similar to UP|AX22A_PHAAU (P32293) Auxin-induced protein 22A (Indole-3-acetic acid-induced protein ARG3), partial (71%)
CHR11_JGVV16_507_T01	9.57553	8.29827	9.42366	1.27726	0.151868	1.12539	2.33648e-07	0.231309	8.89051e-07	8.53804e-05	0.999979	0.000130733	VIT_11s0016g05640	17.2.3	hormone metabolism.auxin.induced-regulated-responsive-activated	weakly similar to UP|Q8RVH8_9ROSI (Q8RVH8) Aux/IAA protein, partial (9%)
CHR3_JGVV38_347_T01	10.2399	8.87395	10.2036	1.36597	0.0363255	1.32965	2.25013e-05	0.860182	2.9024e-05	0.000501993	0.999979	0.00060354	VIT_03s0038g00940	17.2.3	hormone metabolism.auxin.induced-regulated-responsive-activated	similar to UP|Q8H6T6_PHAVU (Q8H6T6) Auxin-regulated protein, partial (72%)
CHR3_JGVV38_348_T01	9.65559	8.27318	9.82425	1.38242	-0.168662	1.55108	8.25003e-05	0.487059	2.86704e-05	0.000996241	0.999979	0.000601669	VIT_03s0038g00930	17.2.3	hormone metabolism.auxin.induced-regulated-responsive-activated	similar to UP|Q8H6T6_PHAVU (Q8H6T6) Auxin-regulated protein, partial (72%)
CHRUN_JGVV184_10_T01	8.35503	6.7977	8.32245	1.55733	0.0325854	1.52474	0.00427008	0.942303	0.0048847	0.0132678	0.999979	0.015095	VIT_00s0184g00110	17.2.3	hormone metabolism.auxin.induced-regulated-responsive-activated
CHR1_JGVV127_2_T01	7.84349	8.95736	7.64603	-1.11387	0.197457	-1.31133	0.000251483	0.377643	6.02936e-05	0.00182751	0.999979	0.000875487	VIT_01s0127g00910	17.2.2	hormone metabolism.auxin.signal transduction	similar to RF|NP_563915.1|18391439|NM_101152 IPS1; ubiquitin-protein ligase {Arabidopsis thaliana} (exp=-1; wgp=0; cg=0), partial (12%)
CHR14_JGVV108_2_T01	8.56386	7.6089	8.62148	0.954952	-0.057626	1.01258	1.73846e-06	0.606581	9.48547e-07	0.000176892	0.999979	0.000135404	VIT_14s0108g00020	17.2.2	hormone metabolism.auxin.signal transduction	similar to UP|Q8LKH1_9ROSI (Q8LKH1) PIN1-like auxin transport protein, partial (46%)
CHR18_JGVV1_1172_T01	13.8543	12.8303	13.8357	1.02402	0.0185726	1.00544	0.000576521	0.9339	0.000665659	0.00311465	0.999979	0.00365673	VIT_18s0001g15420	17.2.2	hormone metabolism.auxin.signal transduction	similar to UP|Q8LKH1_9ROSI (Q8LKH1) PIN1-like auxin transport protein, partial (46%)
CHR3_JGVV38_252_T01	13.6681	12.5633	13.6358	1.10479	0.0322466	1.07254	0.000543252	0.89305	0.000685751	0.00299379	0.999979	0.00372693	VIT_03s0038g02140	17.2.2	hormone metabolism.auxin.signal transduction	similar to UP|Q76DT1_PEA (Q76DT1) AUX1-like auxin influx carrier protein, partial (55%)
CHR8_JGVV40_202_T01	13.3836	12.1703	13.3151	1.21326	0.0684408	1.14481	7.84509e-05	0.744525	0.000131187	0.000968478	0.999979	0.00134833	VIT_08s0040g01230	17.2.2	hormone metabolism.auxin.signal transduction	similar to UP|Q8LKH0_9ROSI (Q8LKH0) PIN1-like auxin transport protein, partial (40%)
CHR5_JGVV62_89_T01	11.2997	10.2328	11.3424	1.0669	-0.0427684	1.10967	6.47743e-07	0.705993	4.28197e-07	0.000126038	0.999979	0.000101715	VIT_05s0062g01100	17.3.2.1	hormone metabolism.brassinosteroid.signal transduction.BRI	homologue to UP|Q76FZ8_PEA (Q76FZ8) Brassinosteroid receptor, partial (34%)
CHR16_JGVV100_56_T01	9.97286	8.19221	10.0441	1.78065	-0.071198	1.85185	4.59155e-07	0.697491	3.03051e-07	0.000116001	0.999979	8.86619e-05	VIT_16s0100g00710	17.3.2.1	hormone metabolism.brassinosteroid.signal transduction.BRI	homologue to UP|Q76FZ8_PEA (Q76FZ8) Brassinosteroid receptor, partial (34%)
CHR8_JGVV7_684_T01	11.0815	9.95865	11.1158	1.1229	-0.0342375	1.15713	1.49056e-05	0.833061	1.11418e-05	0.000407631	0.999979	0.000375831	VIT_08s0007g01760	17.3.1.1.1	hormone metabolism.brassinosteroid.synthesis-degradation.BRs.DET2	similar to UP|DET2_ARATH (Q38944) Probable steroid reductase DET2 , partial (88%)
CHR1_JGVV10_84_T01	14.1177	12.803	14.0825	1.31473	0.0352407	1.27949	0.000171748	0.887157	0.000216562	0.00146869	0.999979	0.00181395	VIT_01s0010g01200	17.3.1.2.8	hormone metabolism.brassinosteroid.synthesis-degradation.sterols.DWF1	similar to UP|Q4ACU2_ZINEL (Q4ACU2) Sterol C-24 reductase, partial (51%)
CHR1_JGVV11_272_T01	11.2737	9.3079	11.3441	1.96585	-0.070359	2.03621	3.46075e-06	0.774406	2.42288e-06	0.000223839	0.999979	0.000194013	VIT_01s0011g03880	17.3.1.2.6	hormone metabolism.brassinosteroid.synthesis-degradation.sterols.DWF7	similar to UP|Q4ACU1_ZINEL (Q4ACU1) Delta7 sterol C-5 desaturase, partial (94%)
CHR6_JGVV4_587_T01	10.7867	9.33347	10.7106	1.4532	0.0761052	1.37709	0.000248931	0.790929	0.000388391	0.00181846	0.999979	0.00258656	VIT_06s0004g02100	17.3.1.2.5	hormone metabolism.brassinosteroid.synthesis-degradation.sterols.HYD1	similar to GB|AAD04752.1|4098989|ATU81498 phenylalkylamine binding protein homolog {Arabidopsis thaliana} (exp=-1; wgp=0; cg=0), partial (87%)
CHR18_JGVV1_965_T01	11.5956	10.5737	11.5252	1.02192	0.0703889	0.951534	9.21229e-05	0.696239	0.000172007	0.00105255	0.999979	0.00158486	VIT_18s0001g13200	17.4.1	hormone metabolism.cytokinin.synthesis-degradation	similar to GB|AAG30909.1|11120516|AF303982 cytokinin oxidase {Arabidopsis thaliana} (exp=-1; wgp=0; cg=0), partial (46%)
CHR14_JGVV60_130_T01	10.7497	12.1376	10.8125	-1.38796	-0.0628636	-1.32509	5.13941e-05	0.783843	7.82541e-05	0.000772061	0.999979	0.000998415	VIT_14s0060g01300	17.5.3	hormone metabolism.ethylene.induced-regulated-responsive-activated	weakly similar to UP|Q6T7D1_GOSBA (Q6T7D1) Fiber protein Fb19 (Fragment), partial (38%)
CHR15_JGVV48_53_T01	7.79853	12.2922	7.15412	-4.49367	0.644408	-5.13808	6.7714e-06	0.293876	1.75216e-06	0.000287259	0.999979	0.00016653	VIT_15s0048g02430	17.5.1	hormone metabolism.ethylene.synthesis-degradation	similar to GB|AAQ65160.1|34365697|BT010537 At4g10500 {Arabidopsis thaliana} (exp=-1; wgp=0; cg=0), partial (62%)
CHR2_JGVV25_272_T01	8.83798	10.7804	8.61122	-1.94243	0.226761	-2.16919	2.59451e-05	0.451635	8.96067e-06	0.000540105	0.999979	0.000344764	VIT_02s0025g02960	17.5.1	hormone metabolism.ethylene.synthesis-degradation	similar to GB|AAQ65160.1|34365697|BT010537 At4g10500 {Arabidopsis thaliana} (exp=-1; wgp=0; cg=0), partial (62%)
CHR5_JGVV49_24_T01	9.0022	10.5477	8.74853	-1.54552	0.25367	-1.79919	4.9251e-07	0.13084	9.70168e-08	0.000116425	0.999979	5.51298e-05	VIT_05s0049g00260	17.5.1	hormone metabolism.ethylene.synthesis-degradation	weakly similar to UP|Q84MB3_ARATH (Q84MB3) At1g06620, partial (75%)
CHR2_JGVV25_273_T01	7.56695	9.0225	7.39899	-1.45556	0.167959	-1.62352	1.09649e-05	0.41669	3.71449e-06	0.000352174	0.999979	0.000231695	VIT_02s0025g02970	17.5.1	hormone metabolism.ethylene.synthesis-degradation	similar to GB|AAQ65160.1|34365697|BT010537 At4g10500 {Arabidopsis thaliana} (exp=-1; wgp=0; cg=0), partial (62%)
CHR12_JGVV28_153_T01	9.90198	11.2141	9.7849	-1.31213	0.117075	-1.4292	0.000384311	0.669017	0.000188267	0.00239449	0.999979	0.00167422	VIT_12s0028g02420	17.5.1	hormone metabolism.ethylene.synthesis-degradation	weakly similar to UP|Q84MB3_ARATH (Q84MB3) At1g06620, partial (75%)
CHR5_JGVV49_39_T01	10.0112	11.2169	10.0644	-1.20566	-0.0531782	-1.15248	4.72965e-05	0.787482	7.13332e-05	0.000742833	0.999979	0.000952905	VIT_05s0049g00420	17.5.1	hormone metabolism.ethylene.synthesis-degradation	weakly similar to UP|Q84MB3_ARATH (Q84MB3) At1g06620, partial (69%)
CHR12_JGVV28_152_T01	8.26558	9.44029	8.22591	-1.17471	0.0396703	-1.21438	1.68416e-05	0.817732	1.22221e-05	0.000434253	0.999979	0.000388751	VIT_12s0028g02430	17.5.1	hormone metabolism.ethylene.synthesis-degradation	weakly similar to UP|Q84MB3_ARATH (Q84MB3) At1g06620, partial (75%)
CHR5_JGVV49_23_T01	8.56523	9.65692	8.62988	-1.09169	-0.06465	-1.02704	0.00031987	0.771212	0.000524727	0.00211545	0.999979	0.00315916	VIT_05s0049g00250	17.5.1	hormone metabolism.ethylene.synthesis-degradation	weakly similar to UP|Q4W8D2_LYCES (Q4W8D2) 2-oxoglutarate-dependent dioxygenase, partial (40%)
CHR3_JGVV17_46_T01	9.39994	10.4582	9.51318	-1.05825	-0.113245	-0.945008	0.000130937	0.561614	0.000341827	0.00127104	0.999979	0.00238673	VIT_03s0017g00830	17.5.1	hormone metabolism.ethylene.synthesis-degradation	weakly similar to UP|Q4JH25_SESRO (Q4JH25) GA 20-oxidase, partial (25%)
CHR5_JGVV49_37_T01	9.26621	10.2749	9.19329	-1.00872	0.0729231	-1.08165	5.30825e-05	0.663419	2.77693e-05	0.000784268	0.999979	0.000592459	VIT_05s0049g00400	17.5.1	hormone metabolism.ethylene.synthesis-degradation	weakly similar to UP|Q84MB3_ARATH (Q84MB3) At1g06620, partial (75%)
CHR5_JGVV49_38_T01	8.90357	9.82953	8.71012	-0.925959	0.19345	-1.11941	4.27537e-05	0.21177	6.94721e-06	0.00070107	0.999979	0.000308681	VIT_05s0049g00410	17.5.1	hormone metabolism.ethylene.synthesis-degradation	weakly similar to UP|Q84MB3_ARATH (Q84MB3) At1g06620, partial (75%)
CHR15_JGVV46_131_T01	6.58901	5.47639	6.66364	1.11262	-0.0746302	1.18725	0.00224064	0.798584	0.00141124	0.00814775	0.999979	0.00608681	VIT_15s0046g02220	17.5.1	hormone metabolism.ethylene.synthesis-degradation	similar to UP|Q9ZRC8_CARPA (Q9ZRC8) ACC synthase, partial (32%)
CHR5_JGVV49_33_T01	6.70828	5.18111	6.28058	1.52716	0.4277	1.09946	5.25729e-07	0.0177917	1.46366e-05	0.000118503	0.999979	0.000419652	VIT_05s0049g00360	17.5.1	hormone metabolism.ethylene.synthesis-degradation	weakly similar to UP|Q84MB3_ARATH (Q84MB3) At1g06620, partial (75%)
CHRUN_JGVV1764_1_T01	9.51822	11.2925	9.52164	-1.7743	-0.00341109	-1.77089	8.18204e-06	0.988712	8.33839e-06	0.000308382	0.999979	0.000337107	VIT_00s1764g00010	17.5.1.1	hormone metabolism.ethylene.synthesis-degradation.1-aminocyclopropane-1-carboxylate synthase	similar to UP|Q6U5H3_ROSHC (Q6U5H3) 1-aminocyclopropane-1-carboxylate synthase, partial (44%)
CHR18_JGVV1_1066_T01	6.92329	8.69279	7.08667	-1.7695	-0.163376	-1.60613	2.25805e-07	0.345226	6.3015e-07	8.44596e-05	0.999979	0.000114653	VIT_18s0001g14260	17.6.3	hormone metabolism.gibberelin.induced-regulated-responsive-activated	similar to UP|O65313_9ROSI (O65313) Cold-regulated LTCOR12, partial (89%)
CHR18_JGVV1_1067_T01	8.12261	9.7531	8.32365	-1.63049	-0.201041	-1.42945	1.52992e-07	0.198812	6.1971e-07	7.1299e-05	0.999979	0.000114653	VIT_18s0001g14270	17.6.3	hormone metabolism.gibberelin.induced-regulated-responsive-activated	similar to UP|O65313_9ROSI (O65313) Cold-regulated LTCOR12, partial (89%)
CHR1_JGVV26_193_T01	6.80833	8.14143	6.62677	-1.3331	0.181565	-1.51467	0.000338034	0.50979	0.000113937	0.00219722	0.999979	0.00123008	VIT_01s0026g00620	17.6.3	hormone metabolism.gibberelin.induced-regulated-responsive-activated	weakly similar to UP|O24040_9ROSI (O24040) LTCOR11, partial (61%)
CHR14_JGVV108_70_T01	14.0756	12.8373	14.0408	1.23833	0.0347989	1.20353	0.00020683	0.884265	0.000263017	0.00162716	0.999979	0.00203986	VIT_14s0108g00740	17.6.3	hormone metabolism.gibberelin.induced-regulated-responsive-activated	similar to UP|Q49RB3_9ROSI (Q49RB3) Gip1-like protein, complete
CHR19_JGVV15_168_T01	7.45707	6.1917	7.60183	1.26536	-0.144762	1.41013	6.92427e-05	0.505978	2.54409e-05	0.000905263	0.999979	0.000566507	VIT_19s0015g01930	17.6.3	hormone metabolism.gibberelin.induced-regulated-responsive-activated	similar to GB|AAY28970.1|63054405|DQ006269 GIA/RGA-like gibberellin response modulator {Gossypium hirsutum} (exp=-1; wgp=0; cg=0), partial (55%)
CHR8_JGVV7_297_T01	10.6026	8.987	10.4541	1.61564	0.148496	1.46714	3.35352e-05	0.562188	8.10525e-05	0.000623046	0.999979	0.00101656	VIT_08s0007g05860	17.6.3	hormone metabolism.gibberelin.induced-regulated-responsive-activated	similar to UP|Q2HRH3_MEDTR (Q2HRH3) Gibberellin regulated protein, partial (64%)
CHR2_JGVV25_361_T01	11.5107	9.88983	11.7471	1.62087	-0.236387	1.85726	0.0127431	0.676209	0.00580823	0.0315683	0.999979	0.0173064	VIT_02s0025g04000	17.6.2	hormone metabolism.gibberelin.signal transduction	UP|GAI1_VITVI (Q8S4W7) DELLA protein GAI1 (Gibberellic acid-insensitive mutant protein 1) (VvGAI1), complete
CHR19_JGVV140_8_T01	11.7409	13.1222	11.8924	-1.38132	-0.151485	-1.22983	4.44568e-05	0.503366	0.000126341	0.000715498	0.999979	0.00131314	VIT_19s0140g00120	17.6.1.13	hormone metabolism.gibberelin.synthesis-degradation.GA2 oxidase	similar to UP|O04162_9ROSI (O04162) Dioxygenase, partial (39%)
CHR19_JGVV140_9_T01	10.4636	11.6603	10.6352	-1.19674	-0.171569	-1.02517	8.85718e-05	0.419577	0.000334252	0.00102849	0.999979	0.00235555	VIT_19s0140g00140	17.6.1.13	hormone metabolism.gibberelin.synthesis-degradation.GA2 oxidase	similar to UP|Q53B81_NEROL (Q53B81) GA 2-oxidase 2, partial (52%)
CHR18_JGVV1_93_T01	9.27923	7.51011	9.19551	1.76912	0.0837194	1.6854	0.00124033	0.844899	0.00176343	0.00529215	0.999979	0.00714471	VIT_18s0001g01390	17.6.1.11	hormone metabolism.gibberelin.synthesis-degradation.GA20 oxidase	similar to UP|O80417_TOBAC (O80417) Ntc12 protein, partial (72%)
CHR3_JGVV63_171_T01	5.80764	4.91764	6.03413	0.89	-0.226497	1.1165	0.00410903	0.383842	0.000827951	0.0128852	0.999979	0.00422395	VIT_03s0063g01840	17.7.1.3	hormone metabolism.jasmonate.synthesis-degradation.allene oxidase synthase	similar to UP|Q84V85_CITSI (Q84V85) Allene oxide synthase, partial (26%)
CHR1_JGVV11_72_T01	10.818	12.842	10.9164	-2.02397	-0.0984185	-1.92555	5.84986e-06	0.712065	9.56615e-06	0.000275513	0.999979	0.000349407	VIT_01s0011g05930	17.8.1	hormone metabolism.salicylic acid.synthesis-degradation	weakly similar to UP|Q9XI57_ARATH (Q9XI57) F9L1.6, partial (29%)
CHR1_JGVV11_75_T01	9.83624	11.4506	10.1997	-1.61437	-0.363471	-1.2509	0.000321913	0.28085	0.00224417	0.00212261	0.999979	0.00849403	VIT_01s0011g05900	17.8.1	hormone metabolism.salicylic acid.synthesis-degradation	weakly similar to UP|Q9XI57_ARATH (Q9XI57) F9L1.6, partial (29%)
CHR4_JGVV23_159_T01	7.18779	8.61916	7.22056	-1.43137	-0.0327667	-1.3986	0.00677555	0.9414	0.00777525	0.0189989	0.999979	0.0216358	VIT_04s0023g02210	17.8.1	hormone metabolism.salicylic acid.synthesis-degradation	similar to UP|Q9SPV4_CLABR (Q9SPV4) S-adenosyl-L-methionine:salicylic acid carboxyl methyltransferase, partial (76%)
CHR1_JGVV11_76_T01	5.88867	7.12738	6.18589	-1.23871	-0.297227	-0.941485	0.00254618	0.377791	0.0135402	0.00895894	0.999979	0.0337379	VIT_01s0011g05890	17.8.1	hormone metabolism.salicylic acid.synthesis-degradation	weakly similar to UP|Q9XI57_ARATH (Q9XI57) F9L1.6, partial (29%)
CHR4_JGVV23_160_T01	5.99675	7.20772	6.16325	-1.21097	-0.166499	-1.04447	4.41706e-05	0.403758	0.000165434	0.000713222	0.999979	0.00154824	VIT_04s0023g02200	17.8.1	hormone metabolism.salicylic acid.synthesis-degradation	similar to UP|Q9SPV4_CLABR (Q9SPV4) S-adenosyl-L-methionine:salicylic acid carboxyl methyltransferase, partial (76%)
CHR1_JGVV11_73_T01	8.02234	9.18836	8.35968	-1.16602	-0.337343	-0.828681	0.000352221	0.176901	0.00430049	0.00225814	0.999979	0.0137367	VIT_01s0011g05920	17.8.1	hormone metabolism.salicylic acid.synthesis-degradation	weakly similar to UP|Q9XI57_ARATH (Q9XI57) F9L1.6, partial (29%)
