# Supplementary material for: Grafting with rootstocks induces extensive transcriptional re-programming in the shoot apical meristem of grapevine
Source: BMC Plant Biol. 2013 Oct 2;13:147. doi: 10.1186/1471-2229-13-147 (PMC3852942; doi:10.1186/1471-2229-13-147)
Supplement: Additional file 8 — Genes associated with receptor kinases differentially expressed (log fold change of 1, p value <0.05 adjusted with Benjamini-Hochberg) in the shoot apex of Cabernet Sauvignon (CS) hetero- (CS/Riparia Gloire de Montpellier (RG) or CS/1103 Paulsen (1103P)) compared to auto-grafts (CS/CS). [file 1471-2229-13-147-S8.xlsx]

## Sheet: Feuil1
	Normalised mean expression values (Log2)			Gene expression comparisons (Log2)			p values			Adjusted p values (Benjamini-Hochberg)				Mapman functional categories (BINs) and gene descriptions
Probe identifier	P1103	CS	RGM	P1103 - CS	P1103 - RGM	RGM - CS	P1103 - CS	P1103 - RGM	RGM - CS	P1103 - CS adjusted p value	P1103 - RGM adjusted p value	RGM - CS adjusted p value	Gene identifier	BINCODE	NAME	DESCRIPTION
CHR6_JGVV4_53_T01	8.74987	11.3296	8.75626	-2.57975	-0.00638822	-2.57336	7.91826e-07	0.981704	8.12599e-07	0.000131758	0.999979	0.000125076	VIT_06s0004g07920	30.6	signalling.MAP kinases	similar to UP|Q6EIX6_TOBAC (Q6EIX6) Mitogen-activated protein kinase (Serine/thronine protein kinase), partial (29%)
CHR7_JGVV185_11_T01	10.5851	11.756	10.7545	-1.17093	-0.16941	-1.00152	6.68628e-05	0.40121	0.000261105	0.00088439	0.999979	0.00203267	VIT_07s0185g00130	30.6	signalling.MAP kinases	weakly similar to UP|Q3V655_SOLTU (Q3V655) MAP kinase phosphatase 1, partial (16%)
CHR6_JGVV4_455_T01	9.32622	10.4325	9.25231	-1.10627	0.0739156	-1.18018	5.42438e-08	0.432863	2.67112e-08	4.15716e-05	0.999979	3.41509e-05	VIT_06s0004g03540	30.6	signalling.MAP kinases
CHR4_JGVV44_69_T01	11.7142	12.7519	11.7907	-1.0377	-0.076481	-0.961216	5.52063e-06	0.575161	1.17285e-05	0.000269437	0.999979	0.000383066	VIT_04s0044g01290	30.6	signalling.MAP kinases	similar to UP|Q6RFY3_LYCES (Q6RFY3) MAP3Ka, partial (28%)
CHR14_JGVV83_99_T01	8.44274	7.71448	8.74749	0.728253	-0.30475	1.033	0.000464027	0.068156	2.12976e-05	0.00270281	0.999979	0.000519029	VIT_14s0083g01130	30.6	signalling.MAP kinases
CHR3_JGVV63_18_T01	10.6672	9.36569	10.5513	1.30154	0.115929	1.18561	6.62944e-06	0.507261	1.64745e-05	0.000287259	0.999979	0.000452841	VIT_03s0063g00200	30.6	signalling.MAP kinases
CHR15_JGVV21_128_T01	11.3537	9.32815	11.2972	2.02556	0.0565265	1.96903	0.00115148	0.907183	0.00141836	0.00503477	0.999979	0.0061088	VIT_15s0021g01380	30.6	signalling.MAP kinases	homologue to UP|MAPK_PEA (Q06060) Mitogen-activated protein kinase homolog D5 , partial (65%)
CHR7_JGVV31_48_T01	13.121	12.1151	13.0046	1.00587	0.116393	0.889478	3.81215e-05	0.473454	0.000115939	0.000660676	0.999979	0.00124201	VIT_07s0031g00540	30.8	signalling.misc	similar to RF|NP_201508.1|15240191|NM_126107 RALFL34 (RALF-LIKE 34) {Arabidopsis thaliana} (exp=-1; wgp=0; cg=0), partial (50%)
CHR8_JGVV7_356_T01	8.08351	6.47229	8.14262	1.61123	-0.0591112	1.67034	0.000172858	0.846176	0.000126478	0.00147306	0.999979	0.0013141	VIT_08s0007g05240	30.4.1	signalling.phosphinositides.phosphatidylinositol-4-phosphate 5-kinase
CHR7_JGVV129_91_T01	7.54164	9.05495	7.71468	-1.51331	-0.173041	-1.34027	3.15705e-05	0.469844	9.56504e-05	0.000606552	0.999979	0.00111538	VIT_07s0129g00940	30.2.16	signalling.receptor kinases.Catharanthus roseus-like RLK1	similar to RF|NP_179901.1|15227790|NM_127884 kinase {Arabidopsis thaliana} (exp=-1; wgp=0; cg=0), partial (4%)
CHR17_JGVV0_144_T01	7.76298	9.2224	7.86135	-1.45942	-0.0983691	-1.36105	1.17176e-06	0.550896	2.40029e-06	0.000159689	0.999979	0.000193787	VIT_17s0000g08770	30.2.17	signalling.receptor kinases.DUF 26
CHRUN_JGVV366_1_T01	10.2019	11.4024	10.1946	-1.20051	0.00724748	-1.20775	0.000106427	0.973054	0.000100908	0.00113401	0.999979	0.00115081	VIT_00s0366g00020	30.2.17	signalling.receptor kinases.DUF 26	similar to GP|13506747|gb|AAK28316.1 receptor-like protein kinase 5 {Arabidopsis thaliana}, partial (20%)
CHR3_JGVV17_95_T01	8.53003	9.58633	8.39094	-1.0563	0.13909	-1.19539	9.39471e-05	0.460381	3.0326e-05	0.00106513	0.999979	0.000617575	VIT_03s0017g01550	30.2.17	signalling.receptor kinases.DUF 26	similar to GP|13506747|gb|AAK28316.1 receptor-like protein kinase 5 {Arabidopsis thaliana}, partial (20%)
CHR10_JGVV92_56_T01	10.4726	11.4105	10.331	-0.937935	0.141542	-1.07948	5.86475e-06	0.263978	1.41108e-06	0.000275513	0.999979	0.000153562	VIT_10s0092g00710	30.2.17	signalling.receptor kinases.DUF 26	similar to UP|RIPK3_MOUSE (Q9QZL0) Receptor-interacting serine/threonine-protein kinase 3 (RIP-like protein kinase 3) (Receptor-interacting protein 3) (RIP-3) (mRIP3) , partial (6%)
CHR12_JGVV28_263_T01	10.3837	8.94376	10.4044	1.43991	-0.0206974	1.46061	0.000444504	0.945856	0.000396003	0.00262326	0.999979	0.00262306	VIT_12s0028g01230	30.2.17	signalling.receptor kinases.DUF 26	weakly similar to UP|Q850I4_VITVI (Q850I4) Gag-pol polyprotein (Fragment), partial (69%)
CHR3_JGVV88_40_T01	7.58758	9.09127	7.62885	-1.5037	-0.0412713	-1.46242	2.50778e-05	0.857371	3.25774e-05	0.000528613	0.999979	0.00063966	VIT_03s0088g00820	30.2.19	signalling.receptor kinases.legume-lectin
CHR19_JGVV15_58_T01	9.89782	8.31643	10.1238	1.5814	-0.225985	1.80738	0.00221766	0.588022	0.000835304	0.00808609	0.999979	0.00424826	VIT_19s0015g00620	30.2.19	signalling.receptor kinases.legume-lectin	similar to UP|Q9FHG4_ARATH (Q9FHG4) Serine/threonine-specific kinase like protein, partial (7%)
CHR6_JGVV4_28_T01	13.0619	12.0352	13.0876	1.02669	-0.0257053	1.0524	0.000177432	0.894944	0.000143326	0.00149436	0.999979	0.00141204	VIT_06s0004g08210	30.2.3	signalling.receptor kinases.leucine rich repeat III	similar to GB|BAA96921.1|8777331|AB019228 receptor-like protein kinase {Arabidopsis thaliana} (exp=0; wgp=1; cg=0), partial (35%)
CHR10_JGVV3_433_T01	12.6443	11.6094	12.7184	1.0349	-0.074103	1.109	1.52097e-05	0.62286	7.75172e-06	0.000411281	0.999979	0.000326178	VIT_10s0003g05030	30.2.3	signalling.receptor kinases.leucine rich repeat III
CHR7_JGVV129_104_T01	12.641	11.5957	12.6277	1.04526	0.0132624	1.032	4.10216e-05	0.937135	4.61546e-05	0.000684828	0.999979	0.000761486	VIT_07s0129g01070	30.2.3	signalling.receptor kinases.leucine rich repeat III	similar to RF|NP_178230.1|15226197|NM_126182 ATP binding {Arabidopsis thaliana} (exp=-1; wgp=0; cg=0), partial (32%)
CHR6_JGVV9_185_T01	12.12	10.9942	12.1366	1.12584	-0.0165541	1.14239	0.000248214	0.940562	0.000219472	0.00181515	0.999979	0.00182733	VIT_06s0009g01640	30.2.3	signalling.receptor kinases.leucine rich repeat III	similar to UP|Q9LEA2_ARATH (Q9LEA2) Receptor protein kinase-like (Fragment), partial (66%)
CHR1_JGVV11_274_T01	13.112	11.9136	13.0804	1.19839	0.0315986	1.16679	4.60909e-05	0.871482	5.88684e-05	0.000730505	0.999979	0.000866285	VIT_01s0011g03860	30.2.3	signalling.receptor kinases.leucine rich repeat III	similar to RF|NP_177007.1|15221403|NM_105511 ATP binding {Arabidopsis thaliana} (exp=-1; wgp=0; cg=0), partial (36%)
CHR8_JGVV7_114_T01	13.5728	12.3336	13.5905	1.23919	-0.017672	1.25686	2.42127e-05	0.925286	2.11681e-05	0.000521203	0.999979	0.000517796	VIT_08s0007g07820	30.2.3	signalling.receptor kinases.leucine rich repeat III	similar to GB|AAR23703.1|38564248|BT010733 At3g57830 {Arabidopsis thaliana} (exp=-1; wgp=0; cg=0), partial (37%)
CHR8_JGVV58_87_T01	11.7554	10.2095	12.0805	1.54591	-0.325059	1.87097	0.0170469	0.570167	0.00583473	0.0399539	0.999979	0.0173579	VIT_08s0058g00540	30.2.3	signalling.receptor kinases.leucine rich repeat III
CHR13_JGVV67_121_T01	10.9283	9.06936	11.2156	1.8589	-0.28737	2.14627	0.00588385	0.613353	0.00230088	0.0170436	0.999979	0.00865582	VIT_13s0067g02030	30.2.3	signalling.receptor kinases.leucine rich repeat III
CHR16_JGVV22_79_T01	13.0893	10.9314	13.0808	2.15783	0.00842806	2.1494	2.42354e-05	0.979508	2.51492e-05	0.000521203	0.999979	0.000564092	VIT_16s0022g01620	30.2.4	signalling.receptor kinases.leucine rich repeat IV
CHR5_JGVV20_153_T01	7.32546	6.47679	7.67346	0.848667	-0.347999	1.19667	0.00259208	0.144785	0.000182303	0.00908472	0.999979	0.00164686	VIT_05s0020g01680	30.2.5	signalling.receptor kinases.leucine rich repeat V
CHR8_JGVV7_263_T01	9.34057	8.02304	9.29841	1.31752	0.0421595	1.27536	1.56196e-06	0.781716	2.18019e-06	0.000172218	0.999979	0.000185025	VIT_08s0007g06250	30.2.5	signalling.receptor kinases.leucine rich repeat V
CHR18_JGVV1_1003_T01	12.1824	9.88719	12.1943	2.29524	-0.0118268	2.30707	1.99137e-06	0.965186	1.88926e-06	0.000185624	0.999979	0.000175207	VIT_18s0001g13590	30.2.7	signalling.receptor kinases.leucine rich repeat VII	similar to RF|NP_195341.2|30690596|NM_119785 ATP binding {Arabidopsis thaliana} (exp=-1; wgp=0; cg=0), partial (10%)
CHR10_JGVV3_174_T01	8.69062	9.92688	8.85821	-1.23626	-0.167585	-1.06868	1.31341e-05	0.351245	5.18696e-05	0.000382251	0.999979	0.000811281	VIT_10s0003g01920	30.2.8.2	signalling.receptor kinases.leucine rich repeat VIII.2	weakly similar to UP|Q6EQG8_ORYSA (Q6EQG8) Leucine-rich repeat family protein /protein kinase family protein-like, partial (16%)
CHR4_JGVV8_32_T01	7.86443	9.04812	7.97023	-1.1837	-0.105805	-1.07789	0.000203711	0.644176	0.000442581	0.00161806	0.999979	0.00282857	VIT_04s0008g00420	30.2.11	signalling.receptor kinases.leucine rich repeat XI
CHR4_JGVV8_33_T01	5.77453	6.86713	5.9112	-1.0926	-0.13667	-0.955934	0.00495461	0.673716	0.0109278	0.0148908	0.999979	0.0283549	VIT_04s0008g00430	30.2.11	signalling.receptor kinases.leucine rich repeat XI
CHR16_JGVV50_111_T01	7.70145	8.98824	7.89556	-1.28679	-0.194104	-1.09269	0.000148539	0.423154	0.00057639	0.00135762	0.999979	0.00334279	VIT_16s0050g01550	30.2.12	signalling.receptor kinases.leucine rich repeat XII	weakly similar to UP|Q9ZTK0_LYCES (Q9ZTK0) Hcr2-0A, partial (22%)
CHR9_JGVV70_35_T01	6.93253	5.45471	7.14203	1.47781	-0.209509	1.68732	2.72352e-06	0.257728	6.93244e-07	0.000207164	0.999979	0.000118409	VIT_09s0070g00390	30.2.12	signalling.receptor kinases.leucine rich repeat XII	weakly similar to UP|Q9ZTK0_LYCES (Q9ZTK0) Hcr2-0A, partial (22%)
CHR12_JGVV142_28_T01	11.3684	9.35243	11.3332	2.01599	0.035183	1.9808	2.82287e-05	0.91011	3.32941e-05	0.000570847	0.999979	0.000647241	VIT_12s0142g00620	30.2.12	signalling.receptor kinases.leucine rich repeat XII	weakly similar to UP|Q9ZTK0_LYCES (Q9ZTK0) Hcr2-0A, partial (22%)
CHR10_JGVV42_50_T01	6.52472	8.43809	6.63007	-1.91337	-0.105352	-1.80802	7.6411e-06	0.684348	1.3289e-05	0.000303477	0.999979	0.000403121	VIT_10s0042g00700	30.2.99	signalling.receptor kinases.misc	similar to UP|Q75WU3_POPNI (Q75WU3) Leucine-rich repeat receptor-like protein kinase 1, partial (28%)
CHR18_JGVV89_28_T01	4.70264	6.59769	4.74535	-1.89505	-0.0427129	-1.85234	3.91244e-06	0.858322	4.91703e-06	0.000232271	0.999979	0.000264583	VIT_18s0089g01140	30.2.99	signalling.receptor kinases.misc	similar to RF|NP_195827.1|15241674|NM_120285 kinase {Arabidopsis thaliana} (exp=-1; wgp=0; cg=0), partial (39%)
CHR12_JGVV35_20_T01	9.55513	11.389	9.50577	-1.83384	0.0493556	-1.8832	7.07413e-07	0.801353	5.35264e-07	0.000128152	0.999979	0.000106599	VIT_12s0035g02090	30.2.99	signalling.receptor kinases.misc
CHR2_JGVV87_26_T01	7.0967	8.91404	6.97445	-1.81733	0.122253	-1.93959	6.21791e-05	0.69043	3.41433e-05	0.000855766	0.999979	0.00065428	VIT_02s0087g00720	30.2.99	signalling.receptor kinases.misc	similar to UP|Q9MA13_ARATH (Q9MA13) F20B17.5, partial (23%)
CHR16_JGVV50_99_T01	8.91116	10.6547	8.74657	-1.74352	0.164592	-1.90812	4.45047e-07	0.364518	1.7025e-07	0.000116001	0.999979	6.70764e-05	VIT_16s0050g01690	30.2.99	signalling.receptor kinases.misc	similar to GB|AAC53334.1|2367671|AF016583 Chk1 {Mus musculus} (exp=-1; wgp=0; cg=0), partial (6%)
CHR10_JGVV42_44_T01	5.13626	6.7873	5.17944	-1.65104	-0.0431801	-1.60786	0.000590026	0.905096	0.000725881	0.00316534	0.999979	0.00388007	VIT_10s0042g00600	30.2.99	signalling.receptor kinases.misc	similar to UP|Q75WU3_POPNI (Q75WU3) Leucine-rich repeat receptor-like protein kinase 1, partial (28%)
CHR14_JGVV108_33_T01	8.68983	10.3086	8.59726	-1.6188	0.0925704	-1.71137	1.15129e-06	0.611479	6.44648e-07	0.000159689	0.999979	0.000114653	VIT_14s0108g00340	30.2.99	signalling.receptor kinases.misc	similar to UP|Q75WU3_POPNI (Q75WU3) Leucine-rich repeat receptor-like protein kinase 1, partial (28%)
CHR3_JGVV132_27_T01	7.08031	8.67153	7.05699	-1.59123	0.0233153	-1.61454	6.20832e-05	0.930628	5.4378e-05	0.000855244	0.999979	0.000827336	VIT_03s0132g00340	30.2.99	signalling.receptor kinases.misc	similar to RF|NP_195827.1|15241674|NM_120285 kinase {Arabidopsis thaliana} (exp=-1; wgp=0; cg=0), partial (39%)
CHR7_JGVV129_93_T01	9.4976	11.0096	9.54707	-1.51197	-0.0494704	-1.4625	4.37872e-06	0.797907	6.10237e-06	0.000240997	0.999979	0.000289437	VIT_07s0129g00960	30.2.99	signalling.receptor kinases.misc	similar to UP|Q9LK35_ARATH (Q9LK35) Receptor-protein kinase-like protein, partial (30%)
CHR10_JGVV42_43_T01	5.62992	7.14136	5.5466	-1.51144	0.08332	-1.59476	0.000696982	0.805863	0.000455842	0.00353747	0.999979	0.00287937	VIT_10s0042g00590	30.2.99	signalling.receptor kinases.misc	similar to UP|Q75WU3_POPNI (Q75WU3) Leucine-rich repeat receptor-like protein kinase 1, partial (12%)
CHR14_JGVV108_27_T01	6.08697	7.57206	6.2177	-1.48509	-0.13073	-1.35436	0.000185458	0.645581	0.000400011	0.00153315	0.999979	0.00264132	VIT_14s0108g00280	30.2.99	signalling.receptor kinases.misc	similar to UP|Q75WU3_POPNI (Q75WU3) Leucine-rich repeat receptor-like protein kinase 1, partial (28%)
CHRUN_JGVV772_1_T01	8.47226	9.78709	8.46849	-1.31483	0.00376402	-1.31859	1.41614e-06	0.980001	1.37497e-06	0.000167818	0.999979	0.000153317	VIT_00s0772g00010	30.2.99	signalling.receptor kinases.misc	similar to UP|Q9FKG5_ARATH (Q9FKG5) Similarity to receptor-like protein kinase, partial (8%)
CHR12_JGVV28_226_T01	7.95614	9.20318	8.05252	-1.24704	-0.0963866	-1.15065	8.04268e-05	0.656786	0.000163178	0.000982038	0.999979	0.00153608	VIT_12s0028g01650	30.2.99	signalling.receptor kinases.misc	weakly similar to UP|RIPK2_MOUSE (P58801) Receptor-interacting serine/threonine-protein kinase 2 , partial (5%)
CHR7_JGVV104_90_T01	6.13405	7.3783	6.15904	-1.24425	-0.024983	-1.21926	0.0148784	0.955293	0.0165285	0.0357549	0.999979	0.0396205	VIT_07s0104g00850	30.2.99	signalling.receptor kinases.misc	similar to UP|Q9LSM2_ARATH (Q9LSM2) Similarity to lectin-like protein kinase, partial (42%)
CHR3_JGVV88_10_T01	9.24669	10.428	9.15318	-1.18129	0.0935156	-1.27481	3.09157e-06	0.524456	1.41903e-06	0.000214426	0.999979	0.000153562	VIT_03s0088g01180	30.2.99	signalling.receptor kinases.misc	similar to UP|Q56X19_ARATH (Q56X19) Leucine-rich repeat receptor-like kinase At1g09970, partial (55%)
CHR4_JGVV8_23_T01	8.80603	9.97105	8.82689	-1.16502	-0.0208605	-1.14416	0.000255142	0.927892	0.000296637	0.00184197	0.999979	0.00219462	VIT_04s0008g00320	30.2.99	signalling.receptor kinases.misc
CHR18_JGVV1_628_T01	7.78979	8.94352	7.79364	-1.15373	-0.00384205	-1.14988	4.08222e-05	0.983474	4.21018e-05	0.00068227	0.999979	0.000724383	VIT_18s0001g09550	30.2.99	signalling.receptor kinases.misc	weakly similar to UP|Q9SN81_ARATH (Q9SN81) Receptor-kinase like protein, partial (13%)
CHR1_JGVV11_263_T01	10.1966	11.3471	10.2866	-1.15052	-0.089982	-1.06054	1.28491e-05	0.585102	2.79729e-05	0.000378541	0.999979	0.000595252	VIT_01s0011g03980	30.2.99	signalling.receptor kinases.misc	similar to RF|NP_195827.1|15241674|NM_120285 kinase {Arabidopsis thaliana} (exp=-1; wgp=0; cg=0), partial (39%)
CHR10_GSVIVT00021685001_T01	7.70873	8.85687	7.887	-1.14813	-0.178265	-0.969867	0.000183658	0.421232	0.000728104	0.00152484	0.999979	0.00388774	VIT_10s0003g05150	30.2.99	signalling.receptor kinases.misc	similar to RF|NP_195827.1|15241674|NM_120285 kinase {Arabidopsis thaliana} (exp=-1; wgp=0; cg=0), partial (39%)
CHR16_JGVV50_76_T01	6.73304	7.86192	6.65043	-1.12888	0.0826038	-1.21149	0.0168694	0.842071	0.0116024	0.0396368	0.999979	0.0297449	VIT_16s0050g01960	30.2.99	signalling.receptor kinases.misc	similar to UP|Q9M574_ORYSA (Q9M574) Receptor-like protein kinase, partial (25%)
CHR16_JGVV50_98_T01	8.29811	9.42263	8.2047	-1.12452	0.0934078	-1.21793	3.98054e-05	0.606518	1.87769e-05	0.000673659	0.999979	0.000486274	VIT_16s0050g01700	30.2.99	signalling.receptor kinases.misc	weakly similar to UP|Q9FF29_ARATH (Q9FF29) Receptor serine/threonine kinase, partial (35%)
CHRUN_JGVV1467_1_T01	7.07825	8.16584	7.2438	-1.08759	-0.165546	-0.922044	0.000164825	0.424503	0.00064174	0.00143543	0.999979	0.00357653	VIT_00s1467g00010	30.2.99	signalling.receptor kinases.misc	weakly similar to UP|Q9FF29_ARATH (Q9FF29) Receptor serine/threonine kinase, partial (35%)
CHR17_GSVIVT00008439001_T01	6.4886	7.51019	6.42943	-1.0216	0.0591697	-1.08077	0.00202895	0.823091	0.00135474	0.00757115	0.999979	0.00591304	VIT_17s0000g02340	30.2.99	signalling.receptor kinases.misc	similar to UP|Q75WU3_POPNI (Q75WU3) Leucine-rich repeat receptor-like protein kinase 1, partial (28%)
CHR12_JGVV34_33_T01	10.9179	11.924	11.0051	-1.00615	-0.0871633	-0.918984	6.96239e-05	0.613251	0.00015513	0.000905263	0.999979	0.00148925	VIT_12s0034g02220	30.2.99	signalling.receptor kinases.misc	similar to UP|O04086_ARATH (O04086) Ser/Thr protein kinase isolog; 46094-44217, partial (37%)
CHR6_JGVV4_172_T01	8.7589	7.7834	8.80802	0.975491	-0.0491226	1.02461	0.000415488	0.810617	0.000277451	0.00251037	0.999979	0.00210269	VIT_06s0004g06680	30.2.99	signalling.receptor kinases.misc	similar to UP|Q9LY50_ARATH (Q9LY50) Receptor kinase-like protein, partial (46%)
CHR5_JGVV20_154_T01	7.20683	6.17084	7.1748	1.03599	0.0320252	1.00397	0.0186352	0.934176	0.0217493	0.0428956	0.999979	0.0495276	VIT_05s0020g01690	30.2.99	signalling.receptor kinases.misc	similar to UP|Q9MA13_ARATH (Q9MA13) F20B17.5, partial (23%)
CHR17_JGVV0_426_T01	13.0487	11.995	13.054	1.05365	-0.00529978	1.05895	1.14159e-05	0.971461	1.08715e-05	0.000358609	0.999979	0.000372666	VIT_17s0000g05570	30.2.99	signalling.receptor kinases.misc	similar to RF|NP_174427.3|42562442|NM_102881 ATP binding {Arabidopsis thaliana} (exp=-1; wgp=0; cg=0), partial (51%)
CHR7_JGVV5_573_T01	10.5454	9.43459	10.6354	1.11078	-0.0900416	1.20083	0.0016515	0.747662	0.000928784	0.00648963	0.999979	0.00457678	VIT_07s0005g06500	30.2.99	signalling.receptor kinases.misc	similar to UP|Q9MA13_ARATH (Q9MA13) F20B17.5, partial (23%)
CHR3_JGVV63_19_T01	12.424	11.2676	12.3665	1.15648	0.0575671	1.09891	7.08809e-07	0.642872	1.20627e-06	0.000128152	0.999979	0.000143149	VIT_03s0063g00210	30.2.99	signalling.receptor kinases.misc	similar to UP|Q9MA13_ARATH (Q9MA13) F20B17.5, partial (23%)
CHR5_JGVV51_42_T01	8.00345	6.69706	8.03203	1.30639	-0.0285809	1.33497	6.24341e-05	0.896666	5.12493e-05	0.000857677	0.999979	0.000806372	VIT_05s0051g00540	30.2.99	signalling.receptor kinases.misc	similar to UP|Q6J332_PYRPY (Q6J332) Leucine-rich repeat receptor-like protein kinase, partial (31%)
CHR7_JGVV5_492_T01	7.64328	5.69361	7.80402	1.94968	-0.160739	2.11041	2.2929e-05	0.587934	1.06996e-05	0.000507595	0.999979	0.000370934	VIT_07s0005g05420	30.2.99	signalling.receptor kinases.misc	similar to UP|Q6J332_PYRPY (Q6J332) Leucine-rich repeat receptor-like protein kinase, partial (31%)
CHR7_JGVV5_160_T01	7.69454	5.6206	7.73405	2.07394	-0.0395093	2.11345	4.06812e-05	0.905667	3.41354e-05	0.000680758	0.999979	0.00065428	VIT_07s0005g01640	30.2.99	signalling.receptor kinases.misc	similar to UP|Q8VZH5_CAPAN (Q8VZH5) Receptor protein kinase-like protein, partial (32%)
CHRUN_JGVV532_6_T01	8.47568	9.93803	8.65094	-1.46234	-0.175255	-1.28709	2.96259e-06	0.33873	1.0552e-05	0.000212288	0.999979	0.000366826	VIT_00s0532g00070	30.2.24	signalling.receptor kinases.S-locus glycoprotein like	similar to UP|Q9ZT07_ARATH (Q9ZT07) Receptor-like protein kinase, partial (19%)
CHRUN_JGVV2770_1_T01	8.22795	9.67674	8.23607	-1.44879	-0.00811884	-1.44067	5.65536e-05	0.973163	5.95245e-05	0.000814378	0.999979	0.000869721	VIT_00s2770g00010	30.2.24	signalling.receptor kinases.S-locus glycoprotein like	weakly similar to UP|O49974_MAIZE (O49974) KI domain interacting kinase 1, partial (21%)
CHR19_JGVV14_373_T01	6.03443	7.24917	6.02115	-1.21474	0.0132826	-1.22802	0.00256151	0.967411	0.0023771	0.00899466	0.999979	0.00884758	VIT_19s0014g04210	30.2.24	signalling.receptor kinases.S-locus glycoprotein like	similar to UP|Q9ZT07_ARATH (Q9ZT07) Receptor-like protein kinase, partial (19%)
CHR19_JGVV14_369_T01	6.02219	7.22559	5.98022	-1.2034	0.0419728	-1.24537	9.01092e-06	0.799644	6.42601e-06	0.000320029	0.999979	0.000298088	VIT_19s0014g04170	30.2.24	signalling.receptor kinases.S-locus glycoprotein like	weakly similar to UP|Q40100_IPOTF (Q40100) Secreted glycoprotein 3, partial (55%)
CHRUN_JGVV540_2_T01	10.0559	11.258	10.0638	-1.20201	-0.00788826	-1.19412	3.57779e-05	0.966975	3.80372e-05	0.000641945	0.999979	0.000687238	VIT_00s0540g00020	30.2.24	signalling.receptor kinases.S-locus glycoprotein like	similar to UP|Q9ZT07_ARATH (Q9ZT07) Receptor-like protein kinase, partial (19%)
CHR19_JGVV15_195_T01	5.84378	6.96004	5.94056	-1.11626	-0.0967755	-1.01948	6.88924e-07	0.422498	1.76488e-06	0.000128152	0.999979	0.00016653	VIT_19s0015g02420	30.2.24	signalling.receptor kinases.S-locus glycoprotein like	similar to UP|O81906_ARATH (O81906) Serine/threonine kinase-like protein, partial (20%)
CHRUN_JGVV547_1_T01	5.21136	6.28997	5.42559	-1.07861	-0.21423	-0.86438	1.4744e-05	0.18583	0.000114042	0.000406789	0.999979	0.00123031	VIT_00s0547g00010	30.2.24	signalling.receptor kinases.S-locus glycoprotein like	similar to UP|Q9ZT07_ARATH (Q9ZT07) Receptor-like protein kinase, partial (14%)
CHRUN_JGVV286_4_T01	9.99722	10.9159	9.87233	-0.918688	0.124893	-1.04358	0.000124618	0.460422	3.94658e-05	0.00123994	0.999979	0.00070154	VIT_00s0286g00040	30.2.24	signalling.receptor kinases.S-locus glycoprotein like	weakly similar to UP|Q40100_IPOTF (Q40100) Secreted glycoprotein 3, partial (55%)
CHRUN_JGVV286_1_T01	7.68963	8.54206	7.50486	-0.852437	0.18477	-1.03721	3.9971e-06	0.106042	5.29597e-07	0.000234715	0.999979	0.000106599	VIT_00s0286g00010	30.2.24	signalling.receptor kinases.S-locus glycoprotein like
CHRUN_JGVV286_5_T01	9.21899	10.0576	8.97992	-0.838642	0.239075	-1.07772	0.00240301	0.294137	0.000361609	0.00859123	0.999979	0.00247056	VIT_00s0286g00050	30.2.24	signalling.receptor kinases.S-locus glycoprotein like	similar to UP|Q9ZT07_ARATH (Q9ZT07) Receptor-like protein kinase, partial (19%)
CHR17_JGVV0_536_T01	5.73108	7.03882	5.77365	-1.30774	-0.0425646	-1.26518	0.000406976	0.87651	0.000530897	0.00247953	0.999979	0.00318465	VIT_17s0000g04380	30.2.25	signalling.receptor kinases.wall associated kinase
CHR10_JGVV3_443_T01	7.39401	8.66092	7.58147	-1.26691	-0.187461	-1.07945	0.000117187	0.419583	0.000451769	0.00119631	0.999979	0.00286404	VIT_10s0003g05170	30.2.25	signalling.receptor kinases.wall associated kinase
CHR17_JGVV0_631_T01	7.60535	8.73914	7.58276	-1.13379	0.0225906	-1.15638	2.41491e-05	0.895748	2.00215e-05	0.000521203	0.999979	0.000504361	VIT_17s0000g03330	30.2.20	signalling.receptor kinases.wheat LRK10 like
CHR13_JGVV84_6_T01	6.36446	8.52472	6.43281	-2.16025	-0.068346	-2.09191	2.52733e-05	0.83605	3.41799e-05	0.00053153	0.999979	0.000654425	VIT_13s0084g00060	20.1.2	stress.biotic.receptors	weakly similar to UP|Q69AB3_HELAN (Q69AB3) CC-NBS-LRR, partial (7%)
CHR11_JGVV118_8_T01	5.34314	6.94812	5.35284	-1.60498	-0.00969839	-1.59528	1.74862e-05	0.967197	1.85309e-05	0.000440494	0.999979	0.000483718	VIT_11s0118g00080	20.1.2	stress.biotic.receptors	similar to PIR|H86208|H86208 protein F22G5.26 [imported] - Arabidopsis thaliana, partial (2%)
CHRUN_JGVV144_15_T01	7.39608	8.66607	7.6602	-1.26999	-0.26412	-1.00587	0.000279066	0.309434	0.00170284	0.00194301	0.999979	0.00696239	VIT_00s0144g00170	20.1.2	stress.biotic.receptors
CHR18_JGVV1_788_T01	11.51	12.7763	11.593	-1.26628	-0.0829997	-1.18328	2.69864e-06	0.592289	5.33908e-06	0.000207164	0.999979	0.000272008	VIT_18s0001g11250	20.1.2	stress.biotic.receptors	weakly similar to GP|8809611|dbj|BAA97162.1 disease resistance protein-like {Arabidopsis thaliana}, partial (27%)
CHR6_PDVV4_672_T01	9.329	10.5603	9.4614	-1.23128	-0.132403	-1.09888	1.59779e-05	0.465359	4.66311e-05	0.000421546	0.999979	0.000765927	VIT_06s0004g01010	20.1.2	stress.biotic.receptors	weakly similar to UP|Q66GI2_ARATH (Q66GI2) At3g13660, partial (53%)
CHR5_JGVV102_79_T01	7.58014	8.75279	8.30861	-1.17264	-0.728462	-0.444178	0.000210545	0.00676253	0.0691163	0.00164457	0.999979	0.128674	VIT_05s0102g00870	20.1.2	stress.biotic.receptors
CHR15_GSVIVT00026865001_T01	9.30532	10.4655	9.43772	-1.16019	-0.132393	-1.02779	2.12347e-06	0.346285	7.17975e-06	0.000189271	0.999979	0.000313429	VIT_15s0046g03210	20.1.2	stress.biotic.receptors
CHR11_JGVV118_9_T01	4.37327	5.53021	4.36601	-1.15694	0.00725959	-1.1642	8.75324e-08	0.943042	8.17918e-08	5.55283e-05	0.999979	5.51298e-05	VIT_11s0118g00090	20.1.2	stress.biotic.receptors	weakly similar to UP|Q9LNV8_ARATH (Q9LNV8) F22G5.27, partial (10%)
CHR16_JGVV50_112_T01	6.6282	7.64673	6.78205	-1.01853	-0.15385	-0.86468	0.00292832	0.582527	0.00819197	0.00996304	0.999979	0.0225455	VIT_16s0050g01530	20.1.2	stress.biotic.receptors	weakly similar to GP|14330716|emb|CAC40826. HcrVf2 protein {Malus floribunda}, partial (16%)
CHR18_JGVV75_36_T01	8.38945	9.40037	8.56226	-1.01093	-0.172818	-0.838108	3.73836e-05	0.294854	0.000198972	0.000655609	0.999979	0.00172822	VIT_18s0075g00480	20.1.2	stress.biotic.receptors	GB|AF365879.1|AAQ15191.1 resistance protein [Vitis vinifera]
CHR19_GSVIVT00020334001_T01	4.95375	5.8744	4.85005	-0.920656	0.103694	-1.02435	4.46773e-06	0.386295	1.50988e-06	0.000242147	0.999979	0.000154402	VIT_19s0027g01230	20.1.2	stress.biotic.receptors	weakly similar to GP|3894385|gb|AAC78592.1| Hcr2-0A {Lycopersicon esculentum}, partial (16%)
CHR12_GSVIVT00030098001_T01	8.00179	8.89063	7.87906	-0.888836	0.122737	-1.01157	1.92048e-06	0.254165	5.00401e-07	0.000181955	0.999979	0.000106392	VIT_12s0057g01130	20.1.2	stress.biotic.receptors
CHR1_JGVV11_543_T01	7.45403	6.53225	7.80176	0.921776	-0.347728	1.2695	0.00018432	0.0663763	9.67636e-06	0.00152813	0.999979	0.000351261	VIT_01s0011g00970	20.1.2	stress.biotic.receptors	similar to UP|Q2CML8_9EURY (Q2CML8) AAA ATPase, central region:ATPase associated with various cellular activities, AAA_3, partial (8%)
CHR14_JGVV171_2_T01	7.71848	6.78812	7.79128	0.930362	-0.0728025	1.00316	0.000102269	0.661418	5.18811e-05	0.00111102	0.999979	0.000811281	VIT_14s0171g00040	20.1.2	stress.biotic.receptors
CHR1_JGVV26_137_T01	8.30425	7.20564	8.42568	1.09861	-0.121426	1.22004	0.000324267	0.589648	0.000133173	0.00213402	0.999979	0.00136102	VIT_01s0026g01200	20.1.2	stress.biotic.receptors	weakly similar to RF|XP_476056.1|50933057|XM_476056 unknow protein {Oryza sativa (japonica cultivar-group)} (exp=-1; wgp=0; cg=0), partial (6%)
CHR13_RANDOM_JGVV123_26_T01	9.91599	8.80201	10.0076	1.11398	-0.091598	1.20558	7.59175e-06	0.545308	3.45046e-06	0.000302366	0.999979	0.000224351	VIT_13s0067g03640	20.1.2	stress.biotic.receptors	weakly similar to GP|27463527|gb|AAO15846.1 resistance protein KR4 {Glycine max}, partial (5%)
CHR12_JGVV34_46_T01	7.60438	6.4702	7.71996	1.13418	-0.115582	1.24976	9.31037e-07	0.361676	3.35504e-07	0.000140084	0.999979	9.17945e-05	VIT_12s0034g02040	20.1.2	stress.biotic.receptors	weakly similar to GB|BAB01339.1|11994217|AB028617 disease resistance comples protein {Arabidopsis thaliana} (exp=0; wgp=1; cg=0), partial (11%)
CHR8_JGVV7_193_T01	8.0294	6.78246	8.10279	1.24694	-0.0733843	1.32033	0.00062379	0.79019	0.000394967	0.00328212	0.999979	0.0026186	VIT_08s0007g07000	20.1.2	stress.biotic.receptors	weakly similar to UP|Q45W75_ARAHY (Q45W75) Disease resistance-responsive family protein, partial (70%)
CHR3_JGVV38_261_T01	10.9964	9.68797	10.9749	1.30846	0.0215626	1.28689	1.5492e-05	0.909599	1.81709e-05	0.000414648	0.999979	0.000479678	VIT_03s0038g02050	20.1.2	stress.biotic.receptors	weakly similar to UP|Q27JA5_PICGL (Q27JA5) Dirigent-like protein pDIR7, partial (77%)
CHR13_RANDOM_JGVV143_24_T01	10.0594	8.26121	9.94722	1.79817	0.112165	1.686	0.00342719	0.823572	0.00518437	0.0112087	0.999979	0.015811	VIT_13s0019g01210	20.1.2	stress.biotic.receptors	weakly similar to UP|Q27J98_9CONI (Q27J98) Dirigent-like protein pDIR14, partial (74%)
CHR3_JGVV38_260_T01	11.1511	8.63069	10.9139	2.52044	0.23724	2.2832	1.21287e-05	0.509913	3.11536e-05	0.000369855	0.999979	0.000625803	VIT_03s0038g02060	20.1.2	stress.biotic.receptors
